# Supplementary material for: Response to Nutrient Stress in the Industrial Model Bacterium Cupriavidus necator: A Thermal Proteome Profiling (TPP) Investigation
Source: Proteomics. 2025 Sep 16;25(20):25–38. doi: 10.1002/pmic.70045 (PMC12576926; doi:10.1002/pmic.70045)
Supplement: Supplementary file 1 — Supporting File: pmic70045‐sup‐0001‐Tables.zip. [file PMIC-25--s001.zip]

Archive with 1 entries (1 files):
- McKeeverPaperTwoNitrogensTables.xlsx
