# Supplementary material for: Response to Nutrient Stress in the Industrial Model Bacterium Cupriavidus necator: A Thermal Proteome Profiling (TPP) Investigation
Source: Proteomics. 2025 Sep 16;25(20):25–38. doi: 10.1002/pmic.70045 (PMC12576926; doi:10.1002/pmic.70045)
Supplement: Supplementary file 1 — Supporting File: pmic70045‐sup‐0001‐Tables.zip. [file PMIC-25--s001.zip › McKeeverPaperTwoNitrogensTables.xlsx]

## Sheet: Description
Description of the tables
S1.MaxQuantExpression	Results from MaxQuant analysis (proteingroups.txt) for expression proteomics experiment.
S2.ExpressionProteomics	Output of expression proteomics data following statistical analysis using Perseus software
S3.ExpressionProteomics-FunctionalEnrichments	Output of functional enrichment analysis using the DAIVD (Database for Annotation, Visualization, and Integrated Discovery ) application
S4.MaxQuantResultsTPP	Results from MaxQuant analysis (proteingroups.txt) for TPP experiment.
S5.ThermalProteomics	Normalized TMT abundance values for each temperatuure point, & output from the TPP Bioconductor package

## Sheet: S1.MaxQuantExpression
Protein IDs	Fasta headers	Number of proteins	Peptides	Razor + unique peptides	Unique peptides	Peptides F1_S1-B5_1_12077	Peptides F2_S1-B6_1_12078	Peptides F3_S1-B7_1_12079	Peptides N4_S1-B8_1_12080	Peptides N5_S1-B9_1_12081	Peptides N6_S1-B10_1_12082	Razor + unique peptides F1_S1-B5_1_12077	Razor + unique peptides F2_S1-B6_1_12078	Razor + unique peptides F3_S1-B7_1_12079	Razor + unique peptides N4_S1-B8_1_12080	Razor + unique peptides N5_S1-B9_1_12081	Razor + unique peptides N6_S1-B10_1_12082	Unique peptides F1_S1-B5_1_12077	Unique peptides F2_S1-B6_1_12078	Unique peptides F3_S1-B7_1_12079	Unique peptides N4_S1-B8_1_12080	Unique peptides N5_S1-B9_1_12081	Unique peptides N6_S1-B10_1_12082	Sequence coverage [%]	Unique + razor sequence coverage [%]	Unique sequence coverage [%]	Mol. weight [kDa]	Sequence length	Sequence lengths	Q-value	Score	Sequence coverage F1_S1-B5_1_12077 [%]	Sequence coverage F2_S1-B6_1_12078 [%]	Sequence coverage F3_S1-B7_1_12079 [%]	Sequence coverage N4_S1-B8_1_12080 [%]	Sequence coverage N5_S1-B9_1_12081 [%]	Sequence coverage N6_S1-B10_1_12082 [%]	Intensity	Intensity F1_S1-B5_1_12077	Intensity F2_S1-B6_1_12078	Intensity F3_S1-B7_1_12079	Intensity N4_S1-B8_1_12080	Intensity N5_S1-B9_1_12081	Intensity N6_S1-B10_1_12082	LFQ intensity F1_S1-B5_1_12077	LFQ intensity F2_S1-B6_1_12078	LFQ intensity F3_S1-B7_1_12079	LFQ intensity N4_S1-B8_1_12080	LFQ intensity N5_S1-B9_1_12081
P14611	sp|P14611|THIL_CUPNH Acetyl-CoA acetyltransferase OS=Cupriavidus necator (strain ATCC 17699 / DSM 428 / KCTC 22496 / NCIMB 10442 / H16 / Stanier 337) OX=381666 GN=phaA PE=1 SV=1	1	21	21	21	3	12	5	15	12	17	3	12	5	15	12	17	3	12	5	15	12	17	69.7	69.7	69.7	40.548	393	393	0	323.31	8.9	48.6	22.4	61.3	56.2	63.6	45955000	311950	3583000	1409500	12824000	13403000	14424000	261040	662570	328420	2323000	2588000
P14697	sp|P14697|PHAB_CUPNH Acetoacetyl-CoA reductase OS=Cupriavidus necator (strain ATCC 17699 / DSM 428 / KCTC 22496 / NCIMB 10442 / H16 / Stanier 337) OX=381666 GN=phaB PE=1 SV=1	1	17	17	17	5	11	10	13	12	12	5	11	10	13	12	12	5	11	10	13	12	12	73.6	73.6	73.6	26.37	246	246	0	323.31	30.9	61.8	57.3	65.4	61	57.7	74276000	745650	10404000	13204000	15153000	16330000	18439000	627750	1304500	2365300	2819900	3094900
P19912;P19911	sp|P19912|F16A3_CUPNH Fructose-1,6-bisphosphatase class 1 3 OS=Cupriavidus necator (strain ATCC 17699 / DSM 428 / KCTC 22496 / NCIMB 10442 / H16 / Stanier 337) OX=381666 GN=fbp3 PE=3 SV=2;sp|P19911|F16A2_CUPNH Fructose-1,6-bisphosphatase class 1 2 OS=Cupri	2	1	1	1	0	0	0	0	0	1	0	0	0	0	0	1	0	0	0	0	0	1	3	3	3	39.777	364	364;364	0	17.296	0	0	0	0	0	3	58132	0	0	0	0	0	58132	0	0	0	0	0
P19923	sp|P19923|KPPR2_CUPNH Phosphoribulokinase, chromosomal OS=Cupriavidus necator (strain ATCC 17699 / DSM 428 / KCTC 22496 / NCIMB 10442 / H16 / Stanier 337) OX=381666 GN=cfxP PE=1 SV=3	1	1	1	1	0	0	0	1	1	1	0	0	0	1	1	1	0	0	0	1	1	1	3.8	3.8	3.8	33.316	292	292	0	4.051	0	0	0	3.8	3.8	3.8	86303	0	0	0	24359	29628	32315	0	0	0	0	0
P21725;P21726	sp|P21725|TKTC_CUPNH Transketolase, chromosomal OS=Cupriavidus necator (strain ATCC 17699 / DSM 428 / KCTC 22496 / NCIMB 10442 / H16 / Stanier 337) OX=381666 GN=cbbTC PE=3 SV=2;sp|P21726|TKTP_CUPNH Transketolase, plasmid OS=Cupriavidus necator (strain ATCC	2	8	8	8	0	0	0	5	4	5	0	0	0	5	4	5	0	0	0	5	4	5	24.5	24.5	24.5	71.604	670	670;670	0	64.14	0	0	0	14.5	14.8	14.9	1710500	0	0	0	422870	323340	964250	0	0	0	109310	133200
P22317	sp|P22317|HOXF_CUPNH NAD-reducing hydrogenase HoxS subunit alpha OS=Cupriavidus necator (strain ATCC 17699 / DSM 428 / KCTC 22496 / NCIMB 10442 / H16 / Stanier 337) OX=381666 GN=hoxF PE=1 SV=1	1	7	7	7	0	1	0	2	1	3	0	1	0	2	1	3	0	1	0	2	1	3	13.6	13.6	13.6	66.783	602	602	0	12.468	0	2.7	0	4	1.3	5.6	376470	0	14566	0	72114	28930	260860	0	0	0	0	0
P22318	sp|P22318|HOXU_CUPNH NAD-reducing hydrogenase HoxS subunit gamma OS=Cupriavidus necator (strain ATCC 17699 / DSM 428 / KCTC 22496 / NCIMB 10442 / H16 / Stanier 337) OX=381666 GN=hoxU PE=1 SV=2	1	3	3	3	0	0	0	0	0	3	0	0	0	0	0	3	0	0	0	0	0	3	8.1	8.1	8.1	26.173	234	234	0	7.7209	0	0	0	0	0	8.1	173650	0	0	0	0	0	173650	0	0	0	0	0
P22319	sp|P22319|HOXY_CUPNH NAD-reducing hydrogenase HoxS subunit delta OS=Cupriavidus necator (strain ATCC 17699 / DSM 428 / KCTC 22496 / NCIMB 10442 / H16 / Stanier 337) OX=381666 GN=hoxY PE=1 SV=1	1	1	1	1	0	0	0	0	0	1	0	0	0	0	0	1	0	0	0	0	0	1	12	12	12	22.881	209	209	0.0092241	1.9754	0	0	0	0	0	12	65464	0	0	0	0	0	65464	0	0	0	0	0
P22320	sp|P22320|HOXH_CUPNH NAD-reducing hydrogenase HoxS subunit beta OS=Cupriavidus necator (strain ATCC 17699 / DSM 428 / KCTC 22496 / NCIMB 10442 / H16 / Stanier 337) OX=381666 GN=hoxH PE=1 SV=3	1	3	3	2	0	1	0	0	0	2	0	1	0	0	0	2	0	1	0	0	0	2	7.2	7.2	4.7	54.862	488	488	0	14.942	0	1.6	0	0	0	4.7	149330	0	28298	0	0	0	121030	0	0	0	0	0
P23536	sp|P23536|PT1_CUPNH Phosphoenolpyruvate-protein phosphotransferase OS=Cupriavidus necator (strain ATCC 17699 / DSM 428 / KCTC 22496 / NCIMB 10442 / H16 / Stanier 337) OX=381666 GN=phbI PE=3 SV=2	1	4	4	4	0	0	0	0	0	4	0	0	0	0	0	4	0	0	0	0	0	4	10.8	10.8	10.8	64.299	586	586	0	21.27	0	0	0	0	0	10.8	158380	0	0	0	0	0	158380	0	0	0	0	0
P23537	sp|P23537|PTHP_CUPNH Phosphocarrier protein HPr OS=Cupriavidus necator (strain ATCC 17699 / DSM 428 / KCTC 22496 / NCIMB 10442 / H16 / Stanier 337) OX=381666 GN=phbH PE=3 SV=1	1	1	1	1	1	1	1	1	1	1	1	1	1	1	1	1	1	1	1	1	1	1	14.6	14.6	14.6	9.4758	89	89	0	27.537	14.6	14.6	14.6	14.6	14.6	14.6	1440800	46238	456360	221900	262530	197210	256570	0	0	0	0	0
P27745	sp|P27745|ACOA_CUPNH Acetoin:2,6-dichlorophenolindophenol oxidoreductase subunit alpha OS=Cupriavidus necator (strain ATCC 17699 / DSM 428 / KCTC 22496 / NCIMB 10442 / H16 / Stanier 337) OX=381666 GN=acoA PE=1 SV=3	1	8	8	8	0	1	2	4	5	6	0	1	2	4	5	6	0	1	2	4	5	6	36.9	36.9	36.9	35.375	333	333	0	85.119	0	8.7	8.4	24.3	25.5	27.6	1229900	0	28263	158490	223400	302030	517690	0	0	0	82496	111120
P27746	sp|P27746|ACOB_CUPNH Acetoin:2,6-dichlorophenolindophenol oxidoreductase subunit beta OS=Cupriavidus necator (strain ATCC 17699 / DSM 428 / KCTC 22496 / NCIMB 10442 / H16 / Stanier 337) OX=381666 GN=acoB PE=1 SV=3	1	3	3	3	0	0	2	0	0	1	0	0	2	0	0	1	0	0	2	0	0	1	15.7	15.7	15.7	35.959	338	338	0	17.26	0	0	10.1	0	0	5.6	220460	0	0	168970	0	0	51482	0	0	0	0	0
P27747	sp|P27747|ACOC_CUPNH Dihydrolipoyllysine-residue acetyltransferase component of acetoin cleaving system OS=Cupriavidus necator (strain ATCC 17699 / DSM 428 / KCTC 22496 / NCIMB 10442 / H16 / Stanier 337) OX=381666 GN=acoC PE=1 SV=3	1	9	9	9	0	2	3	5	2	7	0	2	3	5	2	7	0	2	3	5	2	7	46	46	46	39.135	374	374	0	64.916	0	7.5	14.7	27.3	10.7	34.8	2101900	0	150010	180270	777580	324660	669420	0	110640	80454	245350	240120
P27749	sp|P27749|Y4147_CUPNH Uncharacterized protein H16_B0147 OS=Cupriavidus necator (strain ATCC 17699 / DSM 428 / KCTC 22496 / NCIMB 10442 / H16 / Stanier 337) OX=381666 GN=H16_B0147 PE=4 SV=1	1	3	3	3	0	1	1	1	2	2	0	1	1	1	2	2	0	1	1	1	2	2	43.4	43.4	43.4	11.91	113	113	0	31.756	0	18.6	11.5	18.6	30.1	31.9	786110	0	59446	172310	150890	186530	216940	0	0	0	0	0
P28613	sp|P28613|HPF_CUPNH Ribosome hibernation promoting factor OS=Cupriavidus necator (strain ATCC 17699 / DSM 428 / KCTC 22496 / NCIMB 10442 / H16 / Stanier 337) OX=381666 GN=hpf PE=3 SV=2	1	12	12	12	5	8	8	8	5	8	5	8	8	8	5	8	5	8	8	8	5	8	78.4	78.4	78.4	13.644	116	116	0	323.31	55.2	58.6	69.8	66.4	57.8	66.4	28112000	1325700	11881000	6082800	3196400	1595200	4031200	1604700	3418400	1628700	1109700	848810
P28615	sp|P28615|RP54_CUPNH RNA polymerase sigma-54 factor OS=Cupriavidus necator (strain ATCC 17699 / DSM 428 / KCTC 22496 / NCIMB 10442 / H16 / Stanier 337) OX=381666 GN=rpoN PE=3 SV=2	1	7	7	7	0	5	1	2	2	5	0	5	1	2	2	5	0	5	1	2	2	5	20.9	20.9	20.9	54.769	493	493	0	66.484	0	13.8	3	6.1	5.9	16.6	819860	0	268730	66098	74151	96502	314380	0	68933	0	40908	54485
P31638;Q0K2Z8	sp|P31638|ACSA_CUPNH Acetyl-coenzyme A synthetase OS=Cupriavidus necator (strain ATCC 17699 / DSM 428 / KCTC 22496 / NCIMB 10442 / H16 / Stanier 337) OX=381666 GN=acsA PE=3 SV=1;tr|Q0K2Z8|Q0K2Z8_CUPNH Acetyl-coenzyme A synthetase OS=Cupriavidus necator (st	2	24	24	24	4	16	7	12	10	13	4	16	7	12	10	13	4	16	7	12	10	13	41.4	41.4	41.4	72.601	660	660;660	0	227.09	7.4	27.1	14.7	22.7	20.9	25.9	10964000	244910	3083100	1470400	1866700	1414800	2884100	213110	356420	314130	325840	307860
P31891	sp|P31891|MBHL_CUPNH Uptake hydrogenase large subunit OS=Cupriavidus necator (strain ATCC 17699 / DSM 428 / KCTC 22496 / NCIMB 10442 / H16 / Stanier 337) OX=381666 GN=hoxG PE=1 SV=4	1	2	2	2	0	1	0	0	0	2	0	1	0	0	0	2	0	1	0	0	0	2	4.9	4.9	4.9	68.794	618	618	0	7.2419	0	2.4	0	0	0	4.9	136730	0	37120	0	0	0	99609	0	0	0	0	0
P31900	sp|P31900|HYPC_CUPNH Hydrogenase maturation factor HypC OS=Cupriavidus necator (strain ATCC 17699 / DSM 428 / KCTC 22496 / NCIMB 10442 / H16 / Stanier 337) OX=381666 GN=hypC PE=3 SV=1	1	2	2	2	0	2	1	0	0	0	0	2	1	0	0	0	0	2	1	0	0	0	41.1	41.1	41.1	9.7902	90	90	0	6.1307	0	41.1	20	0	0	0	193300	0	133980	59321	0	0	0	0	0	0	0	0
P31902	sp|P31902|HYPB_CUPNH Hydrogenase maturation factor HypB OS=Cupriavidus necator (strain ATCC 17699 / DSM 428 / KCTC 22496 / NCIMB 10442 / H16 / Stanier 337) OX=381666 GN=hypB PE=3 SV=2	1	3	3	3	0	1	0	1	1	2	0	1	0	1	1	2	0	1	0	1	1	2	16.3	16.3	16.3	38.483	361	361	0	32.15	0	4.4	0	6.4	6.4	11.9	85860	0	26157	0	11099	9591.3	39012	0	0	0	0	0
P31905	sp|P31905|HYPE_CUPNH Carbamoyl dehydratase HypE OS=Cupriavidus necator (strain ATCC 17699 / DSM 428 / KCTC 22496 / NCIMB 10442 / H16 / Stanier 337) OX=381666 GN=hypE PE=1 SV=1	1	2	2	2	0	0	0	2	2	0	0	0	0	2	2	0	0	0	0	2	2	0	5.7	5.7	5.7	36.596	351	351	0	5.3422	0	0	0	5.7	5.7	0	126720	0	0	0	60433	66282	0	0	0	0	35290	42051
P39185	sp|P39185|NAPA_CUPNH Periplasmic nitrate reductase OS=Cupriavidus necator (strain ATCC 17699 / DSM 428 / KCTC 22496 / NCIMB 10442 / H16 / Stanier 337) OX=381666 GN=napA PE=1 SV=2	1	33	33	33	6	25	10	14	15	22	6	25	10	14	15	22	6	25	10	14	15	22	52.7	52.7	52.7	93.345	831	831	0	289.79	8.8	42.5	17.9	23.8	28	35.4	15420000	312130	5224700	1424500	2340900	2205100	3912700	235230	624750	332340	477800	447220
P39186	sp|P39186|NAPB_CUPNH Periplasmic nitrate reductase, electron transfer subunit OS=Cupriavidus necator (strain ATCC 17699 / DSM 428 / KCTC 22496 / NCIMB 10442 / H16 / Stanier 337) OX=381666 GN=napB PE=1 SV=1	1	6	6	6	1	5	2	2	2	2	1	5	2	2	2	2	1	5	2	2	2	2	43.8	43.8	43.8	18.924	169	169	0	39.03	6.5	37.3	11.8	11.8	11.8	13	3286800	50022	1433600	842660	386960	402690	170850	0	441740	444170	202710	222190
P39662	sp|P39662|HMP_CUPNH Flavohemoprotein OS=Cupriavidus necator (strain ATCC 17699 / DSM 428 / KCTC 22496 / NCIMB 10442 / H16 / Stanier 337) OX=381666 GN=hmp PE=1 SV=2	1	15	15	15	2	15	10	8	7	10	2	15	10	8	7	10	2	15	10	8	7	10	56.3	56.3	56.3	44.782	403	403	0	245.97	6	56.3	38.2	32.8	24.8	41.9	10512000	121890	3848600	2837000	1059700	750680	1893900	91237	406150	498280	248640	195940
P40117	sp|P40117|RPE1_CUPNH Ribulose-phosphate 3-epimerase 1 OS=Cupriavidus necator (strain ATCC 17699 / DSM 428 / KCTC 22496 / NCIMB 10442 / H16 / Stanier 337) OX=381666 GN=rpe1 PE=3 SV=1	1	3	2	2	0	0	0	3	3	1	0	0	0	2	2	1	0	0	0	2	2	1	22.4	17.4	17.4	25.501	241	241	0	99.14	0	0	0	22.4	22.4	5.8	2174800	0	0	0	514370	741410	918980	0	0	0	266360	437090
P40118	sp|P40118|CBXXC_CUPNH Protein CbxX, chromosomal OS=Cupriavidus necator (strain ATCC 17699 / DSM 428 / KCTC 22496 / NCIMB 10442 / H16 / Stanier 337) OX=381666 GN=cbxXC PE=3 SV=1	1	10	10	3	0	0	0	6	7	7	0	0	0	6	7	7	0	0	0	1	2	1	37.5	37.5	11.7	35.06	317	317	0	214.5	0	0	0	26.5	29.7	25.9	3553500	0	0	0	867560	1316200	1369700	0	0	0	260930	399980
P40119;Q04541	sp|P40119|CBBYC_CUPNH Protein CbbY, chromosomal OS=Cupriavidus necator (strain ATCC 17699 / DSM 428 / KCTC 22496 / NCIMB 10442 / H16 / Stanier 337) OX=381666 GN=cbbYC PE=3 SV=3;sp|Q04541|CBBYP_CUPNH Protein CbbY, plasmid OS=Cupriavidus necator (strain ATCC	2	8	8	8	0	1	0	5	8	7	0	1	0	5	8	7	0	1	0	5	8	7	28.3	28.3	28.3	27.065	254	254;254	0	50.167	0	4.7	0	18.5	28.3	28.3	8124600	0	54143	0	2126400	2350100	3594000	0	14222	0	527590	626480
P40852	sp|P40852|GPHC_CUPNH Phosphoglycolate phosphatase, chromosomal OS=Cupriavidus necator (strain ATCC 17699 / DSM 428 / KCTC 22496 / NCIMB 10442 / H16 / Stanier 337) OX=381666 GN=cbbZC PE=1 SV=1	1	2	2	2	0	0	0	1	2	1	0	0	0	1	2	1	0	0	0	1	2	1	14.3	14.3	14.3	23.77	231	231	0	26.592	0	0	0	9.1	14.3	5.2	113920	0	0	0	20596	50902	42419	0	0	0	0	0
P42721	sp|P42721|RBL1P_CUPNH Ribulose bisphosphate carboxylase large chain, plasmid OS=Cupriavidus necator (strain ATCC 17699 / DSM 428 / KCTC 22496 / NCIMB 10442 / H16 / Stanier 337) OX=381666 GN=cbbL2 PE=2 SV=3	1	23	23	1	0	5	1	13	14	18	0	5	1	13	14	18	0	0	0	0	0	1	48.4	48.4	2.1	53.809	486	486	0	323.31	0	13.8	2.3	30.5	36.4	39.1	11748000	0	241580	9854.1	2954600	3019700	5522400	0	24525	0	400020	476360
P45805	sp|P45805|HYPF1_CUPNH Carbamoyltransferase HypF homolog OS=Cupriavidus necator (strain ATCC 17699 / DSM 428 / KCTC 22496 / NCIMB 10442 / H16 / Stanier 337) OX=381666 GN=hypF1 PE=5 SV=1	1	2	2	2	0	1	1	1	1	2	0	1	1	1	1	2	0	1	1	1	1	2	5.6	5.6	5.6	40.677	394	394	0	11.647	0	2.8	2.8	2.8	2.8	5.6	257010	0	35605	26857	34840	36308	123400	0	0	0	0	0
P50319	sp|P50319|PGKC_CUPNH Phosphoglycerate kinase, chromosomal OS=Cupriavidus necator (strain ATCC 17699 / DSM 428 / KCTC 22496 / NCIMB 10442 / H16 / Stanier 337) OX=381666 GN=cbbKC PE=3 SV=1	1	19	10	4	1	5	5	12	13	10	0	0	0	6	7	8	0	0	0	2	2	3	68.3	36.3	16.7	42.283	413	413	0	88.659	2.4	18.4	19.6	50.1	47.7	42.4	3406000	0	0	0	798330	1346200	1261500	0	0	0	230010	348350
P50320	sp|P50320|PGKP_CUPNH Phosphoglycerate kinase, plasmid OS=Cupriavidus necator (strain ATCC 17699 / DSM 428 / KCTC 22496 / NCIMB 10442 / H16 / Stanier 337) OX=381666 GN=cbbKP PE=3 SV=1	1	13	2	2	1	4	4	10	10	7	0	0	0	2	2	1	0	0	0	2	2	1	48.3	7	7	42.298	412	412	0	10.775	2.4	15.8	14.8	38.6	36.2	28.4	1391800	0	0	0	413790	498680	479380	0	0	0	308320	405070
P50322;P50321	sp|P50322|G3PP_CUPNH Glyceraldehyde-3-phosphate dehydrogenase, plasmid OS=Cupriavidus necator (strain ATCC 17699 / DSM 428 / KCTC 22496 / NCIMB 10442 / H16 / Stanier 337) OX=381666 GN=cbbGP PE=3 SV=1;sp|P50321|G3PC_CUPNH Glyceraldehyde-3-phosphate dehydrog	2	6	6	6	0	0	0	5	6	4	0	0	0	5	6	4	0	0	0	5	6	4	24.4	24.4	24.4	35.897	336	336;336	0	140.16	0	0	0	21.4	24.4	17.3	2530400	0	0	0	602260	1093100	835030	0	0	0	162240	298410
P52992	sp|P52992|DLDH_CUPNH Dihydrolipoyl dehydrogenase OS=Cupriavidus necator (strain ATCC 17699 / DSM 428 / KCTC 22496 / NCIMB 10442 / H16 / Stanier 337) OX=381666 GN=odhL PE=3 SV=2	1	29	29	29	1	8	3	17	19	21	1	8	3	17	19	21	1	8	3	17	19	21	69	69	69	50.266	474	474	0	323.31	3	24.3	9.1	54.4	57.6	62.4	25395000	62631	1155800	352260	4925900	8115900	10783000	0	172460	85533	931360	1678900
P52993	sp|P52993|ODO2_CUPNH Dihydrolipoyllysine-residue succinyltransferase component of 2-oxoglutarate dehydrogenase complex OS=Cupriavidus necator (strain ATCC 17699 / DSM 428 / KCTC 22496 / NCIMB 10442 / H16 / Stanier 337) OX=381666 GN=sucB PE=3 SV=1	1	12	12	12	3	7	5	9	7	8	3	7	5	9	7	8	3	7	5	9	7	8	39.4	39.4	39.4	43.249	416	416	0	264.07	12.7	22.6	19.7	33.2	28.1	32	10899000	236930	1558300	928730	2548600	2679500	2947300	298000	319560	304140	616330	657650
P59927	sp|P59927|SSB_CUPNH Single-stranded DNA-binding protein OS=Cupriavidus necator (strain ATCC 17699 / DSM 428 / KCTC 22496 / NCIMB 10442 / H16 / Stanier 337) OX=381666 GN=ssb PE=3 SV=1	1	3	1	1	0	3	2	1	2	2	0	1	0	0	0	0	0	1	0	0	0	0	14.4	5.3	5.3	20.451	188	188	0.00058207	3.3213	0	14.4	9	3.7	9	9	223660	0	223660	0	0	0	0	0	0	0	0	0
Q04539	sp|Q04539|RPE2_CUPNH Ribulose-phosphate 3-epimerase 2 OS=Cupriavidus necator (strain ATCC 17699 / DSM 428 / KCTC 22496 / NCIMB 10442 / H16 / Stanier 337) OX=381666 GN=rpe2 PE=3 SV=1	1	6	6	5	0	0	0	4	6	2	0	0	0	4	6	2	0	0	0	3	5	2	38.2	38.2	33.2	25.594	241	241	0	121.64	0	0	0	26.1	38.2	11.6	5689700	0	0	0	1411900	2121100	2156700	0	0	0	361890	670330
Q0JY13	tr|Q0JY13|Q0JY13_CUPNH Cold shock protein, DNA-binding OS=Cupriavidus necator (strain ATCC 17699 / DSM 428 / KCTC 22496 / NCIMB 10442 / H16 / Stanier 337) OX=381666 GN=H16_B2579 PE=4 SV=1	1	1	1	1	0	1	1	1	0	0	0	1	1	1	0	0	0	1	1	1	0	0	22.4	22.4	22.4	10.57	98	98	0	11.159	0	22.4	22.4	22.4	0	0	982530	0	604320	181030	197180	0	0	0	0	0	0	0
Q0JY25	tr|Q0JY25|Q0JY25_CUPNH Phosphogluconate dehydratase OS=Cupriavidus necator (strain ATCC 17699 / DSM 428 / KCTC 22496 / NCIMB 10442 / H16 / Stanier 337) OX=381666 GN=edd2 PE=3 SV=1	1	10	10	10	0	4	1	5	4	5	0	4	1	5	4	5	0	4	1	5	4	5	24.3	24.3	24.3	65.836	618	618	0	73.956	0	10.2	2.8	10.5	9.2	13.9	1090900	0	225300	88691	234950	216770	325220	0	61668	0	90285	88051
Q0JY26	tr|Q0JY26|Q0JY26_CUPNH Glucose-6-phosphate 1-dehydrogenase OS=Cupriavidus necator (strain ATCC 17699 / DSM 428 / KCTC 22496 / NCIMB 10442 / H16 / Stanier 337) OX=381666 GN=zwf3 PE=3 SV=1	1	2	2	2	0	2	0	0	0	0	0	2	0	0	0	0	0	2	0	0	0	0	4.1	4.1	4.1	54.347	485	485	0.0017162	2.982	0	4.1	0	0	0	0	69119	0	69119	0	0	0	0	0	0	0	0	0
Q0JY27	tr|Q0JY27|Q0JY27_CUPNH 6-phosphogluconolactonase OS=Cupriavidus necator (strain ATCC 17699 / DSM 428 / KCTC 22496 / NCIMB 10442 / H16 / Stanier 337) OX=381666 GN=pgl PE=3 SV=1	1	5	5	5	0	5	3	2	1	3	0	5	3	2	1	3	0	5	3	2	1	3	37.2	37.2	37.2	24.013	226	226	0	57.15	0	37.2	26.1	14.2	6.6	19.9	1239100	0	320030	270810	212540	40630	395130	0	98471	147820	130760	0
Q0JY28	tr|Q0JY28|Q0JY28_CUPNH Glucokinase OS=Cupriavidus necator (strain ATCC 17699 / DSM 428 / KCTC 22496 / NCIMB 10442 / H16 / Stanier 337) OX=381666 GN=glk PE=3 SV=1	1	6	6	6	0	2	0	5	2	3	0	2	0	5	2	3	0	2	0	5	2	3	26.1	26.1	26.1	34.74	337	337	0	27.572	0	8.6	0	22.3	8.3	16	1000100	0	84735	0	386280	221410	307710	0	0	0	127440	161490
Q0JY29	tr|Q0JY29|Q0JY29_CUPNH Response regulator, OmpR-family OS=Cupriavidus necator (strain ATCC 17699 / DSM 428 / KCTC 22496 / NCIMB 10442 / H16 / Stanier 337) OX=381666 GN=H16_B2563 PE=4 SV=1	1	3	3	3	0	0	1	2	1	1	0	0	1	2	1	1	0	0	1	2	1	1	16.5	16.5	16.5	25.624	237	237	0	8.5499	0	0	5.9	16.5	10.1	10.1	407800	0	0	169980	135490	30418	71917	0	0	0	0	0
Q0JY33	tr|Q0JY33|Q0JY33_CUPNH Transcriptional regulator, MarR-family OS=Cupriavidus necator (strain ATCC 17699 / DSM 428 / KCTC 22496 / NCIMB 10442 / H16 / Stanier 337) OX=381666 GN=H16_B2559 PE=4 SV=1	1	1	1	1	0	0	0	1	1	1	0	0	0	1	1	1	0	0	0	1	1	1	11.5	11.5	11.5	16.554	156	156	0	80.626	0	0	0	11.5	11.5	11.5	312670	0	0	0	93914	79041	139710	0	0	0	0	0
Q0JY37	tr|Q0JY37|Q0JY37_CUPNH Acyl-CoA dehydrogenase, short-chain specific OS=Cupriavidus necator (strain ATCC 17699 / DSM 428 / KCTC 22496 / NCIMB 10442 / H16 / Stanier 337) OX=381666 GN=H16_B2555 PE=3 SV=1	1	1	1	1	0	0	0	0	0	1	0	0	0	0	0	1	0	0	0	0	0	1	3.9	3.9	3.9	41.574	385	385	0	22.335	0	0	0	0	0	3.9	37602	0	0	0	0	0	37602	0	0	0	0	0
Q0JY39	tr|Q0JY39|Q0JY39_CUPNH PHA-granule associated protein 4 OS=Cupriavidus necator (strain ATCC 17699 / DSM 428 / KCTC 22496 / NCIMB 10442 / H16 / Stanier 337) OX=381666 GN=H16_B2553 PE=4 SV=1	1	2	2	2	0	2	0	0	0	2	0	2	0	0	0	2	0	2	0	0	0	2	19	19	19	13.494	121	121	0	31.989	0	19	0	0	0	19	467050	0	312240	0	0	0	154810	0	102430	0	0	0
Q0JY40	tr|Q0JY40|Q0JY40_CUPNH Periplasmic zinc protease OS=Cupriavidus necator (strain ATCC 17699 / DSM 428 / KCTC 22496 / NCIMB 10442 / H16 / Stanier 337) OX=381666 GN=pqqL PE=3 SV=1	1	1	1	1	0	1	0	0	0	0	0	1	0	0	0	0	0	1	0	0	0	0	1.5	1.5	1.5	101.64	948	948	0.00058685	3.5991	0	1.5	0	0	0	0	37144	0	37144	0	0	0	0	0	0	0	0	0
Q0JY50	tr|Q0JY50|Q0JY50_CUPNH Uncharacterized protein OS=Cupriavidus necator (strain ATCC 17699 / DSM 428 / KCTC 22496 / NCIMB 10442 / H16 / Stanier 337) OX=381666 GN=H16_B2542 PE=4 SV=1	1	1	1	1	0	1	1	0	0	0	0	1	1	0	0	0	0	1	1	0	0	0	18.5	18.5	18.5	11.606	108	108	0.00059242	3.8443	0	18.5	18.5	0	0	0	122590	0	67461	55131	0	0	0	0	0	0	0	0
Q0JY54	tr|Q0JY54|Q0JY54_CUPNH Conserved hypothetical transmembrane protein OS=Cupriavidus necator (strain ATCC 17699 / DSM 428 / KCTC 22496 / NCIMB 10442 / H16 / Stanier 337) OX=381666 GN=H16_B2538 PE=4 SV=1	1	6	6	6	0	6	2	1	0	2	0	6	2	1	0	2	0	6	2	1	0	2	44.6	44.6	44.6	20.079	184	184	0	92.968	0	44.6	19.6	10.3	0	17.4	498520	0	315210	101630	15795	0	65880	0	60645	43614	0	0
Q0JY55	tr|Q0JY55|Q0JY55_CUPNH Protein SlyX homolog OS=Cupriavidus necator (strain ATCC 17699 / DSM 428 / KCTC 22496 / NCIMB 10442 / H16 / Stanier 337) OX=381666 GN=slyX PE=3 SV=1	1	3	3	3	0	3	2	2	2	1	0	3	2	2	2	1	0	3	2	2	2	1	73.1	73.1	73.1	7.7665	67	67	0	71.927	0	73.1	53.7	53.7	53.7	25.4	1265100	0	346980	317630	239210	194180	167100	0	118430	171570	127090	109640
Q0JY56	tr|Q0JY56|Q0JY56_CUPNH PhnB-like domain-containing protein OS=Cupriavidus necator (strain ATCC 17699 / DSM 428 / KCTC 22496 / NCIMB 10442 / H16 / Stanier 337) OX=381666 GN=phnB2 PE=4 SV=1	1	3	3	3	0	2	1	0	0	1	0	2	1	0	0	1	0	2	1	0	0	1	27.7	27.7	27.7	15.635	141	141	0	20.074	0	17.7	9.9	0	0	8.5	326330	0	284260	5136.4	0	0	36931	0	0	0	0	0
Q0JY61	tr|Q0JY61|Q0JY61_CUPNH Argininosuccinate synthase OS=Cupriavidus necator (strain ATCC 17699 / DSM 428 / KCTC 22496 / NCIMB 10442 / H16 / Stanier 337) OX=381666 GN=argG PE=3 SV=1	1	9	9	9	1	8	4	5	3	5	1	8	4	5	3	5	1	8	4	5	3	5	28.1	28.1	28.1	49.396	441	441	0	88.765	3.6	22	10.9	14.7	9.3	18.6	1939800	10543	811220	266850	238280	175210	437660	0	94963	96725	83767	96286
Q0JY77	tr|Q0JY77|Q0JY77_CUPNH Proline iminopeptidase OS=Cupriavidus necator (strain ATCC 17699 / DSM 428 / KCTC 22496 / NCIMB 10442 / H16 / Stanier 337) OX=381666 GN=pip PE=3 SV=1	1	7	7	7	0	5	1	3	0	4	0	5	1	3	0	4	0	5	1	3	0	4	30.5	30.5	30.5	35.656	318	318	0	35.674	0	19.2	2.8	11.3	0	17.9	609500	0	309210	13081	85098	0	202110	0	55087	0	41923	0
Q0JY78	tr|Q0JY78|Q0JY78_CUPNH Glutathione S-transferase OS=Cupriavidus necator (strain ATCC 17699 / DSM 428 / KCTC 22496 / NCIMB 10442 / H16 / Stanier 337) OX=381666 GN=H16_B2514 PE=4 SV=1	1	4	4	4	0	3	1	3	0	3	0	3	1	3	0	3	0	3	1	3	0	3	27.2	27.2	27.2	24.878	217	217	0	22.611	0	20.3	6.9	21.7	0	21.7	436790	0	218590	21894	80162	0	116150	0	60239	0	33376	0
Q0JY84	tr|Q0JY84|Q0JY84_CUPNH Predicted oxidoreductase OS=Cupriavidus necator (strain ATCC 17699 / DSM 428 / KCTC 22496 / NCIMB 10442 / H16 / Stanier 337) OX=381666 GN=H16_B2508 PE=4 SV=1	1	3	3	3	0	3	0	0	0	0	0	3	0	0	0	0	0	3	0	0	0	0	11.6	11.6	11.6	37.415	344	344	0	8.1206	0	11.6	0	0	0	0	114810	0	114810	0	0	0	0	0	0	0	0	0
Q0JY89	tr|Q0JY89|Q0JY89_CUPNH DUF2271 domain-containing protein OS=Cupriavidus necator (strain ATCC 17699 / DSM 428 / KCTC 22496 / NCIMB 10442 / H16 / Stanier 337) OX=381666 GN=H16_B2503 PE=4 SV=1	1	1	1	1	0	1	0	0	0	0	0	1	0	0	0	0	0	1	0	0	0	0	8	8	8	19.085	174	174	0.0016873	2.7061	0	8	0	0	0	0	60907	0	60907	0	0	0	0	0	0	0	0	0
Q0JY93	tr|Q0JY93|Q0JY93_CUPNH Penicillin G acylase OS=Cupriavidus necator (strain ATCC 17699 / DSM 428 / KCTC 22496 / NCIMB 10442 / H16 / Stanier 337) OX=381666 GN=H16_B2499 PE=3 SV=1	1	10	10	10	0	9	4	0	0	0	0	9	4	0	0	0	0	9	4	0	0	0	15.8	15.8	15.8	89.65	810	810	0	38.935	0	14.7	7	0	0	0	884890	0	660800	224090	0	0	0	0	82276	80883	0	0
Q0JY94	tr|Q0JY94|Q0JY94_CUPNH Intracellular protease/amidase OS=Cupriavidus necator (strain ATCC 17699 / DSM 428 / KCTC 22496 / NCIMB 10442 / H16 / Stanier 337) OX=381666 GN=H16_B2498 PE=4 SV=1	1	17	17	17	8	16	9	9	7	7	8	16	9	9	7	7	8	16	9	9	7	7	84.9	84.9	84.9	24.047	225	225	0	323.31	55.6	79.6	57.3	46.7	42.7	42.2	14653000	1216900	6362300	4419200	1167800	678170	808370	1359500	868430	886460	344810	283120
Q0JY96	tr|Q0JY96|Q0JY96_CUPNH 3-Oxoacyl-[acyl-carrier protein] reductase OS=Cupriavidus necator (strain ATCC 17699 / DSM 428 / KCTC 22496 / NCIMB 10442 / H16 / Stanier 337) OX=381666 GN=H16_B2496 PE=3 SV=1	1	4	4	4	0	2	0	2	2	2	0	2	0	2	2	2	0	2	0	2	2	2	32.6	32.6	32.6	23.656	230	230	0	21.149	0	11.7	0	15.7	20.9	20.9	599770	0	121830	0	168650	92662	216630	0	0	0	0	57289
Q0JYA1	tr|Q0JYA1|Q0JYA1_CUPNH DUF427 domain-containing protein OS=Cupriavidus necator (strain ATCC 17699 / DSM 428 / KCTC 22496 / NCIMB 10442 / H16 / Stanier 337) OX=381666 GN=H16_B2491 PE=4 SV=1	1	2	2	2	0	1	1	0	0	0	0	1	1	0	0	0	0	1	1	0	0	0	34.9	34.9	34.9	13.666	126	126	0	7.3576	0	12.7	22.2	0	0	0	307390	0	267900	39493	0	0	0	0	0	0	0	0
Q0JYA7	tr|Q0JYA7|Q0JYA7_CUPNH Cupin domain-containing protein OS=Cupriavidus necator (strain ATCC 17699 / DSM 428 / KCTC 22496 / NCIMB 10442 / H16 / Stanier 337) OX=381666 GN=H16_B2485 PE=4 SV=1	1	3	3	3	0	3	1	0	0	0	0	3	1	0	0	0	0	3	1	0	0	0	40.3	40.3	40.3	14.719	139	139	0	44.673	0	40.3	12.9	0	0	0	193930	0	143960	49970	0	0	0	0	0	0	0	0
Q0JYB3	tr|Q0JYB3|Q0JYB3_CUPNH Transcriptional regulator, GntR-family OS=Cupriavidus necator (strain ATCC 17699 / DSM 428 / KCTC 22496 / NCIMB 10442 / H16 / Stanier 337) OX=381666 GN=H16_B2479 PE=4 SV=1	1	1	1	1	0	0	0	0	0	1	0	0	0	0	0	1	0	0	0	0	0	1	5.7	5.7	5.7	27.237	247	247	0.0011527	3.0964	0	0	0	0	0	5.7	32911	0	0	0	0	0	32911	0	0	0	0	0
Q0JYB9	tr|Q0JYB9|Q0JYB9_CUPNH Exoenzymes regulatory protein aepA OS=Cupriavidus necator (strain ATCC 17699 / DSM 428 / KCTC 22496 / NCIMB 10442 / H16 / Stanier 337) OX=381666 GN=H16_B2473 PE=4 SV=1	1	32	32	32	8	23	8	21	17	22	8	23	8	21	17	22	8	23	8	21	17	22	73.7	73.7	73.7	59.72	552	552	0	323.31	16.5	61.8	28.1	55.4	50.5	55.1	25876000	608710	5905200	1236900	5557300	5143100	7424600	384560	545280	243580	662120	681490
Q0JYC2	tr|Q0JYC2|Q0JYC2_CUPNH Putative alcohol dehydrogenase class III OS=Cupriavidus necator (strain ATCC 17699 / DSM 428 / KCTC 22496 / NCIMB 10442 / H16 / Stanier 337) OX=381666 GN=H16_B2470 PE=3 SV=1	1	1	1	1	0	1	0	0	0	0	0	1	0	0	0	0	0	1	0	0	0	0	4.7	4.7	4.7	38.644	361	361	0	20.775	0	4.7	0	0	0	0	43840	0	43840	0	0	0	0	0	0	0	0	0
Q0JYC4	tr|Q0JYC4|Q0JYC4_CUPNH Uncharacterized protein OS=Cupriavidus necator (strain ATCC 17699 / DSM 428 / KCTC 22496 / NCIMB 10442 / H16 / Stanier 337) OX=381666 GN=H16_B2468 PE=4 SV=1	1	5	5	5	0	4	5	3	1	1	0	4	5	3	1	1	0	4	5	3	1	1	45.2	45.2	45.2	19.104	168	168	0	62.407	0	45.2	45.2	36.3	8.3	13.1	2766200	0	974140	1052000	503460	145080	91520	0	536540	646990	469610	0
Q0JYD6	tr|Q0JYD6|Q0JYD6_CUPNH Transcriptional regulator, GntR-family OS=Cupriavidus necator (strain ATCC 17699 / DSM 428 / KCTC 22496 / NCIMB 10442 / H16 / Stanier 337) OX=381666 GN=H16_B2456 PE=4 SV=1	1	3	3	3	0	3	0	1	1	3	0	3	0	1	1	3	0	3	0	1	1	3	18.5	18.5	18.5	25.803	232	232	0	43.787	0	18.5	0	4.3	4.3	18.5	437590	0	126960	0	71592	43174	195860	0	34239	0	48401	0
Q0JYF3	tr|Q0JYF3|Q0JYF3_CUPNH Probable extra-cytoplasmic solute receptor OS=Cupriavidus necator (strain ATCC 17699 / DSM 428 / KCTC 22496 / NCIMB 10442 / H16 / Stanier 337) OX=381666 GN=H16_B2439 PE=3 SV=1	1	13	13	12	2	12	8	1	1	2	2	12	8	1	1	2	2	11	7	1	1	2	54.2	54.2	52	34.081	325	325	0	165.19	8	51.4	32.6	5.2	5.2	9.8	3207000	125320	1857700	926580	82219	73432	141760	0	370680	150080	0	0
Q0JYF8	tr|Q0JYF8|Q0JYF8_CUPNH Type VI secretion system contractile sheath small subunit OS=Cupriavidus necator (strain ATCC 17699 / DSM 428 / KCTC 22496 / NCIMB 10442 / H16 / Stanier 337) OX=381666 GN=H16_B2434 PE=4 SV=1	1	1	1	1	0	0	0	0	0	1	0	0	0	0	0	1	0	0	0	0	0	1	11.2	11.2	11.2	19.734	178	178	0	6.7273	0	0	0	0	0	11.2	19756	0	0	0	0	0	19756	0	0	0	0	0
Q0JYF9	tr|Q0JYF9|Q0JYF9_CUPNH Type VI secretion system contractile sheath large subunit OS=Cupriavidus necator (strain ATCC 17699 / DSM 428 / KCTC 22496 / NCIMB 10442 / H16 / Stanier 337) OX=381666 GN=H16_B2433 PE=4 SV=1	1	1	1	1	0	0	0	0	0	1	0	0	0	0	0	1	0	0	0	0	0	1	3.6	3.6	3.6	55.185	503	503	0	9.4988	0	0	0	0	0	3.6	22313	0	0	0	0	0	22313	0	0	0	0	0
Q0JYG0	tr|Q0JYG0|Q0JYG0_CUPNH Virulence factor secretion apparatus protein OS=Cupriavidus necator (strain ATCC 17699 / DSM 428 / KCTC 22496 / NCIMB 10442 / H16 / Stanier 337) OX=381666 GN=H16_B2432 PE=4 SV=1	1	3	3	3	0	0	0	0	1	2	0	0	0	0	1	2	0	0	0	0	1	2	23	23	23	18.547	174	174	0	28.955	0	0	0	0	9.2	23	302130	0	0	0	0	15564	286570	0	0	0	0	0
Q0JYH9	tr|Q0JYH9|Q0JYH9_CUPNH DNA-directed RNA polymerase sigma subunit (RpoE,sigma24) OS=Cupriavidus necator (strain ATCC 17699 / DSM 428 / KCTC 22496 / NCIMB 10442 / H16 / Stanier 337) OX=381666 GN=rpoE6 PE=3 SV=1	1	1	1	1	0	0	0	0	1	1	0	0	0	0	1	1	0	0	0	0	1	1	11.2	11.2	11.2	22.927	197	197	0	4.9494	0	0	0	0	11.2	11.2	22660	0	0	0	0	4011	18649	0	0	0	0	0
Q0JYI6	tr|Q0JYI6|Q0JYI6_CUPNH Putative cytochrome P450 OS=Cupriavidus necator (strain ATCC 17699 / DSM 428 / KCTC 22496 / NCIMB 10442 / H16 / Stanier 337) OX=381666 GN=cypX PE=4 SV=1	1	1	1	1	0	0	0	0	0	1	0	0	0	0	0	1	0	0	0	0	0	1	4.8	4.8	4.8	38.352	374	374	0.0060706	2.2427	0	0	0	0	0	4.8	58088	0	0	0	0	0	58088	0	0	0	0	0
Q0JYI7	tr|Q0JYI7|Q0JYI7_CUPNH Putative monooxygenase OS=Cupriavidus necator (strain ATCC 17699 / DSM 428 / KCTC 22496 / NCIMB 10442 / H16 / Stanier 337) OX=381666 GN=H16_B2405 PE=4 SV=1	1	1	1	1	0	1	0	0	0	0	0	1	0	0	0	0	0	1	0	0	0	0	6.8	6.8	6.8	13.126	118	118	0	8.9472	0	6.8	0	0	0	0	32067	0	32067	0	0	0	0	0	0	0	0	0
Q0JYI9	tr|Q0JYI9|Q0JYI9_CUPNH Periplasmic alpha-carbonic anhydrase OS=Cupriavidus necator (strain ATCC 17699 / DSM 428 / KCTC 22496 / NCIMB 10442 / H16 / Stanier 337) OX=381666 GN=caa PE=4 SV=1	1	10	10	10	4	6	0	9	8	9	4	6	0	9	8	9	4	6	0	9	8	9	48.6	48.6	48.6	26.878	249	249	0	195.32	18.1	30.5	0	43	41.8	45.4	11387000	475980	469800	0	3283700	2990300	4167500	677540	115050	0	689790	673220
Q0JYJ0	tr|Q0JYJ0|Q0JYJ0_CUPNH DUF3606 domain-containing protein OS=Cupriavidus necator (strain ATCC 17699 / DSM 428 / KCTC 22496 / NCIMB 10442 / H16 / Stanier 337) OX=381666 GN=H16_B2402 PE=4 SV=1	1	5	5	5	3	4	5	4	3	2	3	4	5	4	3	2	3	4	5	4	3	2	98.5	98.5	98.5	7.1889	66	66	0	269.05	56.1	77.3	98.5	98.5	40.9	40.9	12958000	250030	5150100	2723000	1308400	1111400	2414800	1036700	1436000	1506600	712520	706560
Q0JYJ6	tr|Q0JYJ6|Q0JYJ6_CUPNH SAM-dependent methyltransferase OS=Cupriavidus necator (strain ATCC 17699 / DSM 428 / KCTC 22496 / NCIMB 10442 / H16 / Stanier 337) OX=381666 GN=H16_B2396 PE=4 SV=1	1	6	6	6	0	4	0	5	2	3	0	4	0	5	2	3	0	4	0	5	2	3	50.2	50.2	50.2	21.893	209	209	0	49.822	0	41.6	0	42.6	26.8	23.4	798570	0	175690	0	299090	81140	242640	0	48960	0	78650	59975
Q0JYJ7	tr|Q0JYJ7|Q0JYJ7_CUPNH Hypothetical membrane associated protein OS=Cupriavidus necator (strain ATCC 17699 / DSM 428 / KCTC 22496 / NCIMB 10442 / H16 / Stanier 337) OX=381666 GN=H16_B2395 PE=4 SV=1	1	5	5	5	3	5	0	4	4	3	3	5	0	4	4	3	3	5	0	4	4	3	49.6	49.6	49.6	14.845	137	137	0	78.364	35.8	49.6	0	40.1	49.6	40.1	4192800	142610	1074200	0	987770	732470	1255800	248850	379740	0	485450	372460
Q0JYJ8	tr|Q0JYJ8|Q0JYJ8_CUPNH Hypothetical membrane associated protein OS=Cupriavidus necator (strain ATCC 17699 / DSM 428 / KCTC 22496 / NCIMB 10442 / H16 / Stanier 337) OX=381666 GN=H16_B2394 PE=4 SV=1	1	3	3	3	0	2	0	3	2	2	0	2	0	3	2	2	0	2	0	3	2	2	28.6	28.6	28.6	14.288	133	133	0	9.9461	0	14.3	0	28.6	14.3	14.3	830380	0	258890	0	214710	176510	180270	0	104550	0	96475	103010
Q0JYK2	tr|Q0JYK2|Q0JYK2_CUPNH Hypothetical membrane associated protein OS=Cupriavidus necator (strain ATCC 17699 / DSM 428 / KCTC 22496 / NCIMB 10442 / H16 / Stanier 337) OX=381666 GN=H16_B2390 PE=4 SV=1	1	3	3	3	0	3	1	2	1	0	0	3	1	2	1	0	0	3	1	2	1	0	29.9	29.9	29.9	13.587	127	127	0	20.73	0	29.9	11	21.3	10.2	0	1413500	0	808730	168200	389090	47494	0	0	308120	0	258980	0
Q0JYL4	tr|Q0JYL4|Q0JYL4_CUPNH Cysteine synthase OS=Cupriavidus necator (strain ATCC 17699 / DSM 428 / KCTC 22496 / NCIMB 10442 / H16 / Stanier 337) OX=381666 GN=cysK4 PE=3 SV=1	1	6	6	6	0	5	2	0	0	2	0	5	2	0	0	2	0	5	2	0	0	2	37.7	37.7	37.7	32.442	305	305	0	31.498	0	33.8	16.7	0	0	14.4	823630	0	448910	251690	0	0	123030	0	77561	137000	0	0
Q0JYN2	tr|Q0JYN2|Q0JYN2_CUPNH Flagellin OS=Cupriavidus necator (strain ATCC 17699 / DSM 428 / KCTC 22496 / NCIMB 10442 / H16 / Stanier 337) OX=381666 GN=fliC PE=3 SV=1	1	13	13	13	3	7	11	0	0	0	3	7	11	0	0	0	3	7	11	0	0	0	43.4	43.4	43.4	44.822	435	435	0	115.14	11	24.1	40.2	0	0	0	3156200	43604	972070	2140600	0	0	0	54742	152600	330120	0	0
Q0JYN6	tr|Q0JYN6|Q0JYN6_CUPNH Predicted periplasmic or secreted lipoprotein OS=Cupriavidus necator (strain ATCC 17699 / DSM 428 / KCTC 22496 / NCIMB 10442 / H16 / Stanier 337) OX=381666 GN=H16_B2356 PE=4 SV=1	1	2	2	2	1	2	2	1	1	1	1	2	2	1	1	1	1	2	2	1	1	1	19.9	19.9	19.9	17.824	171	171	0	9.1259	5.8	19.9	19.9	14	14	14	687830	56261	317980	173630	51432	32711	55823	0	140300	105550	0	0
Q0JYN9	tr|Q0JYN9|Q0JYN9_CUPNH Uncharacterized protein OS=Cupriavidus necator (strain ATCC 17699 / DSM 428 / KCTC 22496 / NCIMB 10442 / H16 / Stanier 337) OX=381666 GN=H16_B2353 PE=4 SV=1	1	2	2	2	0	2	0	2	2	2	0	2	0	2	2	2	0	2	0	2	2	2	32.8	32.8	32.8	13.415	131	131	0	49.622	0	32.8	0	32.8	32.8	32.8	214690	0	39433	0	59265	34267	81723	0	14950	0	24426	20426
Q0JYP6	tr|Q0JYP6|Q0JYP6_CUPNH Uncharacterized protein OS=Cupriavidus necator (strain ATCC 17699 / DSM 428 / KCTC 22496 / NCIMB 10442 / H16 / Stanier 337) OX=381666 GN=H16_B2346 PE=4 SV=1	1	2	2	2	0	2	0	0	0	0	0	2	0	0	0	0	0	2	0	0	0	0	12.9	12.9	12.9	12.914	124	124	0	4.8022	0	12.9	0	0	0	0	49547	0	49547	0	0	0	0	0	0	0	0	0
Q0JYP7	tr|Q0JYP7|Q0JYP7_CUPNH PRC-barrel domain-containing protein OS=Cupriavidus necator (strain ATCC 17699 / DSM 428 / KCTC 22496 / NCIMB 10442 / H16 / Stanier 337) OX=381666 GN=H16_B2345 PE=4 SV=1	1	3	3	3	1	3	1	1	0	0	1	3	1	1	0	0	1	3	1	1	0	0	37.6	37.6	37.6	17.336	157	157	0	70.058	14.6	37.6	14.6	14.6	0	0	458360	17125	346910	66211	28108	0	0	0	0	0	0	0
Q0JYQ2	tr|Q0JYQ2|Q0JYQ2_CUPNH BON domain-containing protein OS=Cupriavidus necator (strain ATCC 17699 / DSM 428 / KCTC 22496 / NCIMB 10442 / H16 / Stanier 337) OX=381666 GN=H16_B2340 PE=4 SV=1	1	3	3	3	0	3	0	0	0	0	0	3	0	0	0	0	0	3	0	0	0	0	13	13	13	38.863	355	355	0	5.3864	0	13	0	0	0	0	113130	0	113130	0	0	0	0	0	0	0	0	0
Q0JYQ4	tr|Q0JYQ4|Q0JYQ4_CUPNH Uncharacterized protein OS=Cupriavidus necator (strain ATCC 17699 / DSM 428 / KCTC 22496 / NCIMB 10442 / H16 / Stanier 337) OX=381666 GN=H16_B2338 PE=4 SV=1	1	3	3	3	1	3	0	0	0	0	1	3	0	0	0	0	1	3	0	0	0	0	42.4	42.4	42.4	15.415	144	144	0	28.579	8.3	42.4	0	0	0	0	397280	47858	349420	0	0	0	0	0	0	0	0	0
Q0JYQ6	tr|Q0JYQ6|Q0JYQ6_CUPNH DUF3008 family protein OS=Cupriavidus necator (strain ATCC 17699 / DSM 428 / KCTC 22496 / NCIMB 10442 / H16 / Stanier 337) OX=381666 GN=H16_B2336 PE=4 SV=1	1	2	2	2	1	2	1	0	0	0	1	2	1	0	0	0	1	2	1	0	0	0	24.2	24.2	24.2	6.5836	62	62	0	47.445	21	24.2	21	0	0	0	817100	62214	481050	273840	0	0	0	0	0	0	0	0
Q0JYS0	tr|Q0JYS0|Q0JYS0_CUPNH Predicted dithiol-disulfide isomerase OS=Cupriavidus necator (strain ATCC 17699 / DSM 428 / KCTC 22496 / NCIMB 10442 / H16 / Stanier 337) OX=381666 GN=frnE PE=4 SV=1	1	10	10	10	1	6	4	7	5	3	1	6	4	7	5	3	1	6	4	7	5	3	55.3	55.3	55.3	23.946	219	219	0	64.696	5.5	26.9	24.7	38.8	25.6	15.5	2494000	34639	478240	262950	848950	444400	424860	0	130410	155370	166820	160700
Q0JYS5	tr|Q0JYS5|Q0JYS5_CUPNH 3-Hydroxyisobutyrate dehydrogenase OS=Cupriavidus necator (strain ATCC 17699 / DSM 428 / KCTC 22496 / NCIMB 10442 / H16 / Stanier 337) OX=381666 GN=H16_B2317 PE=4 SV=1	1	1	1	1	0	0	0	0	0	1	0	0	0	0	0	1	0	0	0	0	0	1	14.8	14.8	14.8	14.1	128	128	0	14.788	0	0	0	0	0	14.8	33982	0	0	0	0	0	33982	0	0	0	0	0
Q0JYS8	tr|Q0JYS8|Q0JYS8_CUPNH Uncharacterized protein OS=Cupriavidus necator (strain ATCC 17699 / DSM 428 / KCTC 22496 / NCIMB 10442 / H16 / Stanier 337) OX=381666 GN=H16_B2314 PE=4 SV=1	1	4	4	4	1	3	1	3	0	1	1	3	1	3	0	1	1	3	1	3	0	1	17.3	17.3	17.3	33.484	294	294	0	19.358	4.4	12.9	4.8	12.9	0	4.8	889940	464250	217100	33792	112210	0	62596	0	67245	0	53457	0
Q0JYT4	tr|Q0JYT4|Q0JYT4_CUPNH Probable extra-cytoplasmic solute receptor OS=Cupriavidus necator (strain ATCC 17699 / DSM 428 / KCTC 22496 / NCIMB 10442 / H16 / Stanier 337) OX=381666 GN=H16_B2308 PE=3 SV=1	1	1	1	1	0	1	1	0	0	0	0	1	1	0	0	0	0	1	1	0	0	0	7.3	7.3	7.3	33.781	329	329	0	17.392	0	7.3	7.3	0	0	0	194490	0	147810	46674	0	0	0	0	0	0	0	0
Q0JYT8	tr|Q0JYT8|Q0JYT8_CUPNH Hypothetical lipoprotein OS=Cupriavidus necator (strain ATCC 17699 / DSM 428 / KCTC 22496 / NCIMB 10442 / H16 / Stanier 337) OX=381666 GN=H16_B2304 PE=4 SV=1	1	12	12	12	4	9	3	3	2	6	4	9	3	3	2	6	4	9	3	3	2	6	41.7	41.7	41.7	21.416	206	206	0	119.02	26.7	41.7	17	19.4	10.2	29.1	3687800	467340	767960	561870	499050	381770	1009800	483620	175230	166830	229010	209500
Q0JYY6	tr|Q0JYY6|Q0JYY6_CUPNH H-NS-like DNA-binding protein OS=Cupriavidus necator (strain ATCC 17699 / DSM 428 / KCTC 22496 / NCIMB 10442 / H16 / Stanier 337) OX=381666 GN=H16_B2256 PE=3 SV=1	1	7	7	7	0	2	2	4	4	5	0	2	2	4	4	5	0	2	2	4	4	5	56.9	56.9	56.9	11.379	102	102	0	148.91	0	24.5	24.5	43.1	33.3	56.9	4319400	0	407010	217050	921070	1001000	1773300	0	161610	121140	339070	421490
Q0JYY7	tr|Q0JYY7|Q0JYY7_CUPNH Lactoylglutathione lyase OS=Cupriavidus necator (strain ATCC 17699 / DSM 428 / KCTC 22496 / NCIMB 10442 / H16 / Stanier 337) OX=381666 GN=gloA5 PE=4 SV=1	1	1	1	1	0	1	0	0	0	0	0	1	0	0	0	0	0	1	0	0	0	0	8.1	8.1	8.1	15.161	136	136	0	6.1844	0	8.1	0	0	0	0	41417	0	41417	0	0	0	0	0	0	0	0	0
Q0JYZ2	tr|Q0JYZ2|Q0JYZ2_CUPNH Glycosyl hydrolase OS=Cupriavidus necator (strain ATCC 17699 / DSM 428 / KCTC 22496 / NCIMB 10442 / H16 / Stanier 337) OX=381666 GN=H16_B2250 PE=4 SV=1	1	13	13	13	1	8	3	10	9	10	1	8	3	10	9	10	1	8	3	10	9	10	53.5	53.5	53.5	42.32	385	385	0	256.54	3.6	30.1	11.4	44.9	38.2	45.7	8393700	37536	880210	602700	2007100	1861900	3004200	0	126490	187720	418530	448390
Q0JYZ3	tr|Q0JYZ3|Q0JYZ3_CUPNH MoaD/ThiS family protein OS=Cupriavidus necator (strain ATCC 17699 / DSM 428 / KCTC 22496 / NCIMB 10442 / H16 / Stanier 337) OX=381666 GN=H16_B2249 PE=4 SV=1	1	3	3	3	0	2	1	2	3	2	0	2	1	2	3	2	0	2	1	2	3	2	52.3	52.3	52.3	9.8923	86	86	0	28.31	0	29.1	15.1	38.4	52.3	38.4	1160300	0	275200	75947	239390	340000	229750	0	136200	0	163500	158170
Q0JZ02	tr|Q0JZ02|Q0JZ02_CUPNH Chemotaxis specific response regulator containing a CheW-domain OS=Cupriavidus necator (strain ATCC 17699 / DSM 428 / KCTC 22496 / NCIMB 10442 / H16 / Stanier 337) OX=381666 GN=cheV PE=4 SV=1	1	2	2	2	0	0	2	0	0	0	0	0	2	0	0	0	0	0	2	0	0	0	9	9	9	34.761	322	322	0.0016978	2.7961	0	0	9	0	0	0	117910	0	0	117910	0	0	0	0	0	0	0	0
Q0JZ03	tr|Q0JZ03|Q0JZ03_CUPNH Thioredoxin peroxidase OS=Cupriavidus necator (strain ATCC 17699 / DSM 428 / KCTC 22496 / NCIMB 10442 / H16 / Stanier 337) OX=381666 GN=H16_B2239 PE=3 SV=1	1	17	17	16	5	14	10	10	12	14	5	14	10	10	12	14	5	14	10	10	12	14	88.5	88.5	83.5	24.502	218	218	0	292.84	28.9	82.1	65.1	56.4	78.4	78.9	41142000	898700	11770000	6727400	6470200	5962100	9313500	1127600	2024900	1554500	1855200	1695700
Q0JZ04	tr|Q0JZ04|Q0JZ04_CUPNH Universal stress protein, UspA family OS=Cupriavidus necator (strain ATCC 17699 / DSM 428 / KCTC 22496 / NCIMB 10442 / H16 / Stanier 337) OX=381666 GN=H16_B2238 PE=3 SV=1	1	6	6	6	1	5	5	2	2	4	1	5	5	2	2	4	1	5	5	2	2	4	56.6	56.6	56.6	15.676	145	145	0	88.392	7.6	44.8	44.8	19.3	20	40	2282300	58653	1249200	368820	70375	70779	464470	0	252070	80989	38487	31690
Q0JZ06	tr|Q0JZ06|Q0JZ06_CUPNH Helix-turn-helix protein OS=Cupriavidus necator (strain ATCC 17699 / DSM 428 / KCTC 22496 / NCIMB 10442 / H16 / Stanier 337) OX=381666 GN=H16_B2236 PE=4 SV=1	1	1	1	1	0	1	0	0	0	0	0	1	0	0	0	0	0	1	0	0	0	0	23.4	23.4	23.4	7.1993	64	64	0	12.946	0	23.4	0	0	0	0	12973	0	12973	0	0	0	0	0	0	0	0	0
Q0JZ07	tr|Q0JZ07|Q0JZ07_CUPNH Dihydrolipoamide acetyltransferase component of pyruvate dehydrogenase complex OS=Cupriavidus necator (strain ATCC 17699 / DSM 428 / KCTC 22496 / NCIMB 10442 / H16 / Stanier 337) OX=381666 GN=bkdB PE=3 SV=1	1	10	10	10	1	8	4	3	1	4	1	8	4	3	1	4	1	8	4	3	1	4	37.6	37.6	37.6	38.612	372	372	0	100.2	4.3	32.8	15.6	17.5	4	17.7	3430500	47733	1994900	546760	293240	162920	384950	0	400620	177100	238670	0
Q0JZ08	tr|Q0JZ08|Q0JZ08_CUPNH 2-Oxoisovalerate dehydrogenase E1 component,beta subunit OS=Cupriavidus necator (strain ATCC 17699 / DSM 428 / KCTC 22496 / NCIMB 10442 / H16 / Stanier 337) OX=381666 GN=bkdA2 PE=4 SV=1	1	1	1	1	0	1	0	0	1	0	0	1	0	0	1	0	0	1	0	0	1	0	3.7	3.7	3.7	34.209	325	325	0.00058928	3.6956	0	3.7	0	0	3.7	0	183250	0	100730	0	0	82522	0	0	0	0	0	0
Q0JZ09	tr|Q0JZ09|Q0JZ09_CUPNH Pyruvate dehydrogenase E1 component subunit alpha OS=Cupriavidus necator (strain ATCC 17699 / DSM 428 / KCTC 22496 / NCIMB 10442 / H16 / Stanier 337) OX=381666 GN=bkdA1 PE=4 SV=1	1	6	6	6	0	6	3	2	2	3	0	6	3	2	2	3	0	6	3	2	2	3	22.4	22.4	22.4	38.568	361	361	0	44.451	0	22.4	12.2	8.9	8.9	11.6	1086300	0	433130	191470	73804	86125	301760	0	105820	131060	63122	83827
Q0JZ10	tr|Q0JZ10|Q0JZ10_CUPNH Lipoprotein OS=Cupriavidus necator (strain ATCC 17699 / DSM 428 / KCTC 22496 / NCIMB 10442 / H16 / Stanier 337) OX=381666 GN=H16_B2232 PE=3 SV=1	1	11	11	11	0	3	3	5	8	8	0	3	3	5	8	8	0	3	3	5	8	8	50.2	50.2	50.2	29.85	273	273	0	75.011	0	14.7	12.5	26	39.2	37.4	3208400	0	201910	345130	653720	818780	1188800	0	72232	93759	163980	157240
Q0JZ13	tr|Q0JZ13|Q0JZ13_CUPNH O-Acetylhomoserine sulfhydrylase OS=Cupriavidus necator (strain ATCC 17699 / DSM 428 / KCTC 22496 / NCIMB 10442 / H16 / Stanier 337) OX=381666 GN=metY2 PE=3 SV=1	1	8	8	8	0	6	3	3	4	5	0	6	3	3	4	5	0	6	3	3	4	5	25.5	25.5	25.5	45.262	424	424	0	37.439	0	19.8	12	10.4	14.4	14.9	1046800	0	230550	105110	133820	176660	400680	0	49649	61637	58366	75131
Q0JZ23	tr|Q0JZ23|Q0JZ23_CUPNH ABC-type transporter, periplasmic component OS=Cupriavidus necator (strain ATCC 17699 / DSM 428 / KCTC 22496 / NCIMB 10442 / H16 / Stanier 337) OX=381666 GN=H16_B2219 PE=4 SV=1	1	3	3	3	0	3	0	1	0	0	0	3	0	1	0	0	0	3	0	1	0	0	16.7	16.7	16.7	36.367	336	336	0	11.215	0	16.7	0	4.5	0	0	219930	0	201090	0	18834	0	0	0	0	0	0	0
Q0JZ38	tr|Q0JZ38|Q0JZ38_CUPNH Glycoside-hydrolase family GH114 TIM-barrel domain-containing protein OS=Cupriavidus necator (strain ATCC 17699 / DSM 428 / KCTC 22496 / NCIMB 10442 / H16 / Stanier 337) OX=381666 GN=H16_B2204 PE=4 SV=1	1	2	2	2	0	0	0	0	1	2	0	0	0	0	1	2	0	0	0	0	1	2	2.4	2.4	2.4	105.92	968	968	0	11.339	0	0	0	0	1	2.4	85026	0	0	0	0	12493	72533	0	0	0	0	0
Q0JZ39	tr|Q0JZ39|Q0JZ39_CUPNH Tetratricopeptide repeat protein OS=Cupriavidus necator (strain ATCC 17699 / DSM 428 / KCTC 22496 / NCIMB 10442 / H16 / Stanier 337) OX=381666 GN=H16_B2203 PE=4 SV=1	1	2	2	2	0	0	1	1	0	0	0	0	1	1	0	0	0	0	1	1	0	0	2.2	2.2	2.2	151.42	1364	1364	0	4.9925	0	0	1.5	0.7	0	0	84798	0	0	27689	57109	0	0	0	0	0	0	0
Q0JZ40	tr|Q0JZ40|Q0JZ40_CUPNH Penicillin-binding protein activator LpoB OS=Cupriavidus necator (strain ATCC 17699 / DSM 428 / KCTC 22496 / NCIMB 10442 / H16 / Stanier 337) OX=381666 GN=H16_B2202 PE=4 SV=1	1	2	2	2	0	0	0	0	1	2	0	0	0	0	1	2	0	0	0	0	1	2	16.5	16.5	16.5	20.522	194	194	0	4.9891	0	0	0	0	5.7	16.5	185730	0	0	0	0	91854	93873	0	0	0	0	0
Q0JZ45	tr|Q0JZ45|Q0JZ45_CUPNH Response regulator, OmpR-family OS=Cupriavidus necator (strain ATCC 17699 / DSM 428 / KCTC 22496 / NCIMB 10442 / H16 / Stanier 337) OX=381666 GN=H16_B2197 PE=4 SV=1	1	4	4	4	0	3	2	2	3	1	0	3	2	2	3	1	0	3	2	2	3	1	26.4	26.4	26.4	26.927	242	242	0	18.391	0	16.9	15.7	15.7	19	6.2	997230	0	225440	276300	183250	169160	143080	0	128620	159900	119730	95761
Q0JZ46	tr|Q0JZ46|Q0JZ46_CUPNH Hypothetical secreted protein containing a LysM domain OS=Cupriavidus necator (strain ATCC 17699 / DSM 428 / KCTC 22496 / NCIMB 10442 / H16 / Stanier 337) OX=381666 GN=H16_B2196 PE=4 SV=1	1	9	9	9	0	7	4	5	4	4	0	7	4	5	4	4	0	7	4	5	4	4	27	27	27	58.104	563	563	0	47.052	0	21.3	12.6	14.6	11.7	11.4	1768700	0	426340	244070	494390	382090	221800	0	98047	130750	139190	159590
Q0JZ52	tr|Q0JZ52|Q0JZ52_CUPNH Transcriptional regulator, XRE-family OS=Cupriavidus necator (strain ATCC 17699 / DSM 428 / KCTC 22496 / NCIMB 10442 / H16 / Stanier 337) OX=381666 GN=H16_B2190 PE=4 SV=1	1	1	1	1	0	0	0	1	0	1	0	0	0	1	0	1	0	0	0	1	0	1	5.9	5.9	5.9	22.575	204	204	0	15.425	0	0	0	5.9	0	5.9	40369	0	0	0	15144	0	25225	0	0	0	0	0
Q0JZ57	tr|Q0JZ57|Q0JZ57_CUPNH Copper resistance protein A, multi-copper oxidase OS=Cupriavidus necator (strain ATCC 17699 / DSM 428 / KCTC 22496 / NCIMB 10442 / H16 / Stanier 337) OX=381666 GN=copA PE=4 SV=1	1	17	17	17	3	13	0	10	10	4	3	13	0	10	10	4	3	13	0	10	10	4	41.2	41.2	41.2	67.426	614	614	0	149.84	6	35.8	0	25.7	27.4	9.8	6177100	202920	3078100	0	1141000	1085000	669950	0	575230	0	353170	365080
Q0JZ59	tr|Q0JZ59|Q0JZ59_CUPNH Copper resistance protein C OS=Cupriavidus necator (strain ATCC 17699 / DSM 428 / KCTC 22496 / NCIMB 10442 / H16 / Stanier 337) OX=381666 GN=copC PE=3 SV=1	1	6	6	5	3	5	2	4	1	3	3	5	2	4	1	3	3	5	2	4	1	3	60.9	60.9	35.2	13.495	128	128	0	137.76	28.9	35.2	25.8	25.8	13.3	35.2	11353000	1232100	4907000	70024	2948900	516390	1678000	2014100	2625600	82987	1106400	0
Q0JZ62	tr|Q0JZ62|Q0JZ62_CUPNH Uncharacterized protein OS=Cupriavidus necator (strain ATCC 17699 / DSM 428 / KCTC 22496 / NCIMB 10442 / H16 / Stanier 337) OX=381666 GN=H16_B2180 PE=4 SV=1	1	5	5	5	1	4	1	2	1	2	1	4	1	2	1	2	1	4	1	2	1	2	42.3	42.3	42.3	13.302	123	123	0	68.706	8.1	33.3	11.4	20.3	11.4	20.3	3087100	96018	1537700	72896	238470	137630	1004300	0	314450	0	162160	133470
Q0JZ64	tr|Q0JZ64|Q0JZ64_CUPNH Peptidyl-prolyl cis-trans isomerase OS=Cupriavidus necator (strain ATCC 17699 / DSM 428 / KCTC 22496 / NCIMB 10442 / H16 / Stanier 337) OX=381666 GN=H16_B2178 PE=3 SV=1	1	6	6	6	2	3	2	2	3	2	2	3	2	2	3	2	2	3	2	2	3	2	34	34	34	14.505	144	144	0	228.87	16.7	24.3	17.4	17.4	25.7	20.1	11296000	887530	3909300	1504900	1825800	1470600	1697800	1415400	1128600	802390	814970	822800
Q0JZ67	tr|Q0JZ67|Q0JZ67_CUPNH ABC-type transporter involved in resistance to organic solvents OS=Cupriavidus necator (strain ATCC 17699 / DSM 428 / KCTC 22496 / NCIMB 10442 / H16 / Stanier 337) OX=381666 GN=ttg2 PE=4 SV=1	1	6	6	6	1	6	4	3	2	0	1	6	4	3	2	0	1	6	4	3	2	0	34.1	34.1	34.1	23.693	214	214	0	120.26	6.1	34.1	25.2	21.5	15.4	0	2340300	74972	1139200	624620	364780	136720	0	0	211290	197690	127590	68971
Q0JZ73	tr|Q0JZ73|Q0JZ73_CUPNH 4-hydroxy-3-methylbut-2-enyl diphosphate reductase OS=Cupriavidus necator (strain ATCC 17699 / DSM 428 / KCTC 22496 / NCIMB 10442 / H16 / Stanier 337) OX=381666 GN=ispH PE=3 SV=1	1	11	11	11	0	7	6	3	2	4	0	7	6	3	2	4	0	7	6	3	2	4	44.2	44.2	44.2	35.824	337	337	0	49.752	0	35.9	26.7	12.5	5	21.4	1626400	0	629180	383600	134730	99962	378880	0	88656	102070	50830	64051
Q0JZ80	tr|Q0JZ80|Q0JZ80_CUPNH Aldehyde reductase, related to diketogulonate reductase OS=Cupriavidus necator (strain ATCC 17699 / DSM 428 / KCTC 22496 / NCIMB 10442 / H16 / Stanier 337) OX=381666 GN=H16_B2162 PE=4 SV=1	1	1	1	1	0	1	1	1	0	1	0	1	1	1	0	1	0	1	1	1	0	1	7.5	7.5	7.5	28.701	267	267	0	4.4884	0	7.5	7.5	7.5	0	7.5	105490	0	22136	26022	24780	0	32553	0	0	0	0	0
Q0JZA6	tr|Q0JZA6|Q0JZA6_CUPNH Activator of Hsp90 ATPase homologue 1-like C-terminal domain-containing protein OS=Cupriavidus necator (strain ATCC 17699 / DSM 428 / KCTC 22496 / NCIMB 10442 / H16 / Stanier 337) OX=381666 GN=H16_B2136 PE=3 SV=1	1	11	11	11	2	10	5	6	6	4	2	10	5	6	6	4	2	10	5	6	6	4	75.3	75.3	75.3	17.332	154	154	0	197.55	14.3	68.2	47.4	50.6	48.1	35.7	6747500	107050	2741200	1607100	761000	777120	754140	173520	479270	446340	242370	210240
Q0JZC0	tr|Q0JZC0|Q0JZC0_CUPNH Methyl-accepting chemotaxis protein OS=Cupriavidus necator (strain ATCC 17699 / DSM 428 / KCTC 22496 / NCIMB 10442 / H16 / Stanier 337) OX=381666 GN=tar2 PE=3 SV=1	1	1	1	1	0	1	0	0	0	0	0	1	0	0	0	0	0	1	0	0	0	0	4.4	4.4	4.4	39.554	385	385	0	21.439	0	4.4	0	0	0	0	24312	0	24312	0	0	0	0	0	0	0	0	0
Q0JZC6	tr|Q0JZC6|Q0JZC6_CUPNH Probable extra-cytoplasmic solute receptor OS=Cupriavidus necator (strain ATCC 17699 / DSM 428 / KCTC 22496 / NCIMB 10442 / H16 / Stanier 337) OX=381666 GN=H16_B2116 PE=3 SV=1	1	4	4	4	1	4	2	2	1	2	1	4	2	2	1	2	1	4	2	2	1	2	18.7	18.7	18.7	34.323	327	327	0	26.935	7.3	18.7	12.8	12.8	7.3	11	1010500	34833	395830	189900	144930	79704	165290	0	167520	125440	88917	0
Q0JZD6	tr|Q0JZD6|Q0JZD6_CUPNH Uncharacterized protein OS=Cupriavidus necator (strain ATCC 17699 / DSM 428 / KCTC 22496 / NCIMB 10442 / H16 / Stanier 337) OX=381666 GN=H16_B2106 PE=4 SV=1	1	4	4	4	0	3	1	2	0	1	0	3	1	2	0	1	0	3	1	2	0	1	41.1	41.1	41.1	14.249	124	124	0	7.2861	0	34.7	18.5	12.9	0	6.5	435530	0	174780	51660	144240	0	64845	0	0	0	0	0
Q0JZE0	tr|Q0JZE0|Q0JZE0_CUPNH Universal stress protein, UspA family OS=Cupriavidus necator (strain ATCC 17699 / DSM 428 / KCTC 22496 / NCIMB 10442 / H16 / Stanier 337) OX=381666 GN=H16_B2102 PE=3 SV=1	1	6	6	6	0	6	2	0	0	0	0	6	2	0	0	0	0	6	2	0	0	0	60.3	60.3	60.3	15.105	141	141	0	103.05	0	60.3	23.4	0	0	0	1166500	0	1095200	71325	0	0	0	0	271120	158410	0	0
Q0JZF5	tr|Q0JZF5|Q0JZF5_CUPNH Response regulator, NarL-family OS=Cupriavidus necator (strain ATCC 17699 / DSM 428 / KCTC 22496 / NCIMB 10442 / H16 / Stanier 337) OX=381666 GN=H16_B2087 PE=4 SV=1	1	4	4	4	0	4	1	1	0	0	0	4	1	1	0	0	0	4	1	1	0	0	28.6	28.6	28.6	23.061	213	213	0	67.116	0	28.6	6.6	6.6	0	0	426290	0	280970	87642	57675	0	0	0	0	0	0	0
Q0JZG0	tr|Q0JZG0|Q0JZG0_CUPNH Transcriptional regulator, MarR-family OS=Cupriavidus necator (strain ATCC 17699 / DSM 428 / KCTC 22496 / NCIMB 10442 / H16 / Stanier 337) OX=381666 GN=H16_B2082 PE=4 SV=1	1	1	1	1	0	0	1	1	0	1	0	0	1	1	0	1	0	0	1	1	0	1	12.4	12.4	12.4	16.836	153	153	0.0011521	3.0953	0	0	12.4	12.4	0	12.4	159810	0	0	52112	34955	0	72739	0	0	0	0	0
Q0JZG4	tr|Q0JZG4|Q0JZG4_CUPNH Transposase or inactivated derivative OS=Cupriavidus necator (strain ATCC 17699 / DSM 428 / KCTC 22496 / NCIMB 10442 / H16 / Stanier 337) OX=381666 GN=H16_B2078 PE=4 SV=1	1	4	4	4	0	1	1	0	0	2	0	1	1	0	0	2	0	1	1	0	0	2	39.6	39.6	39.6	11.043	96	96	0	17.408	0	9.4	7.3	0	0	22.9	208230	0	54040	40270	0	0	113920	0	0	0	0	0
Q0JZG5	tr|Q0JZG5|Q0JZG5_CUPNH DUF4148 domain-containing protein OS=Cupriavidus necator (strain ATCC 17699 / DSM 428 / KCTC 22496 / NCIMB 10442 / H16 / Stanier 337) OX=381666 GN=H16_B2077 PE=4 SV=1	1	2	2	2	1	1	2	1	1	0	1	1	2	1	1	0	1	1	2	1	1	0	15.6	15.6	15.6	14.912	141	141	0	14.874	10.6	10.6	15.6	10.6	10.6	0	896400	172850	122160	405640	150720	45039	0	0	0	222620	103130	0
Q0JZG6	tr|Q0JZG6|Q0JZG6_CUPNH Integral membrane protein OS=Cupriavidus necator (strain ATCC 17699 / DSM 428 / KCTC 22496 / NCIMB 10442 / H16 / Stanier 337) OX=381666 GN=H16_B2076 PE=4 SV=1	1	10	10	10	5	9	5	6	5	4	5	9	5	6	5	4	5	9	5	6	5	4	39.1	39.1	39.1	47.512	448	448	0	185.5	16.5	36.6	16.3	19.2	16.5	13.6	7104100	443990	3402900	1053600	1080600	579030	543930	260020	388480	228760	185100	123210
Q0JZG7	tr|Q0JZG7|Q0JZG7_CUPNH Hypothetical membrane associated protein OS=Cupriavidus necator (strain ATCC 17699 / DSM 428 / KCTC 22496 / NCIMB 10442 / H16 / Stanier 337) OX=381666 GN=H16_B2075 PE=4 SV=1	1	15	15	15	1	13	7	8	8	6	1	13	7	8	8	6	1	13	7	8	8	6	47.8	47.8	47.8	31.324	289	289	0	249.59	6.2	46.7	29.8	36	33.9	28.4	12803000	44059	4056100	1237800	2688100	2054800	2721700	0	986610	699490	1415100	1295900
Q0JZH1	tr|Q0JZH1|Q0JZH1_CUPNH Conserved hypothetical membrane protein OS=Cupriavidus necator (strain ATCC 17699 / DSM 428 / KCTC 22496 / NCIMB 10442 / H16 / Stanier 337) OX=381666 GN=H16_B2071 PE=4 SV=1	1	4	4	4	0	3	2	0	0	1	0	3	2	0	0	1	0	3	2	0	0	1	4.8	4.8	4.8	141.4	1329	1329	0	21.134	0	4.1	2.9	0	0	0.7	146800	0	70179	47657	0	0	28962	0	21745	32801	0	0
Q0JZI0	tr|Q0JZI0|Q0JZI0_CUPNH cytochrome-c oxidase OS=Cupriavidus necator (strain ATCC 17699 / DSM 428 / KCTC 22496 / NCIMB 10442 / H16 / Stanier 337) OX=381666 GN=coxM PE=3 SV=1	1	3	3	3	0	1	3	0	0	0	0	1	3	0	0	0	0	1	3	0	0	0	10.6	10.6	10.6	47.284	452	452	0	8.2232	0	3.5	10.6	0	0	0	318640	0	55372	263270	0	0	0	0	0	0	0	0
Q0JZI5	tr|Q0JZI5|Q0JZI5_CUPNH Succinate-semialdehyde dehydrogenase (NADP+) OS=Cupriavidus necator (strain ATCC 17699 / DSM 428 / KCTC 22496 / NCIMB 10442 / H16 / Stanier 337) OX=381666 GN=gabD4 PE=4 SV=1	1	5	5	5	0	4	0	2	1	0	0	4	0	2	1	0	0	4	0	2	1	0	17.7	17.7	17.7	51.677	475	475	0	31.582	0	14.5	0	6.7	3.6	0	632410	0	327750	0	180340	124320	0	0	0	0	0	0
Q0JZJ1	tr|Q0JZJ1|Q0JZJ1_CUPNH DUF4397 domain-containing protein OS=Cupriavidus necator (strain ATCC 17699 / DSM 428 / KCTC 22496 / NCIMB 10442 / H16 / Stanier 337) OX=381666 GN=H16_B2051 PE=4 SV=1	1	2	2	2	0	2	0	0	0	0	0	2	0	0	0	0	0	2	0	0	0	0	12.7	12.7	12.7	27.176	259	259	0	7.0704	0	12.7	0	0	0	0	58842	0	58842	0	0	0	0	0	0	0	0	0
Q0JZJ9	tr|Q0JZJ9|Q0JZJ9_CUPNH Bifunctional diguanylate cyclase/phosphodiesterase OS=Cupriavidus necator (strain ATCC 17699 / DSM 428 / KCTC 22496 / NCIMB 10442 / H16 / Stanier 337) OX=381666 GN=H16_B2043 PE=4 SV=1	1	4	4	4	0	1	1	0	0	3	0	1	1	0	0	3	0	1	1	0	0	3	12.7	12.7	12.7	47.841	442	442	0	31.282	0	4.3	4.3	0	0	8.4	222630	0	61740	78793	0	0	82097	0	0	0	0	0
Q0JZK1	tr|Q0JZK1|Q0JZK1_CUPNH ABC-type transporter, periplasmic component: HAAT family OS=Cupriavidus necator (strain ATCC 17699 / DSM 428 / KCTC 22496 / NCIMB 10442 / H16 / Stanier 337) OX=381666 GN=H16_B2041 PE=4 SV=1	1	1	1	1	0	1	0	1	1	1	0	1	0	1	1	1	0	1	0	1	1	1	3.3	3.3	3.3	41.453	390	390	0	5.7021	0	3.3	0	3.3	3.3	3.3	130040	0	31083	0	29833	25684	43443	0	0	0	0	0
Q0JZK7	tr|Q0JZK7|Q0JZK7_CUPNH Alpha/beta hydrolase OS=Cupriavidus necator (strain ATCC 17699 / DSM 428 / KCTC 22496 / NCIMB 10442 / H16 / Stanier 337) OX=381666 GN=H16_B2035 PE=4 SV=1	1	1	1	1	0	0	0	0	0	1	0	0	0	0	0	1	0	0	0	0	0	1	5.7	5.7	5.7	38.839	350	350	0	4.0146	0	0	0	0	0	5.7	14434	0	0	0	0	0	14434	0	0	0	0	0
Q0JZL0	tr|Q0JZL0|Q0JZL0_CUPNH ATPase involved in chromosome partitioning OS=Cupriavidus necator (strain ATCC 17699 / DSM 428 / KCTC 22496 / NCIMB 10442 / H16 / Stanier 337) OX=381666 GN=H16_B2032 PE=4 SV=1	1	2	2	2	0	0	0	1	2	0	0	0	0	1	2	0	0	0	0	1	2	0	10.6	10.6	10.6	28.545	255	255	0	10.31	0	0	0	3.9	10.6	0	309590	0	0	0	140130	169450	0	0	0	0	105050	90955
Q0JZL6	tr|Q0JZL6|Q0JZL6_CUPNH Glycine zipper domain-containing protein OS=Cupriavidus necator (strain ATCC 17699 / DSM 428 / KCTC 22496 / NCIMB 10442 / H16 / Stanier 337) OX=381666 GN=H16_B2026 PE=4 SV=1	1	2	2	2	0	1	2	1	0	0	0	1	2	1	0	0	0	1	2	1	0	0	32.2	32.2	32.2	13.441	146	146	0	20.021	0	15.8	32.2	15.8	0	0	201870	0	21703	131810	48358	0	0	0	0	0	0	0
Q0JZL7	tr|Q0JZL7|Q0JZL7_CUPNH Cold shock protein, DNA-binding OS=Cupriavidus necator (strain ATCC 17699 / DSM 428 / KCTC 22496 / NCIMB 10442 / H16 / Stanier 337) OX=381666 GN=H16_B2025 PE=4 SV=1	1	3	3	3	1	3	1	2	3	2	1	3	1	2	3	2	1	3	1	2	3	2	40.3	40.3	40.3	7.3251	67	67	0	38.843	22.4	40.3	22.4	40.3	40.3	40.3	3712800	123020	1628100	178130	416760	538100	828730	260480	386030	0	292710	233840
Q0JZM1	tr|Q0JZM1|Q0JZM1_CUPNH Phasin (PHA-granule associated protein) OS=Cupriavidus necator (strain ATCC 17699 / DSM 428 / KCTC 22496 / NCIMB 10442 / H16 / Stanier 337) OX=381666 GN=phaP4 PE=4 SV=1	1	5	5	5	0	0	0	4	4	3	0	0	0	4	4	3	0	0	0	4	4	3	34.4	34.4	34.4	20.184	189	189	0	85.351	0	0	0	29.1	28.6	23.3	3038800	0	0	0	471230	1650900	916660	0	0	0	140580	620550
Q0JZM2	tr|Q0JZM2|Q0JZM2_CUPNH EthD domain-containing protein OS=Cupriavidus necator (strain ATCC 17699 / DSM 428 / KCTC 22496 / NCIMB 10442 / H16 / Stanier 337) OX=381666 GN=H16_B2020 PE=4 SV=1	1	1	1	1	0	0	0	1	1	1	0	0	0	1	1	1	0	0	0	1	1	1	20.6	20.6	20.6	10.692	102	102	0	16.911	0	0	0	20.6	20.6	20.6	905740	0	0	0	252560	202570	450620	0	0	0	0	0
Q0JZM3	tr|Q0JZM3|Q0JZM3_CUPNH Uncharacterized protein OS=Cupriavidus necator (strain ATCC 17699 / DSM 428 / KCTC 22496 / NCIMB 10442 / H16 / Stanier 337) OX=381666 GN=H16_B2019 PE=4 SV=1	1	4	4	4	0	3	3	4	4	3	0	3	3	4	4	3	0	3	3	4	4	3	67.2	67.2	67.2	7.2008	67	67	0	112.37	0	43.3	62.7	67.2	67.2	50.7	4137100	0	719980	812020	967700	924640	712720	0	279520	398900	431470	397360
Q0JZM4	tr|Q0JZM4|Q0JZM4_CUPNH Uncharacterized protein OS=Cupriavidus necator (strain ATCC 17699 / DSM 428 / KCTC 22496 / NCIMB 10442 / H16 / Stanier 337) OX=381666 GN=H16_B2018 PE=4 SV=1	1	2	2	2	0	0	0	0	0	2	0	0	0	0	0	2	0	0	0	0	0	2	39.2	39.2	39.2	8.954	79	79	0	6.8265	0	0	0	0	0	39.2	298310	0	0	0	0	0	298310	0	0	0	0	0
Q0JZM7	tr|Q0JZM7|Q0JZM7_CUPNH Transcriptional regulator, XRE-family OS=Cupriavidus necator (strain ATCC 17699 / DSM 428 / KCTC 22496 / NCIMB 10442 / H16 / Stanier 337) OX=381666 GN=H16_B2015 PE=4 SV=1	1	1	1	1	0	0	0	1	0	0	0	0	0	1	0	0	0	0	0	1	0	0	6.6	6.6	6.6	20.926	196	196	0.0071272	2.1258	0	0	0	6.6	0	0	13397	0	0	0	13397	0	0	0	0	0	0	0
Q0JZN4	tr|Q0JZN4|Q0JZN4_CUPNH ABC-type transporter, periplasmic component: HAAT family OS=Cupriavidus necator (strain ATCC 17699 / DSM 428 / KCTC 22496 / NCIMB 10442 / H16 / Stanier 337) OX=381666 GN=livK3 PE=3 SV=1	1	2	2	2	0	0	0	0	0	2	0	0	0	0	0	2	0	0	0	0	0	2	7.2	7.2	7.2	42.071	391	391	0	19.233	0	0	0	0	0	7.2	152080	0	0	0	0	0	152080	0	0	0	0	0
Q0JZP1	tr|Q0JZP1|Q0JZP1_CUPNH Probable extra-cytoplasmic solute receptor OS=Cupriavidus necator (strain ATCC 17699 / DSM 428 / KCTC 22496 / NCIMB 10442 / H16 / Stanier 337) OX=381666 GN=H16_B2001 PE=3 SV=1	1	14	14	14	2	9	5	7	8	9	2	9	5	7	8	9	2	9	5	7	8	9	66.4	66.4	66.4	33.714	324	324	0	205.07	11.1	51.5	33.3	45.7	49.4	57.1	9616000	153500	3419900	1071800	1480600	1457200	2033100	325660	748940	307790	477030	494350
Q0JZQ6	tr|Q0JZQ6|Q0JZQ6_CUPNH Cupin type-2 domain-containing protein OS=Cupriavidus necator (strain ATCC 17699 / DSM 428 / KCTC 22496 / NCIMB 10442 / H16 / Stanier 337) OX=381666 GN=H16_B1986 PE=4 SV=1	1	2	2	2	0	2	0	1	1	0	0	2	0	1	1	0	0	2	0	1	1	0	27.2	27.2	27.2	14.52	136	136	0	10.032	0	27.2	0	11	11	0	313240	0	179630	0	76873	56732	0	0	0	0	0	0
Q0JZQ8	tr|Q0JZQ8|Q0JZQ8_CUPNH NmrA-like domain-containing protein OS=Cupriavidus necator (strain ATCC 17699 / DSM 428 / KCTC 22496 / NCIMB 10442 / H16 / Stanier 337) OX=381666 GN=H16_B1984 PE=4 SV=1	1	4	3	3	0	4	0	1	2	2	0	3	0	1	1	2	0	3	0	1	1	2	22.6	17.5	17.5	26.205	252	252	0	8.5249	0	22.6	0	6.7	11.9	10.3	515730	0	233740	0	39552	24386	218050	0	57093	0	0	0
Q0JZR9	tr|Q0JZR9|Q0JZR9_CUPNH Probable extra-cytoplasmic solute receptor OS=Cupriavidus necator (strain ATCC 17699 / DSM 428 / KCTC 22496 / NCIMB 10442 / H16 / Stanier 337) OX=381666 GN=H16_B1973 PE=3 SV=1	1	4	4	4	1	2	1	1	1	1	1	2	1	1	1	1	1	2	1	1	1	1	24.1	24.1	24.1	33.657	324	324	0	64.002	2.2	14.5	4.9	9.6	4.9	7.4	1392200	24007	659520	286230	56808	273160	92445	0	0	0	0	0
Q0JZS1	tr|Q0JZS1|Q0JZS1_CUPNH histidine kinase OS=Cupriavidus necator (strain ATCC 17699 / DSM 428 / KCTC 22496 / NCIMB 10442 / H16 / Stanier 337) OX=381666 GN=H16_B1971 PE=4 SV=1	1	1	1	1	0	0	0	1	1	1	0	0	0	1	1	1	0	0	0	1	1	1	0.6	0.6	0.6	120.33	1131	1131	0	4.6281	0	0	0	0.6	0.6	0.6	195880	0	0	0	42405	40174	113300	0	0	0	0	0
Q0JZS3	tr|Q0JZS3|Q0JZS3_CUPNH Uncharacterized protein OS=Cupriavidus necator (strain ATCC 17699 / DSM 428 / KCTC 22496 / NCIMB 10442 / H16 / Stanier 337) OX=381666 GN=H16_B1969 PE=4 SV=1	1	2	2	2	0	1	2	2	0	2	0	1	2	2	0	2	0	1	2	2	0	2	44	44	44	9.4034	84	84	0	120.69	0	25	44	44	0	44	1316800	0	430260	337340	291850	0	257310	0	0	277440	175470	0
Q0JZS4	tr|Q0JZS4|Q0JZS4_CUPNH BLUF domain-containing protein OS=Cupriavidus necator (strain ATCC 17699 / DSM 428 / KCTC 22496 / NCIMB 10442 / H16 / Stanier 337) OX=381666 GN=H16_B1968 PE=4 SV=1	1	3	3	3	0	0	0	1	3	0	0	0	0	1	3	0	0	0	0	1	3	0	25.2	25.2	25.2	16.061	147	147	0	20.024	0	0	0	9.5	25.2	0	253990	0	0	0	74708	179280	0	0	0	0	0	0
Q0JZS5	tr|Q0JZS5|Q0JZS5_CUPNH GTP cyclohydrolase I OS=Cupriavidus necator (strain ATCC 17699 / DSM 428 / KCTC 22496 / NCIMB 10442 / H16 / Stanier 337) OX=381666 GN=folE PE=4 SV=1	1	4	4	4	0	0	0	0	2	4	0	0	0	0	2	4	0	0	0	0	2	4	23.3	23.3	23.3	28.022	249	249	0	58.986	0	0	0	0	14.5	23.3	482490	0	0	0	0	149010	333480	0	0	0	0	69161
Q0JZS9	tr|Q0JZS9|Q0JZS9_CUPNH Uncharacterized protein OS=Cupriavidus necator (strain ATCC 17699 / DSM 428 / KCTC 22496 / NCIMB 10442 / H16 / Stanier 337) OX=381666 GN=H16_B1963 PE=4 SV=1	1	2	2	2	0	1	1	2	1	2	0	1	1	2	1	2	0	1	1	2	1	2	40	40	40	8.9449	80	80	0	12.371	0	11.2	11.2	40	11.2	40	753680	0	85075	143210	111780	90315	323300	0	0	0	68595	0
Q0JZU2	tr|Q0JZU2|Q0JZU2_CUPNH ABC-type transporter, periplasmic component OS=Cupriavidus necator (strain ATCC 17699 / DSM 428 / KCTC 22496 / NCIMB 10442 / H16 / Stanier 337) OX=381666 GN=H16_B1950 PE=4 SV=1	1	7	7	7	0	5	0	1	3	3	0	5	0	1	3	3	0	5	0	1	3	3	24.7	24.7	24.7	37.802	344	344	0	24.707	0	19.8	0	2.3	10.5	12.5	886180	0	265310	0	72462	336590	211820	0	67589	0	0	157730
Q0JZU3	tr|Q0JZU3|Q0JZU3_CUPNH Transcriptional regulator, GntR-family OS=Cupriavidus necator (strain ATCC 17699 / DSM 428 / KCTC 22496 / NCIMB 10442 / H16 / Stanier 337) OX=381666 GN=H16_B1949 PE=4 SV=1	1	1	1	1	0	0	0	1	1	0	0	0	0	1	1	0	0	0	0	1	1	0	5.9	5.9	5.9	26.168	236	236	0.0016949	2.7891	0	0	0	5.9	5.9	0	97371	0	0	0	52564	44807	0	0	0	0	0	0
Q0JZU7	tr|Q0JZU7|Q0JZU7_CUPNH Glutamate dehydrogenase OS=Cupriavidus necator (strain ATCC 17699 / DSM 428 / KCTC 22496 / NCIMB 10442 / H16 / Stanier 337) OX=381666 GN=gdhA2 PE=3 SV=1	1	2	2	2	0	2	0	0	0	0	0	2	0	0	0	0	0	2	0	0	0	0	6.5	6.5	6.5	48.421	447	447	0	12.356	0	6.5	0	0	0	0	52932	0	52932	0	0	0	0	0	0	0	0	0
Q0JZU8;Q0K4D1	tr|Q0JZU8|Q0JZU8_CUPNH Putative hydrolase OS=Cupriavidus necator (strain ATCC 17699 / DSM 428 / KCTC 22496 / NCIMB 10442 / H16 / Stanier 337) OX=381666 GN=H16_B1944 PE=4 SV=1;tr|Q0K4D1|Q0K4D1_CUPNH Hydrolase OS=Cupriavidus necator (strain ATCC 17699 / DSM	2	5	5	5	0	1	0	3	3	3	0	1	0	3	3	3	0	1	0	3	3	3	36.4	36.4	36.4	25.474	228	228;232	0	52.068	0	3.9	0	27.2	18.4	26.3	593580	0	15120	0	204420	147950	226100	0	0	0	72911	65495
Q0JZU9	tr|Q0JZU9|Q0JZU9_CUPNH Putative non-heme chloroperoxidase OS=Cupriavidus necator (strain ATCC 17699 / DSM 428 / KCTC 22496 / NCIMB 10442 / H16 / Stanier 337) OX=381666 GN=H16_B1943 PE=4 SV=1	1	11	11	11	1	7	4	9	8	8	1	7	4	9	8	8	1	7	4	9	8	8	44.7	44.7	44.7	29.317	273	273	0	260.64	6.2	36.6	26.7	44.3	44	35.2	10288000	41964	1785800	774200	2456600	2259100	2970400	0	299720	280880	473310	456680
Q0JZV0	tr|Q0JZV0|Q0JZV0_CUPNH Amidohydrolase 3 domain-containing protein OS=Cupriavidus necator (strain ATCC 17699 / DSM 428 / KCTC 22496 / NCIMB 10442 / H16 / Stanier 337) OX=381666 GN=H16_B1942 PE=4 SV=1	1	7	7	7	0	1	0	4	2	6	0	1	0	4	2	6	0	1	0	4	2	6	13.3	13.3	13.3	70.756	646	646	0	42.885	0	2	0	7.7	3.6	10.8	633620	0	40480	0	146480	48061	398600	0	0	0	58551	52478
Q0JZV8	tr|Q0JZV8|Q0JZV8_CUPNH Phasin domain-containing protein OS=Cupriavidus necator (strain ATCC 17699 / DSM 428 / KCTC 22496 / NCIMB 10442 / H16 / Stanier 337) OX=381666 GN=H16_B1934 PE=4 SV=1	1	9	9	9	4	9	4	1	2	2	4	9	4	1	2	2	4	9	4	1	2	2	66.2	66.2	66.2	15.675	142	142	0	194.05	35.2	66.2	35.9	6.3	20.4	21.1	10592000	502650	6760200	2494300	52145	284650	497940	385220	1324900	621040	0	103070
Q0JZV9	tr|Q0JZV9|Q0JZV9_CUPNH Methyl-accepting chemotaxis protein OS=Cupriavidus necator (strain ATCC 17699 / DSM 428 / KCTC 22496 / NCIMB 10442 / H16 / Stanier 337) OX=381666 GN=H16_B1933 PE=3 SV=1	1	2	2	2	0	2	1	0	0	0	0	2	1	0	0	0	0	2	1	0	0	0	6.2	6.2	6.2	54.497	513	513	0	26.115	0	6.2	3.9	0	0	0	263380	0	111650	151720	0	0	0	0	0	0	0	0
Q0JZW1	tr|Q0JZW1|Q0JZW1_CUPNH Isocitrate dehydrogenase [NADP] OS=Cupriavidus necator (strain ATCC 17699 / DSM 428 / KCTC 22496 / NCIMB 10442 / H16 / Stanier 337) OX=381666 GN=icd2 PE=3 SV=1	1	4	4	4	0	3	1	0	1	0	0	3	1	0	1	0	0	3	1	0	1	0	7.1	7.1	7.1	82.042	745	745	0	9.6413	0	5.8	1.9	0	1.3	0	278540	0	96312	109130	0	73099	0	0	0	0	0	0
Q0JZW2	tr|Q0JZW2|Q0JZW2_CUPNH Uncharacterized protein OS=Cupriavidus necator (strain ATCC 17699 / DSM 428 / KCTC 22496 / NCIMB 10442 / H16 / Stanier 337) OX=381666 GN=H16_B1930 PE=4 SV=1	1	1	1	1	0	0	0	1	1	1	0	0	0	1	1	1	0	0	0	1	1	1	21.3	21.3	21.3	8.1962	75	75	0	14.892	0	0	0	21.3	21.3	21.3	366180	0	0	0	103660	127450	135070	0	0	0	0	0
Q0JZW3	tr|Q0JZW3|Q0JZW3_CUPNH Cold shock protein, DNA-binding OS=Cupriavidus necator (strain ATCC 17699 / DSM 428 / KCTC 22496 / NCIMB 10442 / H16 / Stanier 337) OX=381666 GN=H16_B1929 PE=4 SV=1	1	2	2	1	0	0	0	1	1	1	0	0	0	1	1	1	0	0	0	1	1	0	22.4	22.4	11.9	7.176	67	67	0	4.239	0	0	0	11.9	11.9	10.4	162940	0	0	0	70661	65939	26335	0	0	0	0	0
Q0JZX1	tr|Q0JZX1|Q0JZX1_CUPNH Hydrolase isochorismatase family OS=Cupriavidus necator (strain ATCC 17699 / DSM 428 / KCTC 22496 / NCIMB 10442 / H16 / Stanier 337) OX=381666 GN=H16_B1921 PE=4 SV=1	1	2	2	2	0	2	0	0	0	0	0	2	0	0	0	0	0	2	0	0	0	0	9.3	9.3	9.3	24.421	225	225	0	4.9144	0	9.3	0	0	0	0	108800	0	108800	0	0	0	0	0	0	0	0	0
Q0JZX2	tr|Q0JZX2|Q0JZX2_CUPNH Hydrolase isochorismatase family OS=Cupriavidus necator (strain ATCC 17699 / DSM 428 / KCTC 22496 / NCIMB 10442 / H16 / Stanier 337) OX=381666 GN=H16_B1920 PE=4 SV=1	1	9	9	3	0	7	3	2	1	3	0	7	3	2	1	3	0	3	1	0	0	0	52.4	52.4	13.5	22.964	208	208	0	53.268	0	47.1	22.6	17.8	8.7	19.2	2788200	0	1359700	1088800	125420	68216	146100	0	425280	194010	68420	0
Q0K003	tr|Q0K003|Q0K003_CUPNH Transcriptional regulator, IclR-family OS=Cupriavidus necator (strain ATCC 17699 / DSM 428 / KCTC 22496 / NCIMB 10442 / H16 / Stanier 337) OX=381666 GN=H16_B1889 PE=4 SV=1	1	6	6	6	0	3	2	3	4	3	0	3	2	3	4	3	0	3	2	3	4	3	32.2	32.2	32.2	30.081	276	276	0	104.22	0	14.9	12	14.1	23.9	14.1	911990	0	144480	59208	145430	246540	316330	0	49827	0	63059	91702
Q0K016	tr|Q0K016|Q0K016_CUPNH Transcriptional regulator OS=Cupriavidus necator (strain ATCC 17699 / DSM 428 / KCTC 22496 / NCIMB 10442 / H16 / Stanier 337) OX=381666 GN=H16_B1876 PE=4 SV=1	1	2	2	2	0	2	0	2	2	2	0	2	0	2	2	2	0	2	0	2	2	2	14	14	14	24.881	235	235	0	30.89	0	14	0	14	14	14	339790	0	85518	0	80810	66496	106960	0	32282	0	41096	36307
Q0K030	tr|Q0K030|Q0K030_CUPNH Rhodanese-related sulfurtransferase OS=Cupriavidus necator (strain ATCC 17699 / DSM 428 / KCTC 22496 / NCIMB 10442 / H16 / Stanier 337) OX=381666 GN=H16_B1862 PE=4 SV=1	1	1	1	1	0	0	0	0	0	1	0	0	0	0	0	1	0	0	0	0	0	1	4.8	4.8	4.8	58.619	540	540	0	10.43	0	0	0	0	0	4.8	22448	0	0	0	0	0	22448	0	0	0	0	0
Q0K064	tr|Q0K064|Q0K064_CUPNH ABC-type transporter, periplasmic component: POPT family OS=Cupriavidus necator (strain ATCC 17699 / DSM 428 / KCTC 22496 / NCIMB 10442 / H16 / Stanier 337) OX=381666 GN=H16_B1828 PE=4 SV=1	1	6	6	6	0	3	1	4	1	2	0	3	1	4	1	2	0	3	1	4	1	2	26.9	26.9	26.9	39.737	361	361	0	27.782	0	14.4	5.3	16.3	2.2	5.8	486190	0	162100	35456	165900	18994	103730	0	0	0	51731	0
Q0K078	tr|Q0K078|Q0K078_CUPNH Probable extra-cytoplasmic solute receptor OS=Cupriavidus necator (strain ATCC 17699 / DSM 428 / KCTC 22496 / NCIMB 10442 / H16 / Stanier 337) OX=381666 GN=H16_B1814 PE=3 SV=1	1	3	3	3	0	3	0	1	0	2	0	3	0	1	0	2	0	3	0	1	0	2	21.2	21.2	21.2	33.138	320	320	0	19.348	0	21.2	0	4.4	0	9.1	299450	0	124960	0	40776	0	133720	0	45177	0	0	0
Q0K091	tr|Q0K091|Q0K091_CUPNH Organic hydroperoxide resistance protein OS=Cupriavidus necator (strain ATCC 17699 / DSM 428 / KCTC 22496 / NCIMB 10442 / H16 / Stanier 337) OX=381666 GN=H16_B1801 PE=3 SV=1	1	1	1	1	0	1	0	1	0	1	0	1	0	1	0	1	0	1	0	1	0	1	8.6	8.6	8.6	14.65	139	139	0	35.036	0	8.6	0	8.6	0	8.6	169990	0	40078	0	62043	0	67872	0	0	0	0	0
Q0K0A7;Q0KAU9	tr|Q0K0A7|Q0K0A7_CUPNH Response regulator, OmpR-family OS=Cupriavidus necator (strain ATCC 17699 / DSM 428 / KCTC 22496 / NCIMB 10442 / H16 / Stanier 337) OX=381666 GN=H16_B1785 PE=4 SV=1	2	4	4	4	0	2	0	2	1	4	0	2	0	2	1	4	0	2	0	2	1	4	23.5	23.5	23.5	28.218	247	247;204	0	21.627	0	10.5	0	8.5	3.2	23.5	1195000	0	150130	0	251440	149130	644320	0	66670	0	146090	168540
Q0K0C1	tr|Q0K0C1|Q0K0C1_CUPNH Acetyl-CoA acetyltransferase OS=Cupriavidus necator (strain ATCC 17699 / DSM 428 / KCTC 22496 / NCIMB 10442 / H16 / Stanier 337) OX=381666 GN=H16_A1713 PE=3 SV=1	1	3	3	3	0	0	0	2	2	2	0	0	0	2	2	2	0	0	0	2	2	2	15.7	15.7	15.7	40.827	395	395	0	16.747	0	0	0	10.1	9.9	11.4	408320	0	0	0	77095	120400	210820	0	0	0	0	0
Q0K0C2	tr|Q0K0C2|Q0K0C2_CUPNH Predicted acyl dehydratase OS=Cupriavidus necator (strain ATCC 17699 / DSM 428 / KCTC 22496 / NCIMB 10442 / H16 / Stanier 337) OX=381666 GN=H16_A1714 PE=4 SV=1	1	8	8	8	0	7	6	5	4	6	0	7	6	5	4	6	0	7	6	5	4	6	76.4	76.4	76.4	17.17	157	157	0	109.65	0	61.8	62.4	40.8	40.8	56.7	2271400	0	895260	384500	388730	269200	333750	0	113580	130360	91713	74569
Q0K0C7	tr|Q0K0C7|Q0K0C7_CUPNH Dihydrolipoamide dehydrogenase (E3) OS=Cupriavidus necator (strain ATCC 17699 / DSM 428 / KCTC 22496 / NCIMB 10442 / H16 / Stanier 337) OX=381666 GN=H16_B1765 PE=3 SV=1	1	4	4	4	0	0	0	3	1	2	0	0	0	3	1	2	0	0	0	3	1	2	15	15	15	49.534	459	459	0	9.2085	0	0	0	12.4	2.8	5.4	359340	0	0	0	181900	36405	141040	0	0	0	0	0
Q0K0C9	tr|Q0K0C9|Q0K0C9_CUPNH 2-Nitropropane dioxygenase OS=Cupriavidus necator (strain ATCC 17699 / DSM 428 / KCTC 22496 / NCIMB 10442 / H16 / Stanier 337) OX=381666 GN=H16_B1763 PE=4 SV=1	1	3	3	3	0	1	0	1	0	3	0	1	0	1	0	3	0	1	0	1	0	3	16.6	16.6	16.6	38.338	374	374	0	54.769	0	4.5	0	4.5	0	16.6	334440	0	50973	0	33946	0	249530	0	0	0	0	0
Q0K0D8	tr|Q0K0D8|Q0K0D8_CUPNH Probable extra-cytoplasmic solute receptor OS=Cupriavidus necator (strain ATCC 17699 / DSM 428 / KCTC 22496 / NCIMB 10442 / H16 / Stanier 337) OX=381666 GN=H16_B1754 PE=3 SV=1	1	2	2	2	0	2	0	1	0	0	0	2	0	1	0	0	0	2	0	1	0	0	9.3	9.3	9.3	35.028	332	332	0	10.446	0	9.3	0	3	0	0	114750	0	95910	0	18843	0	0	0	0	0	0	0
Q0K0E0	tr|Q0K0E0|Q0K0E0_CUPNH Probable extra-cytoplasmic solute receptor OS=Cupriavidus necator (strain ATCC 17699 / DSM 428 / KCTC 22496 / NCIMB 10442 / H16 / Stanier 337) OX=381666 GN=H16_B1752 PE=3 SV=1	1	1	1	1	0	1	0	0	0	0	0	1	0	0	0	0	0	1	0	0	0	0	6	6	6	33.62	317	317	0.0017007	2.8357	0	6	0	0	0	0	66380	0	66380	0	0	0	0	0	0	0	0	0
Q0K0G0	tr|Q0K0G0|Q0K0G0_CUPNH Short chain dehydrogenase OS=Cupriavidus necator (strain ATCC 17699 / DSM 428 / KCTC 22496 / NCIMB 10442 / H16 / Stanier 337) OX=381666 GN=H16_B1732 PE=4 SV=1	1	5	5	5	0	2	3	3	4	3	0	2	3	3	4	3	0	2	3	3	4	3	29.2	29.2	29.2	26.047	253	253	0	56.718	0	13.4	20.2	20.2	23.3	19.8	1028900	0	293600	168950	183660	175160	207540	0	83189	63305	72924	60967
Q0K0G5	tr|Q0K0G5|Q0K0G5_CUPNH Uncharacterized protein OS=Cupriavidus necator (strain ATCC 17699 / DSM 428 / KCTC 22496 / NCIMB 10442 / H16 / Stanier 337) OX=381666 GN=H16_B1724 PE=4 SV=1	1	1	1	1	0	0	0	1	1	1	0	0	0	1	1	1	0	0	0	1	1	1	23	23	23	6.8827	61	61	0	39.258	0	0	0	23	23	23	455700	0	0	0	159370	148820	147520	0	0	0	0	0
Q0K0G7	tr|Q0K0G7|Q0K0G7_CUPNH Transcriptional regulator OS=Cupriavidus necator (strain ATCC 17699 / DSM 428 / KCTC 22496 / NCIMB 10442 / H16 / Stanier 337) OX=381666 GN=H16_B1722 PE=4 SV=1	1	3	3	3	0	3	2	3	1	3	0	3	2	3	1	3	0	3	2	3	1	3	17.8	17.8	17.8	25.595	230	230	0	61.516	0	17.8	14.3	17.8	5.7	17.8	913550	0	198480	231850	174570	81797	226850	0	66667	110370	68825	0
Q0K0G8	tr|Q0K0G8|Q0K0G8_CUPNH Periplasmic glucan biosynthesis protein OS=Cupriavidus necator (strain ATCC 17699 / DSM 428 / KCTC 22496 / NCIMB 10442 / H16 / Stanier 337) OX=381666 GN=H16_B1721 PE=3 SV=1	1	10	10	10	0	3	1	5	1	8	0	3	1	5	1	8	0	3	1	5	1	8	26.6	26.6	26.6	59.49	537	537	0	23.842	0	8.8	3	13.6	2.4	20.5	1420200	0	156340	62079	410990	71334	719420	0	48980	0	103380	0
Q0K0H1	tr|Q0K0H1|Q0K0H1_CUPNH Transcriptional regulator, GntR-family OS=Cupriavidus necator (strain ATCC 17699 / DSM 428 / KCTC 22496 / NCIMB 10442 / H16 / Stanier 337) OX=381666 GN=H16_B1718 PE=4 SV=1	1	7	7	7	0	5	1	3	3	6	0	5	1	3	3	6	0	5	1	3	3	6	36.4	36.4	36.4	27.296	239	239	0	41.532	0	28.5	11.3	20.1	20.5	25.1	1419900	0	348260	51231	201290	174780	644370	0	69535	0	96025	72797
Q0K0H9	tr|Q0K0H9|Q0K0H9_CUPNH Pas/Pac domain containing protein OS=Cupriavidus necator (strain ATCC 17699 / DSM 428 / KCTC 22496 / NCIMB 10442 / H16 / Stanier 337) OX=381666 GN=H16_B1710 PE=4 SV=1	1	1	1	1	0	1	0	0	0	0	0	1	0	0	0	0	0	1	0	0	0	0	6.2	6.2	6.2	15.946	145	145	0.0066043	2.1911	0	6.2	0	0	0	0	22878	0	22878	0	0	0	0	0	0	0	0	0
Q0K0I1	tr|Q0K0I1|Q0K0I1_CUPNH Uncharacterized protein OS=Cupriavidus necator (strain ATCC 17699 / DSM 428 / KCTC 22496 / NCIMB 10442 / H16 / Stanier 337) OX=381666 GN=H16_B1708 PE=4 SV=1	1	3	3	3	0	0	0	1	0	2	0	0	0	1	0	2	0	0	0	1	0	2	20.4	20.4	20.4	22.054	201	201	0	32.254	0	0	0	8.5	0	11.9	139570	0	0	0	23932	0	115630	0	0	0	0	0
Q0K0J0	tr|Q0K0J0|Q0K0J0_CUPNH Zinc-type alcohol dehydrogenase-like protein OS=Cupriavidus necator (strain ATCC 17699 / DSM 428 / KCTC 22496 / NCIMB 10442 / H16 / Stanier 337) OX=381666 GN=H16_B1699 PE=3 SV=1	1	3	3	3	0	0	0	2	1	1	0	0	0	2	1	1	0	0	0	2	1	1	14.2	14.2	14.2	36.178	338	338	0	24.565	0	0	0	10.4	4.1	3.8	169720	0	0	0	71077	37502	61145	0	0	0	0	0
Q0K0L7	tr|Q0K0L7|Q0K0L7_CUPNH Helix-turn-helix XRE-family like protein OS=Cupriavidus necator (strain ATCC 17699 / DSM 428 / KCTC 22496 / NCIMB 10442 / H16 / Stanier 337) OX=381666 GN=H16_B1672 PE=4 SV=1	1	6	6	6	3	4	3	3	3	5	3	4	3	3	3	5	3	4	3	3	3	5	53.1	53.1	53.1	12.941	128	128	0	61.544	44.5	46.9	39.8	39.8	39.8	47.7	16049000	301770	3196100	3903300	2258900	2048200	4340600	710100	1498400	1777500	1065100	1469400
Q0K0L9	tr|Q0K0L9|Q0K0L9_CUPNH fumarylacetoacetase OS=Cupriavidus necator (strain ATCC 17699 / DSM 428 / KCTC 22496 / NCIMB 10442 / H16 / Stanier 337) OX=381666 GN=fahA PE=4 SV=1	1	1	1	1	0	0	0	0	0	1	0	0	0	0	0	1	0	0	0	0	0	1	3.1	3.1	3.1	45.238	420	420	0.0017075	2.9051	0	0	0	0	0	3.1	40550	0	0	0	0	0	40550	0	0	0	0	0
Q0K0M2	tr|Q0K0M2|Q0K0M2_CUPNH 3-Oxoacyl-[acyl-carrier-protein] synthase OS=Cupriavidus necator (strain ATCC 17699 / DSM 428 / KCTC 22496 / NCIMB 10442 / H16 / Stanier 337) OX=381666 GN=fabB PE=3 SV=1	1	2	2	2	0	0	0	2	0	2	0	0	0	2	0	2	0	0	0	2	0	2	10.5	10.5	10.5	40.903	400	400	0	7.2041	0	0	0	10.5	0	10.5	143140	0	0	0	74598	0	68539	0	0	0	41634	0
Q0K0M5	tr|Q0K0M5|Q0K0M5_CUPNH Putative fatty acyl CoA synthetase OS=Cupriavidus necator (strain ATCC 17699 / DSM 428 / KCTC 22496 / NCIMB 10442 / H16 / Stanier 337) OX=381666 GN=H16_B1664 PE=4 SV=1	1	2	2	2	0	2	1	1	1	1	0	2	1	1	1	1	0	2	1	1	1	1	18.1	18.1	18.1	22.044	199	199	0	15.31	0	18.1	12.6	12.6	12.6	12.6	275010	0	139730	46536	29556	28636	30552	0	0	0	0	0
Q0K0M9	tr|Q0K0M9|Q0K0M9_CUPNH Acyl carrier protein OS=Cupriavidus necator (strain ATCC 17699 / DSM 428 / KCTC 22496 / NCIMB 10442 / H16 / Stanier 337) OX=381666 GN=H16_B1660 PE=4 SV=1	1	2	2	2	0	1	1	0	0	0	0	1	1	0	0	0	0	1	1	0	0	0	21.3	21.3	21.3	14.861	136	136	0	6.5761	0	12.5	8.8	0	0	0	112150	0	73527	38620	0	0	0	0	0	0	0	0
Q0K0N2	tr|Q0K0N2|Q0K0N2_CUPNH 3-Hydroxyisobutyrate dehydrogenase OS=Cupriavidus necator (strain ATCC 17699 / DSM 428 / KCTC 22496 / NCIMB 10442 / H16 / Stanier 337) OX=381666 GN=H16_B1657 PE=4 SV=1	1	6	6	6	0	1	0	2	2	4	0	1	0	2	2	4	0	1	0	2	2	4	30.5	30.5	30.5	30.596	292	292	0	71.981	0	6.8	0	10.3	9.2	20.2	498350	0	79740	0	131240	93904	193460	0	0	0	0	58439
Q0K0N3	tr|Q0K0N3|Q0K0N3_CUPNH Helix-turn-helix XRE-family like protein OS=Cupriavidus necator (strain ATCC 17699 / DSM 428 / KCTC 22496 / NCIMB 10442 / H16 / Stanier 337) OX=381666 GN=H16_B1656 PE=4 SV=1	1	1	1	1	0	1	1	0	0	0	0	1	1	0	0	0	0	1	1	0	0	0	14.5	14.5	14.5	8.8681	83	83	0.0070883	2.0135	0	14.5	14.5	0	0	0	79585	0	30721	48864	0	0	0	0	0	0	0	0
Q0K0P0	tr|Q0K0P0|Q0K0P0_CUPNH Histone-like nucleoid-structuring protein OS=Cupriavidus necator (strain ATCC 17699 / DSM 428 / KCTC 22496 / NCIMB 10442 / H16 / Stanier 337) OX=381666 GN=H16_B1649 PE=4 SV=1	1	2	2	2	0	2	1	1	1	0	0	2	1	1	1	0	0	2	1	1	1	0	25.5	25.5	25.5	11.417	106	106	0	5.9048	0	25.5	17.9	17.9	17.9	0	291920	0	101500	62539	72035	55844	0	0	0	0	0	0
Q0K0P4	tr|Q0K0P4|Q0K0P4_CUPNH PhnB-like domain-containing protein OS=Cupriavidus necator (strain ATCC 17699 / DSM 428 / KCTC 22496 / NCIMB 10442 / H16 / Stanier 337) OX=381666 GN=H16_B1645 PE=4 SV=1	1	7	7	7	0	5	5	3	3	5	0	5	5	3	3	5	0	5	5	3	3	5	66.9	66.9	66.9	15.186	136	136	0	74.58	0	53.7	58.8	32.4	32.4	47.1	3073300	0	824950	705340	505830	396130	641070	0	168960	203540	210640	172320
Q0K0Q0	tr|Q0K0Q0|Q0K0Q0_CUPNH Predicted pyridoxal phosphate-dependent enzyme apparently involved in regulation of cell wall biogen OS=Cupriavidus necator (strain ATCC 17699 / DSM 428 / KCTC 22496 / NCIMB 10442 / H16 / Stanier 337) OX=381666 GN=H16_B1639 PE=3 SV=1	1	7	7	7	0	4	4	4	2	4	0	4	4	4	2	4	0	4	4	4	2	4	26.9	26.9	26.9	42.172	390	390	0	121.83	0	15.1	16.7	15.6	7.7	16.4	1169300	0	283670	273450	252500	100700	259010	0	59892	85276	54670	70004
Q0K0Q3	tr|Q0K0Q3|Q0K0Q3_CUPNH DUF3108 domain-containing protein OS=Cupriavidus necator (strain ATCC 17699 / DSM 428 / KCTC 22496 / NCIMB 10442 / H16 / Stanier 337) OX=381666 GN=H16_B1636 PE=4 SV=1	1	5	5	5	0	1	0	3	3	4	0	1	0	3	3	4	0	1	0	3	3	4	20.2	20.2	20.2	31.702	297	297	0	88.107	0	6.1	0	10.8	16.2	14.5	730970	0	24351	0	156450	257920	292250	0	0	0	83966	79541
Q0K0Q4	tr|Q0K0Q4|Q0K0Q4_CUPNH Hypothetical membrane associated protein OS=Cupriavidus necator (strain ATCC 17699 / DSM 428 / KCTC 22496 / NCIMB 10442 / H16 / Stanier 337) OX=381666 GN=H16_B1635 PE=4 SV=1	1	3	3	3	1	3	3	2	0	2	1	3	3	2	0	2	1	3	3	2	0	2	31.1	31.1	31.1	10.586	103	103	0	114.67	16.5	31.1	31.1	17.5	0	17.5	1331500	24507	586510	579900	65729	0	74886	0	212900	171770	45135	0
Q0K0Q5	tr|Q0K0Q5|Q0K0Q5_CUPNH ABC-type transporter, periplasmic component: PAAT family OS=Cupriavidus necator (strain ATCC 17699 / DSM 428 / KCTC 22496 / NCIMB 10442 / H16 / Stanier 337) OX=381666 GN=H16_B1634 PE=4 SV=1	1	3	3	3	0	0	0	0	1	3	0	0	0	0	1	3	0	0	0	0	1	3	15.1	15.1	15.1	33.732	312	312	0	13.832	0	0	0	0	6.4	15.1	131470	0	0	0	0	14209	117260	0	0	0	0	0
Q0K0Q8;Q0KDV3	tr|Q0K0Q8|Q0K0Q8_CUPNH Phosphotransacetylase OS=Cupriavidus necator (strain ATCC 17699 / DSM 428 / KCTC 22496 / NCIMB 10442 / H16 / Stanier 337) OX=381666 GN=pta1 PE=3 SV=1	2	11	11	11	0	9	7	5	4	4	0	9	7	5	4	4	0	9	7	5	4	4	66.3	66.3	66.3	32.474	312	312;487	0	120.64	0	48.1	45.2	29.8	20.5	23.1	4589200	0	1446900	1066900	630640	649970	794870	0	336130	168840	266140	213310
Q0K0Q9	tr|Q0K0Q9|Q0K0Q9_CUPNH Acetate kinase OS=Cupriavidus necator (strain ATCC 17699 / DSM 428 / KCTC 22496 / NCIMB 10442 / H16 / Stanier 337) OX=381666 GN=ackA PE=3 SV=1	1	13	13	13	0	8	4	5	5	7	0	8	4	5	5	7	0	8	4	5	5	7	61.4	61.4	61.4	41.936	396	396	0	122.45	0	40.9	18.9	21.5	27.5	34.6	1812000	0	460020	257050	298790	248370	547760	0	76817	83636	78331	67472
Q0K0R0	tr|Q0K0R0|Q0K0R0_CUPNH Enoyl-[acyl-carrier-protein] reductase [NADH] OS=Cupriavidus necator (strain ATCC 17699 / DSM 428 / KCTC 22496 / NCIMB 10442 / H16 / Stanier 337) OX=381666 GN=fabI2 PE=3 SV=1	1	5	5	5	0	4	2	0	0	0	0	4	2	0	0	0	0	4	2	0	0	0	25.8	25.8	25.8	27.873	260	260	0	44.112	0	21.2	11.2	0	0	0	495900	0	309510	186390	0	0	0	0	0	0	0	0
Q0K0R1	tr|Q0K0R1|Q0K0R1_CUPNH EF-hand domain-containing protein OS=Cupriavidus necator (strain ATCC 17699 / DSM 428 / KCTC 22496 / NCIMB 10442 / H16 / Stanier 337) OX=381666 GN=H16_B1628 PE=4 SV=1	1	8	8	8	1	5	1	5	4	7	1	5	1	5	4	7	1	5	1	5	4	7	54.2	54.2	54.2	13.02	120	120	0	58.013	6.7	41.7	7.5	30.8	30.8	47.5	10455000	34573	1994300	217630	3003100	1536600	3668400	0	544590	0	1194600	657120
Q0K0R2	tr|Q0K0R2|Q0K0R2_CUPNH N-acetyltransferase domain-containing protein OS=Cupriavidus necator (strain ATCC 17699 / DSM 428 / KCTC 22496 / NCIMB 10442 / H16 / Stanier 337) OX=381666 GN=H16_B1627 PE=4 SV=1	1	1	1	1	0	0	0	1	0	0	0	0	0	1	0	0	0	0	0	1	0	0	12.9	12.9	12.9	19.42	178	178	0.00058275	3.3414	0	0	0	12.9	0	0	41037	0	0	0	41037	0	0	0	0	0	0	0
Q0K0S6	tr|Q0K0S6|Q0K0S6_CUPNH MoxR-like ATPase OS=Cupriavidus necator (strain ATCC 17699 / DSM 428 / KCTC 22496 / NCIMB 10442 / H16 / Stanier 337) OX=381666 GN=H16_B1613 PE=4 SV=1	1	4	4	4	0	0	0	2	2	2	0	0	0	2	2	2	0	0	0	2	2	2	18.1	18.1	18.1	36.926	337	337	0	21.346	0	0	0	8.9	9.8	9.5	435190	0	0	0	92224	131270	211700	0	0	0	0	0
Q0K0T9	tr|Q0K0T9|Q0K0T9_CUPNH ABC-type transporter, periplasmic component OS=Cupriavidus necator (strain ATCC 17699 / DSM 428 / KCTC 22496 / NCIMB 10442 / H16 / Stanier 337) OX=381666 GN=H16_B1600 PE=4 SV=1	1	7	7	7	0	7	0	1	1	1	0	7	0	1	1	1	0	7	0	1	1	1	28.8	28.8	28.8	37.204	340	340	0	20.63	0	28.8	0	2.9	2.9	3.8	1350400	0	692560	0	297490	286880	73517	0	0	0	0	0
Q0K0U2	tr|Q0K0U2|Q0K0U2_CUPNH GTP cyclohydrolase OS=Cupriavidus necator (strain ATCC 17699 / DSM 428 / KCTC 22496 / NCIMB 10442 / H16 / Stanier 337) OX=381666 GN=H16_B1597 PE=4 SV=1	1	4	4	4	0	3	2	1	0	2	0	3	2	1	0	2	0	3	2	1	0	2	16	16	16	44.831	412	412	0	18.68	0	12.4	7.8	2.7	0	7.8	428110	0	165680	120680	12047	0	129700	0	0	73999	0	0
Q0K0U3	tr|Q0K0U3|Q0K0U3_CUPNH Hypothetical membrane associated protein OS=Cupriavidus necator (strain ATCC 17699 / DSM 428 / KCTC 22496 / NCIMB 10442 / H16 / Stanier 337) OX=381666 GN=H16_B1596 PE=4 SV=1	1	6	6	6	0	3	1	0	0	2	0	3	1	0	0	2	0	3	1	0	0	2	19.3	19.3	19.3	47.62	440	440	0	32.837	0	8.6	2	0	0	8.6	244880	0	142910	9126.3	0	0	92840	0	0	0	0	0
Q0K0U4	tr|Q0K0U4|Q0K0U4_CUPNH Uracil phosphoribosyltransferase OS=Cupriavidus necator (strain ATCC 17699 / DSM 428 / KCTC 22496 / NCIMB 10442 / H16 / Stanier 337) OX=381666 GN=upp PE=3 SV=1	1	11	11	11	1	5	5	6	6	7	1	5	5	6	6	7	1	5	5	6	6	7	44.9	44.9	44.9	24.453	225	225	0	96.83	4.4	32.4	28.4	36.9	32	40.9	4285000	48799	625570	545440	1073000	777920	1214200	0	119970	128830	230740	229900
Q0K0U6	tr|Q0K0U6|Q0K0U6_CUPNH Cytosine deaminase OS=Cupriavidus necator (strain ATCC 17699 / DSM 428 / KCTC 22496 / NCIMB 10442 / H16 / Stanier 337) OX=381666 GN=codA PE=4 SV=1	1	1	1	1	0	0	0	0	0	1	0	0	0	0	0	1	0	0	0	0	0	1	4.4	4.4	4.4	46.17	428	428	0	4.3666	0	0	0	0	0	4.4	23635	0	0	0	0	0	23635	0	0	0	0	0
Q0K0V2	tr|Q0K0V2|Q0K0V2_CUPNH YCII-related domain-containing protein OS=Cupriavidus necator (strain ATCC 17699 / DSM 428 / KCTC 22496 / NCIMB 10442 / H16 / Stanier 337) OX=381666 GN=H16_B1585 PE=3 SV=1	1	4	4	4	2	2	1	2	1	3	2	2	1	2	1	3	2	2	1	2	1	3	57.1	57.1	57.1	10.953	98	98	0	106.07	31.6	36.7	20.4	36.7	20.4	57.1	3161500	89202	641290	296660	475020	365960	1293400	0	281750	0	263180	0
Q0K0V4	tr|Q0K0V4|Q0K0V4_CUPNH 3-Oxoadipate enol-lactone hydrolase OS=Cupriavidus necator (strain ATCC 17699 / DSM 428 / KCTC 22496 / NCIMB 10442 / H16 / Stanier 337) OX=381666 GN=catD2 PE=4 SV=1	1	5	5	5	0	2	1	1	2	2	0	2	1	1	2	2	0	2	1	1	2	2	34	34	34	27.414	259	259	0	13.327	0	6.6	3.5	7.3	10.8	20.1	499260	0	139330	81413	51003	153740	73770	0	0	0	0	0
Q0K0V5	tr|Q0K0V5|Q0K0V5_CUPNH DUF1254 domain-containing protein OS=Cupriavidus necator (strain ATCC 17699 / DSM 428 / KCTC 22496 / NCIMB 10442 / H16 / Stanier 337) OX=381666 GN=H16_B1582 PE=4 SV=1	1	13	13	13	0	3	1	7	9	8	0	3	1	7	9	8	0	3	1	7	9	8	36.9	36.9	36.9	51.442	471	471	0	214.18	0	9.8	3.8	25.3	28	25.3	3788200	0	125810	50687	935130	1315100	1361400	0	34086	0	263980	369220
Q0K0V6	sp|Q0K0V6|METE_CUPNH 5-methyltetrahydropteroyltriglutamate--homocysteine methyltransferase OS=Cupriavidus necator (strain ATCC 17699 / DSM 428 / KCTC 22496 / NCIMB 10442 / H16 / Stanier 337) OX=381666 GN=metE PE=3 SV=1	1	17	17	17	0	16	10	1	1	3	0	16	10	1	1	3	0	16	10	1	1	3	33	33	33	88.038	792	792	0	188.39	0	31.6	22	2.9	2.9	7.6	3920000	0	2472900	1234600	52232	31559	128690	0	265290	220110	0	0
Q0K0V7	tr|Q0K0V7|Q0K0V7_CUPNH HTH-type transcriptional regulator MetR OS=Cupriavidus necator (strain ATCC 17699 / DSM 428 / KCTC 22496 / NCIMB 10442 / H16 / Stanier 337) OX=381666 GN=H16_B1580 PE=3 SV=1	1	1	1	1	0	0	0	0	0	1	0	0	0	0	0	1	0	0	0	0	0	1	4.9	4.9	4.9	34.15	307	307	0.0049861	2.3425	0	0	0	0	0	4.9	18673	0	0	0	0	0	18673	0	0	0	0	0
Q0K0W1	tr|Q0K0W1|Q0K0W1_CUPNH GTP cyclohydrolase-2 OS=Cupriavidus necator (strain ATCC 17699 / DSM 428 / KCTC 22496 / NCIMB 10442 / H16 / Stanier 337) OX=381666 GN=ribA PE=3 SV=1	1	6	6	6	1	3	3	3	4	5	1	3	3	3	4	5	1	3	3	3	4	5	48	48	48	21.457	198	198	0	55.745	5.6	25.3	24.2	19.7	36.4	35.9	1947100	11164	194100	242760	323090	386860	789150	0	63678	78552	122120	135320
Q0K0W7	tr|Q0K0W7|Q0K0W7_CUPNH Endonuclease OS=Cupriavidus necator (strain ATCC 17699 / DSM 428 / KCTC 22496 / NCIMB 10442 / H16 / Stanier 337) OX=381666 GN=H16_B1570 PE=4 SV=1	1	3	3	3	2	2	1	1	0	0	2	2	1	1	0	0	2	2	1	1	0	0	25	25	25	12.146	116	116	0	9.9532	15.5	18.1	8.6	8.6	0	0	870260	55530	613290	119960	81482	0	0	0	0	0	0	0
Q0K0W9	tr|Q0K0W9|Q0K0W9_CUPNH Uncharacterized protein OS=Cupriavidus necator (strain ATCC 17699 / DSM 428 / KCTC 22496 / NCIMB 10442 / H16 / Stanier 337) OX=381666 GN=H16_B1568 PE=4 SV=1	1	4	4	4	1	4	3	2	2	2	1	4	3	2	2	2	1	4	3	2	2	2	67.7	67.7	67.7	13.902	127	127	0	284.88	7.1	67.7	39.4	32.3	32.3	32.3	3244300	10437	1175800	887910	434960	421900	313280	0	573280	312240	325840	379370
Q0K0X0	tr|Q0K0X0|Q0K0X0_CUPNH Uncharacterized protein OS=Cupriavidus necator (strain ATCC 17699 / DSM 428 / KCTC 22496 / NCIMB 10442 / H16 / Stanier 337) OX=381666 GN=H16_B1567 PE=4 SV=1	1	5	5	5	1	4	3	2	2	2	1	4	3	2	2	2	1	4	3	2	2	2	68.4	68.4	68.4	8.9283	76	76	0	66.663	19.7	67.1	60.5	42.1	42.1	42.1	1953100	40926	857090	569240	195770	136390	153710	0	275880	231860	162540	124430
Q0K0Y7	tr|Q0K0Y7|Q0K0Y7_CUPNH DUF2188 domain-containing protein OS=Cupriavidus necator (strain ATCC 17699 / DSM 428 / KCTC 22496 / NCIMB 10442 / H16 / Stanier 337) OX=381666 GN=H16_B1550 PE=4 SV=1	1	5	5	5	3	5	4	3	1	3	3	5	4	3	1	3	3	5	4	3	1	3	84.9	84.9	84.9	7.9746	73	73	0	281.88	72.6	84.9	83.6	65.8	26	72.6	11794000	1119700	6994300	2068600	430130	151670	1029400	1239100	1440400	597170	260500	0
Q0K0Y8	tr|Q0K0Y8|Q0K0Y8_CUPNH Uncharacterized protein OS=Cupriavidus necator (strain ATCC 17699 / DSM 428 / KCTC 22496 / NCIMB 10442 / H16 / Stanier 337) OX=381666 GN=H16_B1549 PE=4 SV=1	1	6	6	6	2	4	3	2	3	1	2	4	3	2	3	1	2	4	3	2	3	1	81.4	81.4	81.4	11.233	102	102	0	47.267	16.7	52	51	33.3	42.2	21.6	3541700	185530	1714300	958640	277520	278730	127040	0	615010	612760	184070	105800
Q0K0Z0	tr|Q0K0Z0|Q0K0Z0_CUPNH DUF2783 domain-containing protein OS=Cupriavidus necator (strain ATCC 17699 / DSM 428 / KCTC 22496 / NCIMB 10442 / H16 / Stanier 337) OX=381666 GN=H16_B1547 PE=4 SV=1	1	1	1	1	0	1	1	0	0	0	0	1	1	0	0	0	0	1	1	0	0	0	33.8	33.8	33.8	8.009	74	74	0	4.9186	0	33.8	33.8	0	0	0	90044	0	59638	30405	0	0	0	0	0	0	0	0
Q0K0Z2	tr|Q0K0Z2|Q0K0Z2_CUPNH Zn-dependent hydrolase or glyoxylase OS=Cupriavidus necator (strain ATCC 17699 / DSM 428 / KCTC 22496 / NCIMB 10442 / H16 / Stanier 337) OX=381666 GN=H16_B1545 PE=4 SV=1	1	3	3	3	0	0	0	2	1	2	0	0	0	2	1	2	0	0	0	2	1	2	16.9	16.9	16.9	35.184	319	319	0	24.946	0	0	0	11.3	6	11.6	219300	0	0	0	71242	43647	104410	0	0	0	0	0
Q0K100	tr|Q0K100|Q0K100_CUPNH Succinate-semialdehyde dehydrogenase (NADP+) OS=Cupriavidus necator (strain ATCC 17699 / DSM 428 / KCTC 22496 / NCIMB 10442 / H16 / Stanier 337) OX=381666 GN=gabD3 PE=3 SV=1	1	5	5	5	0	4	2	1	0	0	0	4	2	1	0	0	0	4	2	1	0	0	15.1	15.1	15.1	51.511	482	482	0	19.347	0	12.4	5.6	2.7	0	0	334140	0	203070	107460	23612	0	0	0	0	0	0	0
Q0K108	tr|Q0K108|Q0K108_CUPNH Host attachment protein OS=Cupriavidus necator (strain ATCC 17699 / DSM 428 / KCTC 22496 / NCIMB 10442 / H16 / Stanier 337) OX=381666 GN=H16_B1529 PE=4 SV=1	1	7	7	7	0	7	0	0	0	0	0	7	0	0	0	0	0	7	0	0	0	0	67.8	67.8	67.8	18.952	174	174	0	41.701	0	67.8	0	0	0	0	611430	0	611430	0	0	0	0	0	0	0	0	0
Q0K117	tr|Q0K117|Q0K117_CUPNH Metal-dependent HD superfamily phosphohydrolase OS=Cupriavidus necator (strain ATCC 17699 / DSM 428 / KCTC 22496 / NCIMB 10442 / H16 / Stanier 337) OX=381666 GN=H16_B1520 PE=4 SV=1	1	4	4	4	0	3	1	0	0	0	0	3	1	0	0	0	0	3	1	0	0	0	28	28	28	23.575	214	214	0	13.104	0	22	6.1	0	0	0	184820	0	139750	45062	0	0	0	0	0	0	0	0
Q0K128	tr|Q0K128|Q0K128_CUPNH Probable extra-cytoplasmic solute receptor OS=Cupriavidus necator (strain ATCC 17699 / DSM 428 / KCTC 22496 / NCIMB 10442 / H16 / Stanier 337) OX=381666 GN=H16_B1509 PE=3 SV=1	1	3	3	3	0	0	0	1	1	3	0	0	0	1	1	3	0	0	0	1	1	3	12.7	12.7	12.7	34.091	323	323	0	8.313	0	0	0	7.4	7.4	12.7	246320	0	0	0	57507	48192	140620	0	0	0	0	0
Q0K137	tr|Q0K137|Q0K137_CUPNH ABC-type transporter, periplasmic component: CUT2 family, fructose specific OS=Cupriavidus necator (strain ATCC 17699 / DSM 428 / KCTC 22496 / NCIMB 10442 / H16 / Stanier 337) OX=381666 GN=frcB PE=4 SV=1	1	5	5	5	0	3	1	5	5	0	0	3	1	5	5	0	0	3	1	5	5	0	24.4	24.4	24.4	34.049	328	328	0	100.3	0	15.2	3.7	24.4	24.4	0	924700	0	181530	45330	339770	358070	0	0	51139	0	95213	97978
Q0K148	tr|Q0K148|Q0K148_CUPNH Thioredoxin domain-containing protein OS=Cupriavidus necator (strain ATCC 17699 / DSM 428 / KCTC 22496 / NCIMB 10442 / H16 / Stanier 337) OX=381666 GN=H16_B1488 PE=4 SV=1	1	3	3	3	0	1	0	0	0	2	0	1	0	0	0	2	0	1	0	0	0	2	23.3	23.3	23.3	19.344	172	172	0	13.17	0	7.6	0	0	0	15.7	215690	0	114150	0	0	0	101550	0	0	0	0	0
Q0K162	tr|Q0K162|Q0K162_CUPNH Probable extra-cytoplasmic solute receptor OS=Cupriavidus necator (strain ATCC 17699 / DSM 428 / KCTC 22496 / NCIMB 10442 / H16 / Stanier 337) OX=381666 GN=H16_B1474 PE=3 SV=1	1	3	3	3	0	3	2	0	0	1	0	3	2	0	0	1	0	3	2	0	0	1	18.8	18.8	18.8	35.686	336	336	0	30.207	0	18.8	12.2	0	0	6.5	309840	0	203420	66861	0	0	39563	0	92503	55624	0	0
Q0K179	tr|Q0K179|Q0K179_CUPNH VOC domain-containing protein OS=Cupriavidus necator (strain ATCC 17699 / DSM 428 / KCTC 22496 / NCIMB 10442 / H16 / Stanier 337) OX=381666 GN=H16_B1457 PE=4 SV=1	1	4	4	4	1	4	2	0	0	0	1	4	2	0	0	0	1	4	2	0	0	0	35.1	35.1	35.1	14.58	134	134	0	20.502	7.5	35.1	13.4	0	0	0	629910	23091	398720	208090	0	0	0	0	91278	123670	0	0
Q0K186	tr|Q0K186|Q0K186_CUPNH Probable extra-cytoplasmic solute receptor OS=Cupriavidus necator (strain ATCC 17699 / DSM 428 / KCTC 22496 / NCIMB 10442 / H16 / Stanier 337) OX=381666 GN=H16_B1450 PE=3 SV=1	1	10	10	10	0	5	3	8	7	7	0	5	3	8	7	7	0	5	3	8	7	7	40.4	40.4	40.4	33.537	319	319	0	111.61	0	23.2	14.7	37.3	32.9	28.2	3708300	0	690780	221330	970130	938440	887650	0	147570	155990	263280	278420
Q0K187	tr|Q0K187|Q0K187_CUPNH Predicted acyl-CoA transferase/carnitine dehydratase OS=Cupriavidus necator (strain ATCC 17699 / DSM 428 / KCTC 22496 / NCIMB 10442 / H16 / Stanier 337) OX=381666 GN=H16_B1449 PE=4 SV=1	1	1	1	1	0	1	0	0	0	0	0	1	0	0	0	0	0	1	0	0	0	0	2.9	2.9	2.9	45.476	415	415	0	4.5528	0	2.9	0	0	0	0	32438	0	32438	0	0	0	0	0	0	0	0	0
Q0K188	tr|Q0K188|Q0K188_CUPNH Probable extra-cytoplasmic solute receptor OS=Cupriavidus necator (strain ATCC 17699 / DSM 428 / KCTC 22496 / NCIMB 10442 / H16 / Stanier 337) OX=381666 GN=H16_B1448 PE=3 SV=1	1	7	7	7	5	5	7	2	5	4	5	5	7	2	5	4	5	5	7	2	5	4	29.7	29.7	29.7	35.361	333	333	0	49.252	19.8	21.9	29.7	10.2	22.8	18	3387100	267930	613800	1595100	126400	474300	309500	261640	224450	392530	96059	134280
Q0K196	tr|Q0K196|Q0K196_CUPNH Probable extra-cytoplasmic solute receptor OS=Cupriavidus necator (strain ATCC 17699 / DSM 428 / KCTC 22496 / NCIMB 10442 / H16 / Stanier 337) OX=381666 GN=H16_B1440 PE=3 SV=1	1	1	1	1	0	0	0	0	1	0	0	0	0	0	1	0	0	0	0	0	1	0	4.8	4.8	4.8	34.499	331	331	0.0016959	2.7938	0	0	0	0	4.8	0	84372	0	0	0	0	84372	0	0	0	0	0	0
Q0K1A4	tr|Q0K1A4|Q0K1A4_CUPNH Universal stress protein OS=Cupriavidus necator (strain ATCC 17699 / DSM 428 / KCTC 22496 / NCIMB 10442 / H16 / Stanier 337) OX=381666 GN=H16_B1432 PE=3 SV=1	1	3	2	2	0	1	0	1	1	1	0	0	0	1	1	1	0	0	0	1	1	1	21.2	15.2	15.2	16.131	151	151	0.00058038	3.2183	0	6	0	6.6	8.6	8.6	110260	0	0	0	20246	52429	37588	0	0	0	0	0
Q0K1A6	tr|Q0K1A6|Q0K1A6_CUPNH Universal stress protein, UspA family OS=Cupriavidus necator (strain ATCC 17699 / DSM 428 / KCTC 22496 / NCIMB 10442 / H16 / Stanier 337) OX=381666 GN=H16_B1430 PE=4 SV=1	1	1	1	1	0	0	0	0	0	1	0	0	0	0	0	1	0	0	0	0	0	1	6.8	6.8	6.8	29.012	280	280	0	9.8872	0	0	0	0	0	6.8	33606	0	0	0	0	0	33606	0	0	0	0	0
Q0K1C9	tr|Q0K1C9|Q0K1C9_CUPNH Predicted nucleoside-diphosphate-sugar epimerase OS=Cupriavidus necator (strain ATCC 17699 / DSM 428 / KCTC 22496 / NCIMB 10442 / H16 / Stanier 337) OX=381666 GN=H16_B1406 PE=4 SV=1	1	11	11	10	1	9	5	7	8	4	1	9	5	7	8	4	1	8	5	7	7	4	48	48	42.8	26.615	250	250	0	104.42	3.2	42.4	23.6	32.8	36.4	18.8	6326300	70030	1718700	755590	1280400	1498000	1003500	0	213930	235720	436140	345330
Q0K1D0;Q0K1B2;Q0JZQ5	tr|Q0K1D0|Q0K1D0_CUPNH Carboxymuconolactone decarboxylase-like domain-containing protein OS=Cupriavidus necator (strain ATCC 17699 / DSM 428 / KCTC 22496 / NCIMB 10442 / H16 / Stanier 337) OX=381666 GN=H16_B1405 PE=4 SV=1	3	6	6	6	2	4	2	1	5	3	2	4	2	1	5	3	2	4	2	1	5	3	35.8	35.8	35.8	18.199	159	159;61;159	0	51.121	17	22.6	13.8	9.4	30.8	19.5	3340400	193690	898670	373600	562060	890280	422060	401310	222470	357990	0	288500
Q0K1D1	tr|Q0K1D1|Q0K1D1_CUPNH Cupin type-2 domain-containing protein OS=Cupriavidus necator (strain ATCC 17699 / DSM 428 / KCTC 22496 / NCIMB 10442 / H16 / Stanier 337) OX=381666 GN=H16_B1404 PE=4 SV=1	1	5	5	5	1	4	0	3	3	5	1	4	0	3	3	5	1	4	0	3	3	5	45.5	45.5	45.5	14.106	134	134	0	48.699	16.4	43.3	0	35.8	38.1	45.5	4253200	123430	1134400	0	710280	662690	1622400	0	445830	0	421790	418620
Q0K1E0	sp|Q0K1E0|RBL1C_CUPNH Ribulose bisphosphate carboxylase large chain, chromosomal OS=Cupriavidus necator (strain ATCC 17699 / DSM 428 / KCTC 22496 / NCIMB 10442 / H16 / Stanier 337) OX=381666 GN=cbbL1 PE=2 SV=1	1	23	1	1	0	5	1	14	15	17	0	0	0	1	1	0	0	0	0	1	1	0	48.4	2.1	2.1	53.728	486	486	0	4.6562	0	13.8	2.3	32.5	38.5	37	278460	0	0	0	219760	58700	0	0	0	0	0	0
Q0K1F3	tr|Q0K1F3|Q0K1F3_CUPNH ATP-dependent protease Clp, ATPase subunit OS=Cupriavidus necator (strain ATCC 17699 / DSM 428 / KCTC 22496 / NCIMB 10442 / H16 / Stanier 337) OX=381666 GN=clpC2 PE=3 SV=1	1	56	56	51	0	0	0	37	42	43	0	0	0	37	42	43	0	0	0	34	38	40	62.6	62.6	59.5	101.6	924	924	0	323.31	0	0	0	50	54.4	51	65269000	0	0	0	15381000	26350000	23538000	0	0	0	1646800	2625900
Q0K1F4	tr|Q0K1F4|Q0K1F4_CUPNH Uncharacterized protein OS=Cupriavidus necator (strain ATCC 17699 / DSM 428 / KCTC 22496 / NCIMB 10442 / H16 / Stanier 337) OX=381666 GN=H16_B1381 PE=4 SV=1	1	4	4	4	0	0	1	3	4	2	0	0	1	3	4	2	0	0	1	3	4	2	72.3	72.3	72.3	7.2482	65	65	0	165.4	0	0	29.2	72.3	72.3	60	3679400	0	0	149880	1161900	1700300	667340	0	0	0	586300	891990
Q0K1F8	tr|Q0K1F8|Q0K1F8_CUPNH Aerobic-type carbon monoxide dehydrogenase homolog, large subunit OS=Cupriavidus necator (strain ATCC 17699 / DSM 428 / KCTC 22496 / NCIMB 10442 / H16 / Stanier 337) OX=381666 GN=coxL6 PE=4 SV=1	1	4	4	4	0	1	0	1	2	3	0	1	0	1	2	3	0	1	0	1	2	3	9	9	9	77.687	724	724	0	36.385	0	1.8	0	1.8	4.8	5.9	377480	0	23838	0	65458	84818	203370	0	0	0	0	0
Q0K1I1	tr|Q0K1I1|Q0K1I1_CUPNH Uncharacterized protein OS=Cupriavidus necator (strain ATCC 17699 / DSM 428 / KCTC 22496 / NCIMB 10442 / H16 / Stanier 337) OX=381666 GN=H16_B1354 PE=4 SV=1	1	2	2	2	1	2	0	1	1	0	1	2	0	1	1	0	1	2	0	1	1	0	43.8	43.8	43.8	11.603	105	105	0	5.1274	15.2	43.8	0	15.2	15.2	0	697200	48093	551940	0	55487	41679	0	0	0	0	0	0
Q0K1I6	tr|Q0K1I6|Q0K1I6_CUPNH Uncharacterized protein OS=Cupriavidus necator (strain ATCC 17699 / DSM 428 / KCTC 22496 / NCIMB 10442 / H16 / Stanier 337) OX=381666 GN=H16_B1348 PE=4 SV=1	1	1	1	1	0	1	1	1	1	1	0	1	1	1	1	1	0	1	1	1	1	1	21.7	21.7	21.7	9.2332	83	83	0	29.586	0	21.7	21.7	21.7	21.7	21.7	1034000	0	298430	313950	135340	130120	156160	0	0	0	0	0
Q0K1I7	tr|Q0K1I7|Q0K1I7_CUPNH Putative peptidase, C56 family OS=Cupriavidus necator (strain ATCC 17699 / DSM 428 / KCTC 22496 / NCIMB 10442 / H16 / Stanier 337) OX=381666 GN=H16_B1347 PE=4 SV=1	1	9	9	9	1	4	2	8	5	4	1	4	2	8	5	4	1	4	2	8	5	4	42.3	42.3	42.3	32.295	293	293	0	109.73	4.1	19.1	9.9	38.2	24.6	21.5	5132200	72199	627100	275910	1793300	961730	1401900	0	192140	133860	451830	271870
Q0K1J6	tr|Q0K1J6|Q0K1J6_CUPNH SnoaL-like domain-containing protein OS=Cupriavidus necator (strain ATCC 17699 / DSM 428 / KCTC 22496 / NCIMB 10442 / H16 / Stanier 337) OX=381666 GN=H16_B1338 PE=4 SV=1	1	6	6	6	0	5	2	4	4	3	0	5	2	4	4	3	0	5	2	4	4	3	62.3	62.3	62.3	15.387	138	138	0	63.044	0	54.3	26.8	48.6	48.6	34.1	2238800	0	567000	178460	529130	462010	502170	0	133710	141250	175320	163340
Q0K1K6	tr|Q0K1K6|Q0K1K6_CUPNH HTH cro/C1-type domain-containing protein OS=Cupriavidus necator (strain ATCC 17699 / DSM 428 / KCTC 22496 / NCIMB 10442 / H16 / Stanier 337) OX=381666 GN=H16_B1328 PE=4 SV=1	1	2	2	2	0	1	0	0	0	1	0	1	0	0	0	1	0	1	0	0	0	1	20.4	20.4	20.4	12.082	108	108	0.0011494	3.064	0	12	0	0	0	8.3	166660	0	47365	0	0	0	119300	0	0	0	0	0
Q0K1N1	tr|Q0K1N1|Q0K1N1_CUPNH YncE family protein OS=Cupriavidus necator (strain ATCC 17699 / DSM 428 / KCTC 22496 / NCIMB 10442 / H16 / Stanier 337) OX=381666 GN=H16_B1303 PE=4 SV=1	1	10	10	10	0	9	0	3	1	3	0	9	0	3	1	3	0	9	0	3	1	3	36.4	36.4	36.4	48.618	459	459	0	77.436	0	33.1	0	11.3	3.3	11.3	1211700	0	694470	0	118080	49477	349710	0	146720	0	40284	0
Q0K1N3	tr|Q0K1N3|Q0K1N3_CUPNH Beta-lactamase OS=Cupriavidus necator (strain ATCC 17699 / DSM 428 / KCTC 22496 / NCIMB 10442 / H16 / Stanier 337) OX=381666 GN=ampC1 PE=3 SV=1	1	4	4	4	0	3	1	0	0	1	0	3	1	0	0	1	0	3	1	0	0	1	10.6	10.6	10.6	41.941	396	396	0	24.858	0	10.1	3.5	0	0	4	358060	0	228000	112040	0	0	18032	0	0	0	0	0
Q0K1Q3	tr|Q0K1Q3|Q0K1Q3_CUPNH Transcriptional regulator, IclR-family OS=Cupriavidus necator (strain ATCC 17699 / DSM 428 / KCTC 22496 / NCIMB 10442 / H16 / Stanier 337) OX=381666 GN=H16_B1281 PE=4 SV=1	1	1	1	1	0	1	0	0	0	0	0	1	0	0	0	0	0	1	0	0	0	0	5.8	5.8	5.8	29.38	278	278	0	8.956	0	5.8	0	0	0	0	30104	0	30104	0	0	0	0	0	0	0	0	0
Q0K1Q4	tr|Q0K1Q4|Q0K1Q4_CUPNH Probable extra-cytoplasmic solute receptor OS=Cupriavidus necator (strain ATCC 17699 / DSM 428 / KCTC 22496 / NCIMB 10442 / H16 / Stanier 337) OX=381666 GN=H16_B1280 PE=3 SV=1	1	2	2	2	0	2	2	0	0	0	0	2	2	0	0	0	0	2	2	0	0	0	13.7	13.7	13.7	33.936	328	328	0	10.201	0	13.7	13.7	0	0	0	203350	0	114040	89314	0	0	0	0	46732	52375	0	0
Q0K1Q6	tr|Q0K1Q6|Q0K1Q6_CUPNH Predicted acetyltransferase OS=Cupriavidus necator (strain ATCC 17699 / DSM 428 / KCTC 22496 / NCIMB 10442 / H16 / Stanier 337) OX=381666 GN=H16_B1278 PE=4 SV=1	1	2	2	2	0	1	0	1	1	0	0	1	0	1	1	0	0	1	0	1	1	0	24.4	24.4	24.4	17.334	168	168	0	11.594	0	14.3	0	10.1	10.1	0	124230	0	47673	0	44221	32335	0	0	0	0	0	0
Q0K1Q7	tr|Q0K1Q7|Q0K1Q7_CUPNH Hypothetical membrane associated protein OS=Cupriavidus necator (strain ATCC 17699 / DSM 428 / KCTC 22496 / NCIMB 10442 / H16 / Stanier 337) OX=381666 GN=H16_B1277 PE=4 SV=1	1	3	3	3	0	1	0	2	2	1	0	1	0	2	2	1	0	1	0	2	2	1	15.1	15.1	15.1	20.451	192	192	0	29.07	0	6.2	0	10.4	10.9	6.2	473920	0	65858	0	100080	120280	187700	0	0	0	0	0
Q0K1R5	tr|Q0K1R5|Q0K1R5_CUPNH Cupin type-2 domain-containing protein OS=Cupriavidus necator (strain ATCC 17699 / DSM 428 / KCTC 22496 / NCIMB 10442 / H16 / Stanier 337) OX=381666 GN=H16_B1269 PE=4 SV=1	1	6	6	6	0	5	1	2	3	1	0	5	1	2	3	1	0	5	1	2	3	1	85.6	85.6	85.6	11.889	111	111	0	162.57	0	66.7	9.9	28.8	45.9	7.2	2625000	0	941530	216090	574600	825340	67402	0	0	0	481150	515460
Q0K1R7	tr|Q0K1R7|Q0K1R7_CUPNH Predicted dioxygenase of extradiol dioxygenase family OS=Cupriavidus necator (strain ATCC 17699 / DSM 428 / KCTC 22496 / NCIMB 10442 / H16 / Stanier 337) OX=381666 GN=H16_B1267 PE=4 SV=1	1	4	4	4	1	3	1	1	1	2	1	3	1	1	1	2	1	3	1	1	1	2	41.3	41.3	41.3	15.77	143	143	0	28.358	9.1	32.2	9.1	9.1	9.1	18.2	626750	35153	314920	68660	71186	43321	93500	0	0	0	0	0
Q0K1R8	tr|Q0K1R8|Q0K1R8_CUPNH Thioredoxin OS=Cupriavidus necator (strain ATCC 17699 / DSM 428 / KCTC 22496 / NCIMB 10442 / H16 / Stanier 337) OX=381666 GN=trxA PE=4 SV=1	1	4	4	4	0	3	1	1	0	2	0	3	1	1	0	2	0	3	1	1	0	2	45.8	45.8	45.8	12.012	107	107	0	30.437	0	33.6	12.1	15	0	23.4	584810	0	248980	187550	33797	0	114480	0	71005	0	0	0
Q0K1S1	tr|Q0K1S1|Q0K1S1_CUPNH Hypothetical membrane protein OS=Cupriavidus necator (strain ATCC 17699 / DSM 428 / KCTC 22496 / NCIMB 10442 / H16 / Stanier 337) OX=381666 GN=H16_B1263 PE=3 SV=1	1	1	1	1	0	0	0	1	0	1	0	0	0	1	0	1	0	0	0	1	0	1	12.1	12.1	12.1	16.739	157	157	0	4.14	0	0	0	12.1	0	12.1	150640	0	0	0	50459	0	100180	0	0	0	0	0
Q0K1S2	tr|Q0K1S2|Q0K1S2_CUPNH Uncharacterized protein OS=Cupriavidus necator (strain ATCC 17699 / DSM 428 / KCTC 22496 / NCIMB 10442 / H16 / Stanier 337) OX=381666 GN=H16_B1262 PE=4 SV=1	1	2	2	2	0	2	1	1	2	2	0	2	1	1	2	2	0	2	1	1	2	2	16.4	16.4	16.4	18.518	171	171	0	40.884	0	16.4	7	9.4	16.4	16.4	398650	0	69312	10630	95491	99928	123290	0	40659	0	0	89025
Q0K1S5	tr|Q0K1S5|Q0K1S5_CUPNH Uncharacterized protein OS=Cupriavidus necator (strain ATCC 17699 / DSM 428 / KCTC 22496 / NCIMB 10442 / H16 / Stanier 337) OX=381666 GN=H16_B1259 PE=4 SV=1	1	2	2	2	0	1	1	1	2	0	0	1	1	1	2	0	0	1	1	1	2	0	20.9	20.9	20.9	15.916	139	139	0	23.161	0	12.2	12.2	12.2	20.9	0	308150	0	69538	48233	31129	159250	0	0	0	0	0	0
Q0K1S6	tr|Q0K1S6|Q0K1S6_CUPNH Uncharacterized protein OS=Cupriavidus necator (strain ATCC 17699 / DSM 428 / KCTC 22496 / NCIMB 10442 / H16 / Stanier 337) OX=381666 GN=H16_B1258 PE=4 SV=1	1	5	5	5	3	3	1	1	1	4	3	3	1	1	1	4	3	3	1	1	1	4	75	75	75	6.7585	60	60	0	150.37	51.7	56.7	40	40	40	75	5259800	352710	2007700	569660	832880	263540	1233300	713430	597430	0	434430	0
Q0K1S8	tr|Q0K1S8|Q0K1S8_CUPNH Transcriptional regulator, TetR/AcrR-family OS=Cupriavidus necator (strain ATCC 17699 / DSM 428 / KCTC 22496 / NCIMB 10442 / H16 / Stanier 337) OX=381666 GN=H16_B1256 PE=4 SV=1	1	1	1	1	0	0	0	1	1	1	0	0	0	1	1	1	0	0	0	1	1	1	7.5	7.5	7.5	22.628	214	214	1	-2	0	0	0	7.5	7.5	7.5	492380	0	0	0	60837	341740	89799	0	0	0	0	0
Q0K1T6	tr|Q0K1T6|Q0K1T6_CUPNH Bacterial DNA-binding protein, histone-like OS=Cupriavidus necator (strain ATCC 17699 / DSM 428 / KCTC 22496 / NCIMB 10442 / H16 / Stanier 337) OX=381666 GN=H16_B1248 PE=3 SV=1	1	12	12	11	2	11	7	11	10	8	2	11	7	11	10	8	2	10	6	10	9	7	61.8	61.8	61.8	15.863	152	152	0	288.79	16.4	61.8	40.8	61.8	53.9	48	22394000	283120	6268000	1366500	5140300	5879300	3456500	239960	767580	203710	835630	1010300
Q0K1U3	tr|Q0K1U3|Q0K1U3_CUPNH Arylamine N-acetyltransferase OS=Cupriavidus necator (strain ATCC 17699 / DSM 428 / KCTC 22496 / NCIMB 10442 / H16 / Stanier 337) OX=381666 GN=nhoA PE=3 SV=1	1	1	1	1	0	0	0	1	0	1	0	0	0	1	0	1	0	0	0	1	0	1	4.9	4.9	4.9	31.295	288	288	0.0033445	2.4644	0	0	0	4.9	0	4.9	111020	0	0	0	52546	0	58478	0	0	0	0	0
Q0K1U6	tr|Q0K1U6|Q0K1U6_CUPNH Acid phosphatase OS=Cupriavidus necator (strain ATCC 17699 / DSM 428 / KCTC 22496 / NCIMB 10442 / H16 / Stanier 337) OX=381666 GN=H16_B1238 PE=3 SV=1	1	1	1	1	0	0	0	0	0	1	0	0	0	0	0	1	0	0	0	0	0	1	8.1	8.1	8.1	27.397	260	260	0.005531	2.3316	0	0	0	0	0	8.1	20974	0	0	0	0	0	20974	0	0	0	0	0
Q0K1U7	tr|Q0K1U7|Q0K1U7_CUPNH CreA protein OS=Cupriavidus necator (strain ATCC 17699 / DSM 428 / KCTC 22496 / NCIMB 10442 / H16 / Stanier 337) OX=381666 GN=H16_B1237 PE=4 SV=1	1	3	3	3	0	3	1	2	2	2	0	3	1	2	2	2	0	3	1	2	2	2	31.2	31.2	31.2	17.301	160	160	0	11.915	0	31.2	15	25.6	25.6	25.6	1399300	0	383820	193070	231170	197330	393960	0	121990	0	133940	135640
Q0K1U9	tr|Q0K1U9|Q0K1U9_CUPNH DNA-binding protein HU family OS=Cupriavidus necator (strain ATCC 17699 / DSM 428 / KCTC 22496 / NCIMB 10442 / H16 / Stanier 337) OX=381666 GN=hupB3 PE=3 SV=1	1	12	12	12	5	8	8	9	8	9	5	8	8	9	8	9	5	8	8	9	8	9	88.2	88.2	88.2	9.5328	93	93	0	323.31	45.2	75.3	82.8	80.6	75.3	79.6	131430000	4299300	26993000	10454000	33302000	25836000	30548000	6808300	5363300	3453900	5817000	5429900
Q0K1V1	tr|Q0K1V1|Q0K1V1_CUPNH Small-conductance mechanosensitive channel OS=Cupriavidus necator (strain ATCC 17699 / DSM 428 / KCTC 22496 / NCIMB 10442 / H16 / Stanier 337) OX=381666 GN=mscS3 PE=3 SV=1	1	1	1	1	0	1	1	1	1	1	0	1	1	1	1	1	0	1	1	1	1	1	6	6	6	30.571	284	284	0	51.145	0	6	6	6	6	6	132670	0	37253	23606	21162	20805	29845	0	0	0	0	0
Q0K1V3	tr|Q0K1V3|Q0K1V3_CUPNH Uncharacterized protein OS=Cupriavidus necator (strain ATCC 17699 / DSM 428 / KCTC 22496 / NCIMB 10442 / H16 / Stanier 337) OX=381666 GN=H16_B1231 PE=4 SV=1	1	3	3	3	0	2	2	2	2	2	0	2	2	2	2	2	0	2	2	2	2	2	26.6	26.6	26.6	15.529	139	139	0	34.767	0	18.7	20.9	20.9	20.9	20.9	758240	0	201660	177360	148150	83427	147640	0	0	132600	95581	66161
Q0K1V7	tr|Q0K1V7|Q0K1V7_CUPNH Surface antigen domain-containing protein OS=Cupriavidus necator (strain ATCC 17699 / DSM 428 / KCTC 22496 / NCIMB 10442 / H16 / Stanier 337) OX=381666 GN=H16_B1227 PE=4 SV=1	1	7	7	7	2	5	1	3	2	4	2	5	1	3	2	4	2	5	1	3	2	4	38.5	38.5	38.5	15.411	143	143	0	58.744	16.1	38.5	7	16.8	17.5	26.6	2963800	119070	1208300	175030	707850	145160	608380	250710	461750	0	263650	105560
Q0K1V9	tr|Q0K1V9|Q0K1V9_CUPNH Uncharacterized protein OS=Cupriavidus necator (strain ATCC 17699 / DSM 428 / KCTC 22496 / NCIMB 10442 / H16 / Stanier 337) OX=381666 GN=H16_B1225 PE=4 SV=1	1	1	1	1	0	0	0	0	0	1	0	0	0	0	0	1	0	0	0	0	0	1	14.3	14.3	14.3	7.6809	77	77	0	5.7074	0	0	0	0	0	14.3	47776	0	0	0	0	0	47776	0	0	0	0	0
Q0K1W9	tr|Q0K1W9|Q0K1W9_CUPNH GGDEF domain-containing protein OS=Cupriavidus necator (strain ATCC 17699 / DSM 428 / KCTC 22496 / NCIMB 10442 / H16 / Stanier 337) OX=381666 GN=H16_B1215 PE=4 SV=1	1	1	1	1	0	0	0	0	0	1	0	0	0	0	0	1	0	0	0	0	0	1	3.2	3.2	3.2	46.204	437	437	0	4.8881	0	0	0	0	0	3.2	230700	0	0	0	0	0	230700	0	0	0	0	0
Q0K1X1	tr|Q0K1X1|Q0K1X1_CUPNH 2-dehydro-3-deoxy-phosphogluconate aldolase OS=Cupriavidus necator (strain ATCC 17699 / DSM 428 / KCTC 22496 / NCIMB 10442 / H16 / Stanier 337) OX=381666 GN=eda PE=3 SV=1	1	6	6	6	0	5	1	2	3	4	0	5	1	2	3	4	0	5	1	2	3	4	36.4	36.4	36.4	21.881	214	214	0	25.908	0	33.2	6.5	18.7	23.8	27.1	2804300	0	775710	156680	538400	521410	812070	0	213030	0	284680	301360
Q0K1X2	tr|Q0K1X2|Q0K1X2_CUPNH 2-Keto-3-deoxygluconate kinase OS=Cupriavidus necator (strain ATCC 17699 / DSM 428 / KCTC 22496 / NCIMB 10442 / H16 / Stanier 337) OX=381666 GN=kdgK PE=4 SV=1	1	7	7	7	0	2	2	6	4	4	0	2	2	6	4	4	0	2	2	6	4	4	46.3	46.3	46.3	33.042	311	311	0	84.074	0	10.9	11.9	41.5	26.4	27.3	1933400	0	178460	180040	543980	498300	532650	0	0	123340	214920	290150
Q0K1X3	tr|Q0K1X3|Q0K1X3_CUPNH Amino acid aldolase or racemase OS=Cupriavidus necator (strain ATCC 17699 / DSM 428 / KCTC 22496 / NCIMB 10442 / H16 / Stanier 337) OX=381666 GN=H16_B1211 PE=3 SV=1	1	14	14	14	0	8	3	10	6	8	0	8	3	10	6	8	0	8	3	10	6	8	50.5	50.5	50.5	46.836	422	422	0	152.6	0	26.8	10.4	37.4	19	31.8	4467000	0	707310	410600	976240	768340	1604500	0	187930	104080	242240	279200
Q0K1X5	tr|Q0K1X5|Q0K1X5_CUPNH N-Acyl-D-Amino Acid Deacylase OS=Cupriavidus necator (strain ATCC 17699 / DSM 428 / KCTC 22496 / NCIMB 10442 / H16 / Stanier 337) OX=381666 GN=H16_B1209 PE=4 SV=1	1	12	12	12	0	6	1	6	3	9	0	6	1	6	3	9	0	6	1	6	3	9	41.6	41.6	41.6	52.564	490	490	0	127.37	0	14.3	5.1	21.6	8.8	30.6	3158900	0	412780	122380	850300	447920	1325500	0	117270	0	288670	262990
Q0K1X6	tr|Q0K1X6|Q0K1X6_CUPNH Endoribonuclease OS=Cupriavidus necator (strain ATCC 17699 / DSM 428 / KCTC 22496 / NCIMB 10442 / H16 / Stanier 337) OX=381666 GN=H16_B1208 PE=4 SV=1	1	2	2	2	0	2	1	1	1	2	0	2	1	1	1	2	0	2	1	1	1	2	27.7	27.7	27.7	13.904	130	130	0	61.505	0	27.7	13.8	13.8	13.8	27.7	1272600	0	536860	70125	91954	96225	477400	0	252910	0	0	0
Q0K1Y0	tr|Q0K1Y0|Q0K1Y0_CUPNH VapC toxin family PIN domain ribonuclease OS=Cupriavidus necator (strain ATCC 17699 / DSM 428 / KCTC 22496 / NCIMB 10442 / H16 / Stanier 337) OX=381666 GN=H16_B1204 PE=4 SV=1	1	1	1	1	0	0	0	0	0	1	0	0	0	0	0	1	0	0	0	0	0	1	11.9	11.9	11.9	13.791	126	126	0.0060673	2.233	0	0	0	0	0	11.9	11578	0	0	0	0	0	11578	0	0	0	0	0
Q0K1Y1	tr|Q0K1Y1|Q0K1Y1_CUPNH Aldo/keto oxidoreductase OS=Cupriavidus necator (strain ATCC 17699 / DSM 428 / KCTC 22496 / NCIMB 10442 / H16 / Stanier 337) OX=381666 GN=H16_B1202 PE=4 SV=1	1	12	12	12	1	8	5	5	5	6	1	8	5	5	5	6	1	8	5	5	5	6	59	59	59	32.911	305	305	0	148.72	2.6	33.1	23.3	27.5	39	35.1	3689000	34027	1519000	320790	384880	378250	1052000	0	206020	119410	187780	163820
Q0K1Y7	tr|Q0K1Y7|Q0K1Y7_CUPNH Transcriptional regulator, GlpP-family OS=Cupriavidus necator (strain ATCC 17699 / DSM 428 / KCTC 22496 / NCIMB 10442 / H16 / Stanier 337) OX=381666 GN=H16_B1196 PE=4 SV=1	1	1	1	1	0	1	0	0	0	1	0	1	0	0	0	1	0	1	0	0	0	1	8.2	8.2	8.2	20.956	194	194	0	13.623	0	8.2	0	0	0	8.2	32732	0	11156	0	0	0	21577	0	0	0	0	0
Q0K1Y8	tr|Q0K1Y8|Q0K1Y8_CUPNH S-(hydroxymethyl)glutathione dehydrogenase OS=Cupriavidus necator (strain ATCC 17699 / DSM 428 / KCTC 22496 / NCIMB 10442 / H16 / Stanier 337) OX=381666 GN=adhC PE=3 SV=1	1	9	9	9	0	5	1	5	8	6	0	5	1	5	8	6	0	5	1	5	8	6	40.2	40.2	40.2	39.431	368	368	0	70.034	0	28.3	4.3	22.6	36.1	31	2337200	0	224570	166120	318130	820530	807900	0	128120	0	150500	226310
Q0K1Y9	tr|Q0K1Y9|Q0K1Y9_CUPNH S-formylglutathione hydrolase OS=Cupriavidus necator (strain ATCC 17699 / DSM 428 / KCTC 22496 / NCIMB 10442 / H16 / Stanier 337) OX=381666 GN=H16_B1194 PE=3 SV=1	1	5	5	5	0	5	2	3	1	5	0	5	2	3	1	5	0	5	2	3	1	5	27.1	27.1	27.1	30.371	280	280	0	56.188	0	27.1	9.3	15	5	27.1	1912800	0	468460	206830	342370	94847	800300	0	119300	125360	161040	0
Q0K1Z1	tr|Q0K1Z1|Q0K1Z1_CUPNH Acyl-CoA dehydrogenase OS=Cupriavidus necator (strain ATCC 17699 / DSM 428 / KCTC 22496 / NCIMB 10442 / H16 / Stanier 337) OX=381666 GN=H16_B1192 PE=3 SV=1	1	1	1	1	0	0	1	0	0	0	0	0	1	0	0	0	0	0	1	0	0	0	3.4	3.4	3.4	40.761	377	377	0.0017036	2.8528	0	0	3.4	0	0	0	32829	0	0	32829	0	0	0	0	0	0	0	0
Q0K1Z2	tr|Q0K1Z2|Q0K1Z2_CUPNH Methylmalonate-semialdehyde dehydrogenase OS=Cupriavidus necator (strain ATCC 17699 / DSM 428 / KCTC 22496 / NCIMB 10442 / H16 / Stanier 337) OX=381666 GN=mmsA3 PE=4 SV=1	1	11	11	11	0	9	7	0	0	0	0	9	7	0	0	0	0	9	7	0	0	0	34.1	34.1	34.1	53.262	507	507	0	133.8	0	28	23.1	0	0	0	2053200	0	1260200	793010	0	0	0	0	155390	237290	0	0
Q0K1Z3	tr|Q0K1Z3|Q0K1Z3_CUPNH 3-hydroxyisobutyrate dehydrogenase OS=Cupriavidus necator (strain ATCC 17699 / DSM 428 / KCTC 22496 / NCIMB 10442 / H16 / Stanier 337) OX=381666 GN=H16_B1190 PE=3 SV=1	1	8	8	8	0	6	6	4	4	5	0	6	6	4	4	5	0	6	6	4	4	5	41.9	41.9	41.9	30.259	301	301	0	79.248	0	31.9	41.2	25.2	25.2	31.9	2810900	0	756100	995570	324650	219260	515310	0	194050	410830	130070	95449
Q0K1Z4	tr|Q0K1Z4|Q0K1Z4_CUPNH 3-Hydroxybutyryl-CoA dehydratase OS=Cupriavidus necator (strain ATCC 17699 / DSM 428 / KCTC 22496 / NCIMB 10442 / H16 / Stanier 337) OX=381666 GN=crt PE=3 SV=1	1	3	3	3	0	3	2	1	1	0	0	3	2	1	1	0	0	3	2	1	1	0	13.7	13.7	13.7	27.423	256	256	0	88.105	0	13.7	9.8	3.9	6.6	0	893050	0	500970	264910	65573	61594	0	0	116890	166550	0	0
Q0K1Z9	tr|Q0K1Z9|Q0K1Z9_CUPNH Siderophore-interacting protein OS=Cupriavidus necator (strain ATCC 17699 / DSM 428 / KCTC 22496 / NCIMB 10442 / H16 / Stanier 337) OX=381666 GN=H16_B1184 PE=4 SV=1	1	2	2	2	0	2	0	1	0	1	0	2	0	1	0	1	0	2	0	1	0	1	11.3	11.3	11.3	30.128	275	275	0	7.4517	0	11.3	0	7.6	0	3.6	512420	0	189670	0	131730	0	191030	0	0	0	0	0
Q0K201	tr|Q0K201|Q0K201_CUPNH Metallo-beta-lactamase OS=Cupriavidus necator (strain ATCC 17699 / DSM 428 / KCTC 22496 / NCIMB 10442 / H16 / Stanier 337) OX=381666 GN=H16_B1182 PE=4 SV=1	1	8	8	8	1	8	4	4	1	3	1	8	4	4	1	3	1	8	4	4	1	3	32.9	32.9	32.9	39.653	362	362	0	79.964	3	32.9	17.1	16.6	6.1	13.5	1477700	10326	717390	293760	228290	40412	187510	0	75587	80101	75288	0
Q0K203	tr|Q0K203|Q0K203_CUPNH 2,4-dihydroxyhept-2-ene-1,7-dioic acid aldolase OS=Cupriavidus necator (strain ATCC 17699 / DSM 428 / KCTC 22496 / NCIMB 10442 / H16 / Stanier 337) OX=381666 GN=hpaI2 PE=4 SV=1	1	4	4	4	0	1	1	2	1	3	0	1	1	2	1	3	0	1	1	2	1	3	24.2	24.2	24.2	28.256	269	269	0	14.456	0	5.9	4.8	12.3	5.9	18.2	597620	0	58908	66036	159190	97541	215950	0	0	0	0	0
Q0K209	tr|Q0K209|Q0K209_CUPNH Fumarylacetoacetase-like C-terminal domain-containing protein OS=Cupriavidus necator (strain ATCC 17699 / DSM 428 / KCTC 22496 / NCIMB 10442 / H16 / Stanier 337) OX=381666 GN=H16_B1174 PE=4 SV=1	1	2	2	2	0	1	1	0	0	0	0	1	1	0	0	0	0	1	1	0	0	0	9.8	9.8	9.8	26.824	254	254	0	31.212	0	6.7	3.1	0	0	0	114190	0	41763	72428	0	0	0	0	0	0	0	0
Q0K224	tr|Q0K224|Q0K224_CUPNH Transcriptional regulator OS=Cupriavidus necator (strain ATCC 17699 / DSM 428 / KCTC 22496 / NCIMB 10442 / H16 / Stanier 337) OX=381666 GN=H16_B1159 PE=4 SV=1	1	1	1	1	0	1	0	1	1	1	0	1	0	1	1	1	0	1	0	1	1	1	9	9	9	20.72	188	188	0	8.9169	0	9	0	9	9	9	199900	0	51985	0	54103	39486	54323	0	0	0	0	0
Q0K227	tr|Q0K227|Q0K227_CUPNH Uncharacterized protein OS=Cupriavidus necator (strain ATCC 17699 / DSM 428 / KCTC 22496 / NCIMB 10442 / H16 / Stanier 337) OX=381666 GN=H16_B1156 PE=4 SV=1	1	1	1	1	0	1	1	0	1	0	0	1	1	0	1	0	0	1	1	0	1	0	12.8	12.8	12.8	10.594	94	94	0.0066079	2.1973	0	12.8	12.8	0	12.8	0	82077	0	26422	27804	0	27851	0	0	0	0	0	0
Q0K228	tr|Q0K228|Q0K228_CUPNH Phospholipase/Carboxylesterase OS=Cupriavidus necator (strain ATCC 17699 / DSM 428 / KCTC 22496 / NCIMB 10442 / H16 / Stanier 337) OX=381666 GN=H16_B1155 PE=4 SV=1	1	1	1	1	0	1	0	1	1	1	0	1	0	1	1	1	0	1	0	1	1	1	15.2	15.2	15.2	24.039	230	230	0	9.5373	0	15.2	0	15.2	15.2	15.2	557060	0	104720	0	210940	158150	83249	0	0	0	0	0
Q0K229	tr|Q0K229|Q0K229_CUPNH Uncharacterized protein OS=Cupriavidus necator (strain ATCC 17699 / DSM 428 / KCTC 22496 / NCIMB 10442 / H16 / Stanier 337) OX=381666 GN=H16_B1154 PE=4 SV=1	1	3	3	3	0	3	0	1	0	1	0	3	0	1	0	1	0	3	0	1	0	1	22.1	22.1	22.1	13.995	122	122	0	7.7763	0	22.1	0	9	0	6.6	242610	0	161910	0	43275	0	37420	0	0	0	0	0
Q0K231	tr|Q0K231|Q0K231_CUPNH Mannose-6-phosphate isomerase OS=Cupriavidus necator (strain ATCC 17699 / DSM 428 / KCTC 22496 / NCIMB 10442 / H16 / Stanier 337) OX=381666 GN=H16_B1152 PE=3 SV=1	1	4	4	4	0	1	4	1	2	3	0	1	4	1	2	3	0	1	4	1	2	3	17.3	17.3	17.3	40.516	376	376	0	18.048	0	2.4	17.3	2.4	8.2	13.6	605690	0	51462	210270	51615	62530	229810	0	0	49933	0	50548
Q0K232	tr|Q0K232|Q0K232_CUPNH DUF1508 domain-containing protein OS=Cupriavidus necator (strain ATCC 17699 / DSM 428 / KCTC 22496 / NCIMB 10442 / H16 / Stanier 337) OX=381666 GN=H16_B1151 PE=4 SV=1	1	2	2	2	1	2	2	1	1	2	1	2	2	1	1	2	1	2	2	1	1	2	35.4	35.4	35.4	8.6816	82	82	0	36.022	14.6	35.4	35.4	14.6	14.6	35.4	2836400	70606	1293200	594610	245280	212900	419820	0	435030	310600	0	0
Q0K233	tr|Q0K233|Q0K233_CUPNH Uncharacterized protein OS=Cupriavidus necator (strain ATCC 17699 / DSM 428 / KCTC 22496 / NCIMB 10442 / H16 / Stanier 337) OX=381666 GN=H16_B1150 PE=4 SV=1	1	2	2	2	1	2	1	2	1	2	1	2	1	2	1	2	1	2	1	2	1	2	23.9	23.9	23.9	10.604	92	92	0	13.898	10.9	23.9	13	23.9	10.9	23.9	443700	12960	173840	24539	89386	42738	100230	0	55563	0	48089	0
Q0K238	tr|Q0K238|Q0K238_CUPNH Lipoprotein OS=Cupriavidus necator (strain ATCC 17699 / DSM 428 / KCTC 22496 / NCIMB 10442 / H16 / Stanier 337) OX=381666 GN=H16_B1145 PE=4 SV=1	1	3	3	3	0	2	1	0	0	0	0	2	1	0	0	0	0	2	1	0	0	0	7.6	7.6	7.6	57.068	565	565	0	27.083	0	4.6	3	0	0	0	145870	0	111530	34341	0	0	0	0	0	0	0	0
Q0K240	tr|Q0K240|Q0K240_CUPNH Lactoylglutathione lyase OS=Cupriavidus necator (strain ATCC 17699 / DSM 428 / KCTC 22496 / NCIMB 10442 / H16 / Stanier 337) OX=381666 GN=gloA2 PE=4 SV=1	1	3	3	3	1	3	1	2	2	1	1	3	1	2	2	1	1	3	1	2	2	1	29.3	29.3	29.3	15.191	140	140	0	38.68	10	29.3	10	20	19.3	9.3	1339600	39330	469320	135590	247720	241690	205980	0	90815	0	142570	143130
Q0K241	tr|Q0K241|Q0K241_CUPNH NADH:flavin oxidoreductase / NADH oxidase family OS=Cupriavidus necator (strain ATCC 17699 / DSM 428 / KCTC 22496 / NCIMB 10442 / H16 / Stanier 337) OX=381666 GN=H16_B1142 PE=4 SV=1	1	7	7	7	0	0	0	3	2	5	0	0	0	3	2	5	0	0	0	3	2	5	32.6	32.6	32.6	39.772	371	371	0	25.979	0	0	0	14.8	14.6	27.2	465290	0	0	0	112360	102670	250260	0	0	0	0	100760
Q0K244	tr|Q0K244|Q0K244_CUPNH Transcriptional regulator OS=Cupriavidus necator (strain ATCC 17699 / DSM 428 / KCTC 22496 / NCIMB 10442 / H16 / Stanier 337) OX=381666 GN=H16_B1139 PE=4 SV=1	1	3	3	3	0	2	2	1	2	2	0	2	2	1	2	2	0	2	2	1	2	2	22.3	22.3	22.3	21.074	197	197	0	21.855	0	17.3	17.3	9.1	17.3	14.2	671690	0	157520	200410	106760	133090	73905	0	64580	117770	0	82306
Q0K262	tr|Q0K262|Q0K262_CUPNH ABM domain-containing protein OS=Cupriavidus necator (strain ATCC 17699 / DSM 428 / KCTC 22496 / NCIMB 10442 / H16 / Stanier 337) OX=381666 GN=H16_B1121 PE=4 SV=1	1	6	6	6	3	5	4	5	2	4	3	5	4	5	2	4	3	5	4	5	2	4	92.7	92.7	92.7	11.039	96	96	0	279.22	58.3	77.1	67.7	83.3	41.7	74	5597500	289250	2154100	1276900	772970	96804	1007400	327350	580010	501340	317920	383650
Q0K265	tr|Q0K265|Q0K265_CUPNH Polymer-forming cytoskeletal protein OS=Cupriavidus necator (strain ATCC 17699 / DSM 428 / KCTC 22496 / NCIMB 10442 / H16 / Stanier 337) OX=381666 GN=H16_B1118 PE=4 SV=1	1	3	3	3	0	3	0	0	0	0	0	3	0	0	0	0	0	3	0	0	0	0	47.6	47.6	47.6	14.817	143	143	0	47.737	0	47.6	0	0	0	0	208430	0	208430	0	0	0	0	0	0	0	0	0
Q0K266	tr|Q0K266|Q0K266_CUPNH Phospholipid-binding protein OS=Cupriavidus necator (strain ATCC 17699 / DSM 428 / KCTC 22496 / NCIMB 10442 / H16 / Stanier 337) OX=381666 GN=H16_B1117 PE=4 SV=1	1	5	5	5	2	4	2	1	1	2	2	4	2	1	1	2	2	4	2	1	1	2	42.8	42.8	42.8	17.084	159	159	0	71.995	15.1	42.8	19.5	5	5	18.2	1746800	64950	990290	265180	120790	105310	200280	0	0	0	0	0
Q0K271	tr|Q0K271|Q0K271_CUPNH Esterase/ipase OS=Cupriavidus necator (strain ATCC 17699 / DSM 428 / KCTC 22496 / NCIMB 10442 / H16 / Stanier 337) OX=381666 GN=H16_B1112 PE=4 SV=1	1	2	2	2	0	0	0	1	1	1	0	0	0	1	1	1	0	0	0	1	1	1	11.5	11.5	11.5	33.715	321	321	0	8.9821	0	0	0	3.4	3.4	8.1	84089	0	0	0	16660	28400	39028	0	0	0	8324.4	15662
Q0K273	tr|Q0K273|Q0K273_CUPNH Superoxide dismutase [Cu-Zn] OS=Cupriavidus necator (strain ATCC 17699 / DSM 428 / KCTC 22496 / NCIMB 10442 / H16 / Stanier 337) OX=381666 GN=H16_B1110 PE=3 SV=1	1	2	2	2	0	1	1	1	1	2	0	1	1	1	1	2	0	1	1	1	1	2	11.6	11.6	11.6	18.618	190	190	0	44.611	0	6.3	6.3	6.3	6.3	11.6	774420	0	51381	19939	165020	199850	338240	0	0	0	94375	123150
Q0K277	tr|Q0K277|Q0K277_CUPNH Uncharacterized protein OS=Cupriavidus necator (strain ATCC 17699 / DSM 428 / KCTC 22496 / NCIMB 10442 / H16 / Stanier 337) OX=381666 GN=H16_B1106 PE=4 SV=1	1	6	6	6	1	5	1	1	2	2	1	5	1	1	2	2	1	5	1	1	2	2	74.7	74.7	74.7	8.9391	87	87	0	42.835	18.4	56.3	18.4	18.4	28.7	36.8	897130	80683	372370	14201	6413	87668	335790	0	122390	0	0	68153
Q0K278	tr|Q0K278|Q0K278_CUPNH Putative peptidase, M20A subfamily OS=Cupriavidus necator (strain ATCC 17699 / DSM 428 / KCTC 22496 / NCIMB 10442 / H16 / Stanier 337) OX=381666 GN=H16_B1105 PE=4 SV=1	1	10	10	10	0	7	2	8	5	5	0	7	2	8	5	5	0	7	2	8	5	5	38.7	38.7	38.7	43.89	419	419	0	209.59	0	26.7	9.8	32.2	21	23.2	2760300	0	584730	149430	774630	638550	612970	0	103940	67033	168160	140090
Q0K280	tr|Q0K280|Q0K280_CUPNH Putative phospholipid-binding protein OS=Cupriavidus necator (strain ATCC 17699 / DSM 428 / KCTC 22496 / NCIMB 10442 / H16 / Stanier 337) OX=381666 GN=H16_B1103 PE=4 SV=1	1	12	12	12	4	10	9	8	8	8	4	10	9	8	8	8	4	10	9	8	8	8	53.9	53.9	53.9	26.636	243	243	0	323.31	16.9	52.7	40.3	49.4	49.4	39.9	16245000	287560	7493400	3945600	1451000	840160	2226800	290420	982180	715120	328440	244070
Q0K284	tr|Q0K284|Q0K284_CUPNH Transcriptional regulator, TetR/AcrR-family OS=Cupriavidus necator (strain ATCC 17699 / DSM 428 / KCTC 22496 / NCIMB 10442 / H16 / Stanier 337) OX=381666 GN=H16_B1099 PE=4 SV=1	1	1	1	1	0	1	0	0	0	0	0	1	0	0	0	0	0	1	0	0	0	0	7.1	7.1	7.1	20.022	182	182	0.0016968	2.7938	0	7.1	0	0	0	0	29126	0	29126	0	0	0	0	0	0	0	0	0
Q0K287	tr|Q0K287|Q0K287_CUPNH Putative peptidase, M20A subfamily OS=Cupriavidus necator (strain ATCC 17699 / DSM 428 / KCTC 22496 / NCIMB 10442 / H16 / Stanier 337) OX=381666 GN=H16_B1096 PE=4 SV=1	1	18	18	18	1	15	9	9	4	11	1	15	9	9	4	11	1	15	9	9	4	11	43.4	43.4	43.4	62.029	572	572	0	200.3	2.6	36.4	22.4	21.7	10.1	28	6244400	49427	3027100	1190000	699090	285300	993480	0	287020	210520	163510	65874
Q0K288	tr|Q0K288|Q0K288_CUPNH Nuclear transport factor 2 family protein OS=Cupriavidus necator (strain ATCC 17699 / DSM 428 / KCTC 22496 / NCIMB 10442 / H16 / Stanier 337) OX=381666 GN=H16_B1095 PE=4 SV=1	1	9	9	9	0	8	2	3	0	2	0	8	2	3	0	2	0	8	2	3	0	2	60.4	60.4	60.4	18.66	159	159	0	76.733	0	52.8	18.9	25.8	0	9.4	1457700	0	973150	194550	160290	0	129740	0	250270	50640	42018	0
Q0K292	sp|Q0K292|Y5091_CUPNH UPF0502 protein H16_B1091 OS=Cupriavidus necator (strain ATCC 17699 / DSM 428 / KCTC 22496 / NCIMB 10442 / H16 / Stanier 337) OX=381666 GN=H16_B1091 PE=3 SV=2	1	2	2	2	0	1	1	1	1	0	0	1	1	1	1	0	0	1	1	1	1	0	14.4	14.4	14.4	25.958	243	243	0	8.353	0	6.6	6.6	7.8	7.8	0	197440	0	62080	100680	29201	5480.6	0	0	0	0	0	0
Q0K293	tr|Q0K293|Q0K293_CUPNH Patatin-like phospholipase OS=Cupriavidus necator (strain ATCC 17699 / DSM 428 / KCTC 22496 / NCIMB 10442 / H16 / Stanier 337) OX=381666 GN=H16_B1090 PE=4 SV=1	1	5	5	5	0	0	0	2	1	4	0	0	0	2	1	4	0	0	0	2	1	4	25.7	25.7	25.7	31.421	300	300	0	26.909	0	0	0	7.3	4	21.7	364660	0	0	0	113780	60311	190570	0	0	0	0	0
Q0K2A7	tr|Q0K2A7|Q0K2A7_CUPNH Phospho-2-dehydro-3-deoxyheptonate aldolase OS=Cupriavidus necator (strain ATCC 17699 / DSM 428 / KCTC 22496 / NCIMB 10442 / H16 / Stanier 337) OX=381666 GN=aroG2 PE=3 SV=1	1	5	4	4	0	2	2	3	3	2	0	1	1	2	2	1	0	1	1	2	2	1	22.2	20.4	20.4	41.191	378	378	0	22.345	0	7.1	5.6	9.5	9.5	9.3	353450	0	44130	74993	80465	99172	54691	0	0	0	49532	63675
Q0K2A8	tr|Q0K2A8|Q0K2A8_CUPNH 3-Oxoacyl-[acyl-carrier-protein] reductase OS=Cupriavidus necator (strain ATCC 17699 / DSM 428 / KCTC 22496 / NCIMB 10442 / H16 / Stanier 337) OX=381666 GN=H16_B1075 PE=4 SV=1	1	1	1	1	1	0	0	0	0	0	1	0	0	0	0	0	1	0	0	0	0	0	3.9	3.9	3.9	26.617	256	256	0.002798	2.5238	3.9	0	0	0	0	0	2105000	2105000	0	0	0	0	0	0	0	0	0	0
Q0K2B3	tr|Q0K2B3|Q0K2B3_CUPNH Predicted hydrolase or acyltransferase (Alpha/beta hydrolase superfamily) OS=Cupriavidus necator (strain ATCC 17699 / DSM 428 / KCTC 22496 / NCIMB 10442 / H16 / Stanier 337) OX=381666 GN=mhpC PE=4 SV=1	1	4	4	4	1	4	2	2	1	2	1	4	2	2	1	2	1	4	2	2	1	2	25.8	25.8	25.8	28.928	264	264	0	42.969	3.4	25.8	9.1	9.1	3.4	9.1	1269000	28363	555430	440670	102600	37616	104270	0	115340	150900	48066	0
Q0K2B4	tr|Q0K2B4|Q0K2B4_CUPNH Uncharacterized protein OS=Cupriavidus necator (strain ATCC 17699 / DSM 428 / KCTC 22496 / NCIMB 10442 / H16 / Stanier 337) OX=381666 GN=H16_B1069 PE=4 SV=1	1	7	7	7	5	7	5	6	5	6	5	7	5	6	5	6	5	7	5	6	5	6	86.6	86.6	86.6	12.322	112	112	0	323.31	68.8	86.6	62.5	70.5	68.8	70.5	26929000	1757200	13989000	7275600	1596700	822730	1488100	1176300	1721800	1592300	297490	204550
Q0K2F0	tr|Q0K2F0|Q0K2F0_CUPNH Probable extra-cytoplasmic solute receptor OS=Cupriavidus necator (strain ATCC 17699 / DSM 428 / KCTC 22496 / NCIMB 10442 / H16 / Stanier 337) OX=381666 GN=H16_B1033 PE=3 SV=1	1	2	2	2	0	0	0	0	1	1	0	0	0	0	1	1	0	0	0	0	1	1	8.2	8.2	8.2	35.338	331	331	0.00058377	3.3573	0	0	0	0	4.8	3.3	94216	0	0	0	0	73333	20883	0	0	0	0	0
Q0K2H2	tr|Q0K2H2|Q0K2H2_CUPNH Cupin type-2 domain-containing protein OS=Cupriavidus necator (strain ATCC 17699 / DSM 428 / KCTC 22496 / NCIMB 10442 / H16 / Stanier 337) OX=381666 GN=H16_B1011 PE=4 SV=1	1	2	2	2	0	0	0	1	0	2	0	0	0	1	0	2	0	0	0	1	0	2	37.4	37.4	37.4	15.566	147	147	0.00058309	3.3473	0	0	0	21.1	0	37.4	98368	0	0	0	26723	0	71645	0	0	0	0	0
Q0K2H5	tr|Q0K2H5|Q0K2H5_CUPNH Alkylphosphonate uptake OS=Cupriavidus necator (strain ATCC 17699 / DSM 428 / KCTC 22496 / NCIMB 10442 / H16 / Stanier 337) OX=381666 GN=H16_B1008 PE=3 SV=1	1	3	3	3	1	3	1	1	1	1	1	3	1	1	1	1	1	3	1	1	1	1	33.6	33.6	33.6	12.184	113	113	0	87.598	9.7	33.6	9.7	15	15	15	1947200	18266	955910	78163	315830	235900	343080	0	0	0	0	0
Q0K2I3	tr|Q0K2I3|Q0K2I3_CUPNH Methanethiol oxidase OS=Cupriavidus necator (strain ATCC 17699 / DSM 428 / KCTC 22496 / NCIMB 10442 / H16 / Stanier 337) OX=381666 GN=H16_B1000 PE=3 SV=1	1	9	9	9	0	5	0	5	6	6	0	5	0	5	6	6	0	5	0	5	6	6	20.7	20.7	20.7	52.183	468	468	0	55.351	0	8.8	0	9.2	14.1	13.2	2414500	0	534770	0	384350	545360	950040	0	152160	0	172090	220100
Q0K2J2	tr|Q0K2J2|Q0K2J2_CUPNH Probable extra-cytoplasmic solute receptor OS=Cupriavidus necator (strain ATCC 17699 / DSM 428 / KCTC 22496 / NCIMB 10442 / H16 / Stanier 337) OX=381666 GN=H16_B0991 PE=3 SV=1	1	2	2	1	0	0	1	0	0	0	0	0	1	0	0	0	0	0	1	0	0	0	8.8	8.8	4.9	34.187	328	328	0.0070922	2.0175	0	0	4.9	0	0	0	93955	0	0	93955	0	0	0	0	0	0	0	0
Q0K2K0	tr|Q0K2K0|Q0K2K0_CUPNH Probable extra-cytoplasmic solute receptor OS=Cupriavidus necator (strain ATCC 17699 / DSM 428 / KCTC 22496 / NCIMB 10442 / H16 / Stanier 337) OX=381666 GN=H16_B0983 PE=3 SV=1	1	2	2	2	0	0	0	0	0	2	0	0	0	0	0	2	0	0	0	0	0	2	12.3	12.3	12.3	33.999	325	325	0	71.377	0	0	0	0	0	12.3	64515	0	0	0	0	0	64515	0	0	0	0	0
Q0K2K4	tr|Q0K2K4|Q0K2K4_CUPNH Uncharacterized protein OS=Cupriavidus necator (strain ATCC 17699 / DSM 428 / KCTC 22496 / NCIMB 10442 / H16 / Stanier 337) OX=381666 GN=H16_B0979 PE=4 SV=1	1	2	2	2	0	1	0	2	0	0	0	1	0	2	0	0	0	1	0	2	0	0	25.7	25.7	25.7	13.178	113	113	0.0011514	3.0942	0	11.5	0	25.7	0	0	187890	0	79485	0	108400	0	0	0	0	0	0	0
Q0K2K7	tr|Q0K2K7|Q0K2K7_CUPNH Activator of osmoprotectant transporter OS=Cupriavidus necator (strain ATCC 17699 / DSM 428 / KCTC 22496 / NCIMB 10442 / H16 / Stanier 337) OX=381666 GN=H16_B0976 PE=4 SV=1	1	4	4	4	0	2	0	2	2	2	0	2	0	2	2	2	0	2	0	2	2	2	38	38	38	19.803	187	187	0	30.33	0	11.8	0	23	23	17.1	457060	0	129050	0	145990	45484	136540	0	0	0	58495	30349
Q0K2M0	tr|Q0K2M0|Q0K2M0_CUPNH ABC-type transporter, periplasmic component OS=Cupriavidus necator (strain ATCC 17699 / DSM 428 / KCTC 22496 / NCIMB 10442 / H16 / Stanier 337) OX=381666 GN=H16_B0963 PE=4 SV=1	1	1	1	1	0	1	0	0	0	0	0	1	0	0	0	0	0	1	0	0	0	0	4.4	4.4	4.4	44.695	413	413	0	9.4795	0	4.4	0	0	0	0	40565	0	40565	0	0	0	0	0	0	0	0	0
Q0K2M2	tr|Q0K2M2|Q0K2M2_CUPNH Pyruvate kinase OS=Cupriavidus necator (strain ATCC 17699 / DSM 428 / KCTC 22496 / NCIMB 10442 / H16 / Stanier 337) OX=381666 GN=pyk3 PE=3 SV=1	1	2	1	1	0	0	0	2	2	2	0	0	0	1	1	1	0	0	0	1	1	1	5.9	3.4	3.4	50.36	472	472	0.00058962	3.7062	0	0	0	5.9	5.9	5.9	351640	0	0	0	105970	100070	145600	0	0	0	0	0
Q0K2N2	tr|Q0K2N2|Q0K2N2_CUPNH Hemoglobin-like protein (Hmp) OS=Cupriavidus necator (strain ATCC 17699 / DSM 428 / KCTC 22496 / NCIMB 10442 / H16 / Stanier 337) OX=381666 GN=H16_B0951 PE=3 SV=1	1	6	6	6	0	0	0	4	3	6	0	0	0	4	3	6	0	0	0	4	3	6	56.5	56.5	56.5	15.09	138	138	0	128.05	0	0	0	42.8	31.2	56.5	3665800	0	0	0	1497100	463290	1705400	0	0	0	299670	239880
Q0K2N7	tr|Q0K2N7|Q0K2N7_CUPNH Predicted iron-dependent peroxidase OS=Cupriavidus necator (strain ATCC 17699 / DSM 428 / KCTC 22496 / NCIMB 10442 / H16 / Stanier 337) OX=381666 GN=H16_B0946 PE=4 SV=1	1	2	2	2	0	2	0	0	0	1	0	2	0	0	0	1	0	2	0	0	0	1	9.1	9.1	9.1	34.281	318	318	0	6.0653	0	9.1	0	0	0	4.4	158840	0	102630	0	0	0	56204	0	0	0	0	0
Q0K2N8	tr|Q0K2N8|Q0K2N8_CUPNH Pyridine nucleotide-disulphide oxidoreductase OS=Cupriavidus necator (strain ATCC 17699 / DSM 428 / KCTC 22496 / NCIMB 10442 / H16 / Stanier 337) OX=381666 GN=H16_B0945 PE=4 SV=1	1	6	6	6	0	0	0	3	1	5	0	0	0	3	1	5	0	0	0	3	1	5	26.3	26.3	26.3	54.469	510	510	0	21.083	0	0	0	14.1	4.5	18.8	564340	0	0	0	149660	62390	352290	0	0	0	61391	0
Q0K2P2	tr|Q0K2P2|Q0K2P2_CUPNH NAD-dependent beta-hydroxyacid dehydrogenase OS=Cupriavidus necator (strain ATCC 17699 / DSM 428 / KCTC 22496 / NCIMB 10442 / H16 / Stanier 337) OX=381666 GN=H16_B0941 PE=4 SV=1	1	10	10	8	0	3	1	4	6	7	0	3	1	4	6	7	0	2	1	3	5	5	45.7	45.7	40.4	31.373	302	302	0	62.341	0	11.6	3.6	18.5	27.8	30.8	1799800	0	201420	22305	356000	486900	733200	0	60566	0	186140	210580
Q0K2Q2	tr|Q0K2Q2|Q0K2Q2_CUPNH DUF1579 domain-containing protein OS=Cupriavidus necator (strain ATCC 17699 / DSM 428 / KCTC 22496 / NCIMB 10442 / H16 / Stanier 337) OX=381666 GN=H16_B0931 PE=4 SV=1	1	3	3	3	0	3	2	2	2	0	0	3	2	2	2	0	0	3	2	2	2	0	33.8	33.8	33.8	18.094	160	160	0	12.735	0	33.8	20	20	20	0	1543500	0	521080	531010	285200	206200	0	0	213380	291060	160190	121920
Q0K2Q3	tr|Q0K2Q3|Q0K2Q3_CUPNH DUF2880 domain-containing protein OS=Cupriavidus necator (strain ATCC 17699 / DSM 428 / KCTC 22496 / NCIMB 10442 / H16 / Stanier 337) OX=381666 GN=H16_B0930 PE=4 SV=1	1	4	4	4	0	2	2	1	2	2	0	2	2	1	2	2	0	2	2	1	2	2	44.6	44.6	44.6	12.752	121	121	0	29.135	0	30.6	17.4	8.3	19.8	19.8	628430	0	74952	86607	150930	171260	144680	0	0	0	0	115810
Q0K2Q8	tr|Q0K2Q8|Q0K2Q8_CUPNH Probable extra-cytoplasmic solute receptor OS=Cupriavidus necator (strain ATCC 17699 / DSM 428 / KCTC 22496 / NCIMB 10442 / H16 / Stanier 337) OX=381666 GN=H16_B0925 PE=3 SV=1	1	2	2	2	0	2	0	0	0	1	0	2	0	0	0	1	0	2	0	0	0	1	9.8	9.8	9.8	34.194	326	326	0	6.0175	0	9.8	0	0	0	4.9	116650	0	102570	0	0	0	14081	0	0	0	0	0
Q0K2R2	tr|Q0K2R2|Q0K2R2_CUPNH Flavodoxin OS=Cupriavidus necator (strain ATCC 17699 / DSM 428 / KCTC 22496 / NCIMB 10442 / H16 / Stanier 337) OX=381666 GN=H16_B0920 PE=4 SV=1	1	1	1	1	0	0	0	0	0	1	0	0	0	0	0	1	0	0	0	0	0	1	8.6	8.6	8.6	17.143	163	163	0.00059453	3.9088	0	0	0	0	0	8.6	29508	0	0	0	0	0	29508	0	0	0	0	0
Q0K2S1	tr|Q0K2S1|Q0K2S1_CUPNH Transcriptional regulator, LysR-family OS=Cupriavidus necator (strain ATCC 17699 / DSM 428 / KCTC 22496 / NCIMB 10442 / H16 / Stanier 337) OX=381666 GN=H16_B0911 PE=3 SV=1	1	1	1	1	0	1	0	0	0	1	0	1	0	0	0	1	0	1	0	0	0	1	4.7	4.7	4.7	32.51	297	297	0	5.4577	0	4.7	0	0	0	4.7	26929	0	18287	0	0	0	8642	0	0	0	0	0
Q0K2T5	tr|Q0K2T5|Q0K2T5_CUPNH Potassium-transporting ATPase ATP-binding subunit OS=Cupriavidus necator (strain ATCC 17699 / DSM 428 / KCTC 22496 / NCIMB 10442 / H16 / Stanier 337) OX=381666 GN=kdpB PE=3 SV=1	1	1	1	1	0	0	0	1	0	0	0	0	0	1	0	0	0	0	0	1	0	0	3.2	3.2	3.2	77.555	741	741	0.0066007	2.1855	0	0	0	3.2	0	0	809330	0	0	0	809330	0	0	0	0	0	0	0
Q0K2U6	tr|Q0K2U6|Q0K2U6_CUPNH YdhG-like domain-containing protein OS=Cupriavidus necator (strain ATCC 17699 / DSM 428 / KCTC 22496 / NCIMB 10442 / H16 / Stanier 337) OX=381666 GN=H16_B0886 PE=4 SV=1	1	3	3	3	0	1	0	2	2	3	0	1	0	2	2	3	0	1	0	2	2	3	25.9	25.9	25.9	15.392	139	139	0	20.77	0	8.6	0	16.5	16.5	25.9	492490	0	38397	0	122030	106680	225380	0	0	0	63386	59248
Q0K2U7	tr|Q0K2U7|Q0K2U7_CUPNH YdhG-like domain-containing protein OS=Cupriavidus necator (strain ATCC 17699 / DSM 428 / KCTC 22496 / NCIMB 10442 / H16 / Stanier 337) OX=381666 GN=H16_B0885 PE=4 SV=1	1	1	1	1	0	0	0	0	0	1	0	0	0	0	0	1	0	0	0	0	0	1	5.1	5.1	5.1	17.276	156	156	0.00057837	3.1643	0	0	0	0	0	5.1	117520	0	0	0	0	0	117520	0	0	0	0	0
Q0K2X5	tr|Q0K2X5|Q0K2X5_CUPNH Activator of Hsp90 ATPase homologue 1-like C-terminal domain-containing protein OS=Cupriavidus necator (strain ATCC 17699 / DSM 428 / KCTC 22496 / NCIMB 10442 / H16 / Stanier 337) OX=381666 GN=H16_B0857 PE=3 SV=1	1	6	6	6	1	5	3	4	4	4	1	5	3	4	4	4	1	5	3	4	4	4	64	64	64	18.104	161	161	0	42.083	5.6	53.4	29.2	46	50.3	46	6575600	19631	1165000	2340200	571300	1502000	977350	0	660310	1175000	520760	670120
Q0K2Z0	tr|Q0K2Z0|Q0K2Z0_CUPNH Phosphodiesterase/alkaline phosphatase D OS=Cupriavidus necator (strain ATCC 17699 / DSM 428 / KCTC 22496 / NCIMB 10442 / H16 / Stanier 337) OX=381666 GN=phoD PE=4 SV=1	1	10	10	10	0	10	2	0	0	0	0	10	2	0	0	0	0	10	2	0	0	0	23.2	23.2	23.2	72.992	669	669	0	55.001	0	23.2	4.8	0	0	0	1561700	0	1000000	561650	0	0	0	0	353880	248090	0	0
Q0K306	tr|Q0K306|Q0K306_CUPNH Glutamine cyclotransferase OS=Cupriavidus necator (strain ATCC 17699 / DSM 428 / KCTC 22496 / NCIMB 10442 / H16 / Stanier 337) OX=381666 GN=H16_B0826 PE=4 SV=1	1	2	2	2	0	2	0	1	0	0	0	2	0	1	0	0	0	2	0	1	0	0	19.8	19.8	19.8	23.718	222	222	0.0017065	2.8842	0	19.8	0	9	0	0	186510	0	125700	0	60811	0	0	0	0	0	0	0
Q0K308	tr|Q0K308|Q0K308_CUPNH D-3-phosphoglycerate dehydrogenase OS=Cupriavidus necator (strain ATCC 17699 / DSM 428 / KCTC 22496 / NCIMB 10442 / H16 / Stanier 337) OX=381666 GN=serA4 PE=3 SV=1	1	2	2	2	0	0	0	0	1	1	0	0	0	0	1	1	0	0	0	0	1	1	8.4	8.4	8.4	42.525	405	405	0	48.121	0	0	0	0	2.5	5.9	107500	0	0	0	0	41841	65662	0	0	0	0	0
Q0K310	tr|Q0K310|Q0K310_CUPNH Probable extra-cytoplasmic solute receptor OS=Cupriavidus necator (strain ATCC 17699 / DSM 428 / KCTC 22496 / NCIMB 10442 / H16 / Stanier 337) OX=381666 GN=H16_B0822 PE=3 SV=1	1	1	1	1	0	0	0	0	0	1	0	0	0	0	0	1	0	0	0	0	0	1	4.5	4.5	4.5	37.28	356	356	0.001693	2.7606	0	0	0	0	0	4.5	62527	0	0	0	0	0	62527	0	0	0	0	0
Q0K313	tr|Q0K313|Q0K313_CUPNH 2-amino-3-ketobutyrate coenzyme A ligase OS=Cupriavidus necator (strain ATCC 17699 / DSM 428 / KCTC 22496 / NCIMB 10442 / H16 / Stanier 337) OX=381666 GN=kbl PE=1 SV=1	1	1	1	1	0	0	0	0	0	1	0	0	0	0	0	1	0	0	0	0	0	1	6	6	6	43.268	399	399	0	4.5992	0	0	0	0	0	6	37001	0	0	0	0	0	37001	0	0	0	0	0
Q0K348	tr|Q0K348|Q0K348_CUPNH Ferric uptake regulation protein OS=Cupriavidus necator (strain ATCC 17699 / DSM 428 / KCTC 22496 / NCIMB 10442 / H16 / Stanier 337) OX=381666 GN=fur PE=3 SV=1	1	1	1	1	0	0	0	1	1	1	0	0	0	1	1	1	0	0	0	1	1	1	20.7	20.7	20.7	15.461	140	140	0	13.147	0	0	0	20.7	20.7	20.7	180790	0	0	0	52043	42251	86499	0	0	0	0	0
Q0K351	tr|Q0K351|Q0K351_CUPNH Transcriptional regulator OS=Cupriavidus necator (strain ATCC 17699 / DSM 428 / KCTC 22496 / NCIMB 10442 / H16 / Stanier 337) OX=381666 GN=H16_B0781 PE=4 SV=1	1	1	1	1	0	0	0	1	1	0	0	0	0	1	1	0	0	0	0	1	1	0	8.7	8.7	8.7	17.764	161	161	0.00058893	3.661	0	0	0	8.7	8.7	0	97785	0	0	0	44555	53230	0	0	0	0	0	0
Q0K354	tr|Q0K354|Q0K354_CUPNH Nitrite reductase, NAD(P)H-dependent,Ferredoxinsubunit OS=Cupriavidus necator (strain ATCC 17699 / DSM 428 / KCTC 22496 / NCIMB 10442 / H16 / Stanier 337) OX=381666 GN=nasE PE=4 SV=1	1	1	1	1	0	0	0	1	1	0	0	0	0	1	1	0	0	0	0	1	1	0	11.8	11.8	11.8	13.717	127	127	0.0038932	2.4253	0	0	0	11.8	11.8	0	89932	0	0	0	37911	52021	0	0	0	0	0	0
Q0K355	tr|Q0K355|Q0K355_CUPNH Flavoprotein FAD oxidoreductase OS=Cupriavidus necator (strain ATCC 17699 / DSM 428 / KCTC 22496 / NCIMB 10442 / H16 / Stanier 337) OX=381666 GN=H16_B0777 PE=4 SV=1	1	2	2	2	0	0	0	1	2	1	0	0	0	1	2	1	0	0	0	1	2	1	5.6	5.6	5.6	44.934	413	413	0	24.603	0	0	0	2.4	5.6	2.4	76630	0	0	0	7773.9	50091	18765	0	0	0	0	0
Q0K357;Q0K071	tr|Q0K357|Q0K357_CUPNH Probable extra-cytoplasmic solute receptor OS=Cupriavidus necator (strain ATCC 17699 / DSM 428 / KCTC 22496 / NCIMB 10442 / H16 / Stanier 337) OX=381666 GN=H16_B0775 PE=3 SV=1	2	3	3	3	0	2	0	2	1	3	0	2	0	2	1	3	0	2	0	2	1	3	12.8	12.8	12.8	35.142	335	335;334	0	43.497	0	8.4	0	8.4	5.7	12.8	772450	0	57012	0	307670	143900	263870	0	31488	0	132170	0
Q0K361	tr|Q0K361|Q0K361_CUPNH Probable extra-cytoplasmic solute receptor OS=Cupriavidus necator (strain ATCC 17699 / DSM 428 / KCTC 22496 / NCIMB 10442 / H16 / Stanier 337) OX=381666 GN=H16_B0766 PE=3 SV=1	1	20	20	20	6	14	15	15	14	9	6	14	15	15	14	9	6	14	15	15	14	9	66.6	66.6	66.6	35.256	335	335	0	275.02	24.5	55.2	56.4	56.7	54.6	45.1	37745000	1396600	10952000	8247400	6476300	3603400	7068800	1327600	2152100	1635500	1503100	1157000
Q0K368	tr|Q0K368|Q0K368_CUPNH Acetyl-CoA acetyltransferase OS=Cupriavidus necator (strain ATCC 17699 / DSM 428 / KCTC 22496 / NCIMB 10442 / H16 / Stanier 337) OX=381666 GN=H16_B0759 PE=3 SV=1	1	5	5	5	0	3	2	1	0	2	0	3	2	1	0	2	0	3	2	1	0	2	20.2	20.2	20.2	40.515	391	391	0	54.638	0	12	6.4	3.3	0	8.4	384070	0	133870	163650	23576	0	62972	0	0	0	0	0
Q0K371	tr|Q0K371|Q0K371_CUPNH Enoyl-CoA hydratase OS=Cupriavidus necator (strain ATCC 17699 / DSM 428 / KCTC 22496 / NCIMB 10442 / H16 / Stanier 337) OX=381666 GN=H16_B0756 PE=1 SV=1	1	2	2	2	0	2	2	1	0	1	0	2	2	1	0	1	0	2	2	1	0	1	8.6	8.6	8.6	31.251	291	291	0	12.076	0	8.6	8.6	3.4	0	3.4	161580	0	64731	45396	21210	0	30246	0	27904	27040	0	0
Q0K378	tr|Q0K378|Q0K378_CUPNH Transcriptional regulator, IclR-family OS=Cupriavidus necator (strain ATCC 17699 / DSM 428 / KCTC 22496 / NCIMB 10442 / H16 / Stanier 337) OX=381666 GN=H16_B0749 PE=4 SV=1	1	1	1	1	0	1	0	0	0	1	0	1	0	0	0	1	0	1	0	0	0	1	4.7	4.7	4.7	29.868	279	279	0	9.1138	0	4.7	0	0	0	4.7	66244	0	25064	0	0	0	41180	0	0	0	0	0
Q0K379	tr|Q0K379|Q0K379_CUPNH Probable extra-cytoplasmic solute receptor OS=Cupriavidus necator (strain ATCC 17699 / DSM 428 / KCTC 22496 / NCIMB 10442 / H16 / Stanier 337) OX=381666 GN=H16_B0748 PE=3 SV=1	1	6	6	6	0	5	1	3	2	5	0	5	1	3	2	5	0	5	1	3	2	5	28.7	28.7	28.7	35.455	338	338	0	53.425	0	26	4.7	15.7	7.1	26	1510300	0	632080	96178	235630	127240	419190	0	120510	0	94547	0
Q0K386	tr|Q0K386|Q0K386_CUPNH Transcriptional regulator, MarR-family OS=Cupriavidus necator (strain ATCC 17699 / DSM 428 / KCTC 22496 / NCIMB 10442 / H16 / Stanier 337) OX=381666 GN=H16_B0741 PE=4 SV=1	1	2	2	2	0	1	1	2	1	1	0	1	1	2	1	1	0	1	1	2	1	1	14	14	14	18.871	172	172	0	4.9897	0	5.2	5.2	14	8.7	5.2	258950	0	17587	22005	95231	89501	34627	0	0	0	0	0
Q0K3A1	tr|Q0K3A1|Q0K3A1_CUPNH Probable extra-cytoplasmic solute receptor OS=Cupriavidus necator (strain ATCC 17699 / DSM 428 / KCTC 22496 / NCIMB 10442 / H16 / Stanier 337) OX=381666 GN=H16_B0726 PE=3 SV=1	1	1	1	1	0	1	0	0	1	0	0	1	0	0	1	0	0	1	0	0	1	0	4.2	4.2	4.2	34.137	330	330	0.0022472	2.7002	0	4.2	0	0	4.2	0	51658	0	34104	0	0	17554	0	0	0	0	0	0
Q0K3B7	tr|Q0K3B7|Q0K3B7_CUPNH Plasmid stability protein StbC OS=Cupriavidus necator (strain ATCC 17699 / DSM 428 / KCTC 22496 / NCIMB 10442 / H16 / Stanier 337) OX=381666 GN=stbC PE=4 SV=1	1	3	3	3	0	1	1	1	0	1	0	1	1	1	0	1	0	1	1	1	0	1	31	31	31	9.1304	84	84	0	54.115	0	19	19	9.5	0	21.4	182770	0	74315	61100	33888	0	13464	0	0	0	0	0
Q0K3B9	tr|Q0K3B9|Q0K3B9_CUPNH Transcriptional regulator, LysR-family OS=Cupriavidus necator (strain ATCC 17699 / DSM 428 / KCTC 22496 / NCIMB 10442 / H16 / Stanier 337) OX=381666 GN=H16_B0708 PE=3 SV=1	1	1	1	1	0	1	0	1	1	1	0	1	0	1	1	1	0	1	0	1	1	1	4.4	4.4	4.4	31.71	296	296	0	14.834	0	4.4	0	4.4	4.4	4.4	77968	0	9873.3	0	16878	19452	31765	0	0	0	0	0
Q0K3C5	tr|Q0K3C5|Q0K3C5_CUPNH Uncharacterized conserved protein OS=Cupriavidus necator (strain ATCC 17699 / DSM 428 / KCTC 22496 / NCIMB 10442 / H16 / Stanier 337) OX=381666 GN=spoVR PE=4 SV=1	1	2	2	2	0	2	0	0	0	0	0	2	0	0	0	0	0	2	0	0	0	0	3.7	3.7	3.7	60.677	517	517	0	5.8608	0	3.7	0	0	0	0	47321	0	47321	0	0	0	0	0	0	0	0	0
Q0K3C6	tr|Q0K3C6|Q0K3C6_CUPNH UPF0229 protein H16_B0701 OS=Cupriavidus necator (strain ATCC 17699 / DSM 428 / KCTC 22496 / NCIMB 10442 / H16 / Stanier 337) OX=381666 GN=H16_B0701 PE=3 SV=1	1	2	2	2	0	2	0	0	0	0	0	2	0	0	0	0	0	2	0	0	0	0	6.7	6.7	6.7	48.227	420	420	0	8.7185	0	6.7	0	0	0	0	72733	0	72733	0	0	0	0	0	0	0	0	0
Q0K3C7	tr|Q0K3C7|Q0K3C7_CUPNH Serine protein kinase OS=Cupriavidus necator (strain ATCC 17699 / DSM 428 / KCTC 22496 / NCIMB 10442 / H16 / Stanier 337) OX=381666 GN=prkA PE=4 SV=1	1	13	13	13	0	11	3	3	0	4	0	11	3	3	0	4	0	11	3	3	0	4	25.9	25.9	25.9	73.411	640	640	0	61.55	0	21.6	6.6	7	0	8.8	1084500	0	569580	154960	125600	0	234310	0	113510	86154	38185	0
Q0K3D8	tr|Q0K3D8|Q0K3D8_CUPNH Uncharacterized protein OS=Cupriavidus necator (strain ATCC 17699 / DSM 428 / KCTC 22496 / NCIMB 10442 / H16 / Stanier 337) OX=381666 GN=H16_B0689 PE=4 SV=1	1	3	3	3	0	1	2	1	0	1	0	1	2	1	0	1	0	1	2	1	0	1	64.7	64.7	64.7	7.4845	68	68	0	10.836	0	36.8	48.5	11.8	0	16.2	505750	0	202800	195960	42000	0	64988	0	0	0	0	0
Q0K3E0	tr|Q0K3E0|Q0K3E0_CUPNH Short-chain dehydrogenase OS=Cupriavidus necator (strain ATCC 17699 / DSM 428 / KCTC 22496 / NCIMB 10442 / H16 / Stanier 337) OX=381666 GN=H16_B0687 PE=3 SV=1	1	1	1	1	0	1	1	0	0	0	0	1	1	0	0	0	0	1	1	0	0	0	7.2	7.2	7.2	32.117	304	304	0	4.9031	0	7.2	7.2	0	0	0	49273	0	20837	28437	0	0	0	0	0	0	0	0
Q0K3E4	tr|Q0K3E4|Q0K3E4_CUPNH Acyl-CoA dehydrogenase OS=Cupriavidus necator (strain ATCC 17699 / DSM 428 / KCTC 22496 / NCIMB 10442 / H16 / Stanier 337) OX=381666 GN=H16_B0683 PE=3 SV=1	1	1	1	1	0	1	0	1	1	1	0	1	0	1	1	1	0	1	0	1	1	1	2.1	2.1	2.1	43.093	389	389	0.0071077	2.039	0	2.1	0	2.1	2.1	2.1	923670	0	177680	0	304790	255590	185610	0	0	0	0	0
Q0K3E9	tr|Q0K3E9|Q0K3E9_CUPNH Probable extra-cytoplasmic solute receptor OS=Cupriavidus necator (strain ATCC 17699 / DSM 428 / KCTC 22496 / NCIMB 10442 / H16 / Stanier 337) OX=381666 GN=H16_B0678 PE=3 SV=1	1	2	2	2	0	2	1	0	0	0	0	2	1	0	0	0	0	2	1	0	0	0	9.3	9.3	9.3	34.244	323	323	0.0011507	3.0793	0	9.3	5	0	0	0	168750	0	140530	28213	0	0	0	0	0	0	0	0
Q0K3F2	tr|Q0K3F2|Q0K3F2_CUPNH Acyl-CoA dehydrogenase,short-chain specific OS=Cupriavidus necator (strain ATCC 17699 / DSM 428 / KCTC 22496 / NCIMB 10442 / H16 / Stanier 337) OX=381666 GN=H16_B0675 PE=3 SV=1	1	2	2	2	0	0	1	0	0	1	0	0	1	0	0	1	0	0	1	0	0	1	9.1	9.1	9.1	40.042	375	375	0	4.1157	0	0	4.5	0	0	4.5	56073	0	0	32978	0	0	23095	0	0	0	0	0
Q0K3G2	tr|Q0K3G2|Q0K3G2_CUPNH Acyl-CoA dehydrogenase OS=Cupriavidus necator (strain ATCC 17699 / DSM 428 / KCTC 22496 / NCIMB 10442 / H16 / Stanier 337) OX=381666 GN=H16_B0665 PE=3 SV=1	1	1	1	1	1	1	1	0	1	1	1	1	1	0	1	1	1	1	1	0	1	1	4.2	4.2	4.2	43.552	400	400	0.0027996	2.5302	4.2	4.2	4.2	0	4.2	4.2	10025000	2694800	2153100	2215700	0	2255700	705580	0	0	0	0	0
Q0K3N5	tr|Q0K3N5|Q0K3N5_CUPNH Uncharacterized protein OS=Cupriavidus necator (strain ATCC 17699 / DSM 428 / KCTC 22496 / NCIMB 10442 / H16 / Stanier 337) OX=381666 GN=H16_B0592 PE=4 SV=1	1	4	4	4	0	1	0	3	1	3	0	1	0	3	1	3	0	1	0	3	1	3	50	50	50	14.886	136	136	0	14.817	0	8.1	0	41.9	13.2	33.1	625410	0	19543	0	215120	98930	291830	0	0	0	0	0
Q0K3N6	tr|Q0K3N6|Q0K3N6_CUPNH Acetyl-CoA synthetase OS=Cupriavidus necator (strain ATCC 17699 / DSM 428 / KCTC 22496 / NCIMB 10442 / H16 / Stanier 337) OX=381666 GN=H16_B0591 PE=4 SV=1	1	2	2	2	0	0	0	0	0	2	0	0	0	0	0	2	0	0	0	0	0	2	9.7	9.7	9.7	40.973	390	390	0	16.903	0	0	0	0	0	9.7	77307	0	0	0	0	0	77307	0	0	0	0	0
Q0K3N7	tr|Q0K3N7|Q0K3N7_CUPNH Predicted nucleic-acid-binding protein containing a Zn-ribbon OS=Cupriavidus necator (strain ATCC 17699 / DSM 428 / KCTC 22496 / NCIMB 10442 / H16 / Stanier 337) OX=381666 GN=H16_B0590 PE=4 SV=1	1	1	1	1	0	0	0	0	0	1	0	0	0	0	0	1	0	0	0	0	0	1	8.5	8.5	8.5	14.067	130	130	0.0017084	2.9071	0	0	0	0	0	8.5	11999	0	0	0	0	0	11999	0	0	0	0	0
Q0K3P2	tr|Q0K3P2|Q0K3P2_CUPNH CsbD-like domain-containing protein OS=Cupriavidus necator (strain ATCC 17699 / DSM 428 / KCTC 22496 / NCIMB 10442 / H16 / Stanier 337) OX=381666 GN=H16_B0585 PE=3 SV=1	1	4	4	4	2	2	3	1	1	3	2	2	3	1	1	3	2	2	3	1	1	3	50.7	50.7	50.7	8.187	67	67	0	143.74	17.9	17.9	31.3	17.9	14.9	37.3	3865700	166470	2434800	559450	167230	63920	473840	397340	948280	170800	0	0
Q0K3P3	tr|Q0K3P3|Q0K3P3_CUPNH Conserved hypothetical periplasmic protein OS=Cupriavidus necator (strain ATCC 17699 / DSM 428 / KCTC 22496 / NCIMB 10442 / H16 / Stanier 337) OX=381666 GN=H16_B0584 PE=4 SV=1	1	6	6	6	1	4	0	3	2	2	1	4	0	3	2	2	1	4	0	3	2	2	19.8	19.8	19.8	21.273	202	202	0	23.583	4	16.3	0	15.8	9.4	11.9	1413700	130280	420790	0	338010	104860	419740	0	0	0	161030	142460
Q0K3P5	tr|Q0K3P5|Q0K3P5_CUPNH Cation/multidrug efflux system, mebrane-fusion component OS=Cupriavidus necator (strain ATCC 17699 / DSM 428 / KCTC 22496 / NCIMB 10442 / H16 / Stanier 337) OX=381666 GN=acrA8 PE=3 SV=1	1	3	3	3	0	3	1	1	1	1	0	3	1	1	1	1	0	3	1	1	1	1	12	12	12	41.874	399	399	0	42.297	0	12	6	2.8	2.8	2.8	310540	0	166490	44911	28878	29958	40300	0	29614	37479	0	0
Q0K3Q1	tr|Q0K3Q1|Q0K3Q1_CUPNH Ribonuclease VapC OS=Cupriavidus necator (strain ATCC 17699 / DSM 428 / KCTC 22496 / NCIMB 10442 / H16 / Stanier 337) OX=381666 GN=vapC PE=3 SV=1	1	1	1	1	0	0	0	0	0	1	0	0	0	0	0	1	0	0	0	0	0	1	12.1	12.1	12.1	14.493	132	132	0	5.3218	0	0	0	0	0	12.1	34579	0	0	0	0	0	34579	0	0	0	0	0
Q0K3Q3	tr|Q0K3Q3|Q0K3Q3_CUPNH Ubiquinone/menaquinone biosynthesis methyltransferase OS=Cupriavidus necator (strain ATCC 17699 / DSM 428 / KCTC 22496 / NCIMB 10442 / H16 / Stanier 337) OX=381666 GN=ubiE2 PE=4 SV=1	1	6	6	6	0	2	5	6	3	4	0	2	5	6	3	4	0	2	5	6	3	4	38	38	38	29.419	274	274	0	94.498	0	15.3	34.7	38	21.9	28.1	2419400	0	202990	340900	732560	348320	794660	0	80236	94549	205690	158600
Q0K3Q6	tr|Q0K3Q6|Q0K3Q6_CUPNH Glutathione S-transferase OS=Cupriavidus necator (strain ATCC 17699 / DSM 428 / KCTC 22496 / NCIMB 10442 / H16 / Stanier 337) OX=381666 GN=H16_B0571 PE=3 SV=1	1	5	5	5	0	0	1	3	1	3	0	0	1	3	1	3	0	0	1	3	1	3	24.4	24.4	24.4	26.46	234	234	0	20.579	0	0	9	17.1	4.3	16.2	320240	0	0	22676	112130	63083	122350	0	0	0	0	0
Q0K3Q9	tr|Q0K3Q9|Q0K3Q9_CUPNH Aconitate hydratase B OS=Cupriavidus necator (strain ATCC 17699 / DSM 428 / KCTC 22496 / NCIMB 10442 / H16 / Stanier 337) OX=381666 GN=acnB PE=3 SV=1	1	6	6	6	0	3	2	0	0	2	0	3	2	0	0	2	0	3	2	0	0	2	10.7	10.7	10.7	93.125	863	863	0	19.879	0	5.8	3.4	0	0	3.1	536210	0	227620	219750	0	0	88840	0	0	0	0	0
Q0K3R8	tr|Q0K3R8|Q0K3R8_CUPNH Transcriptional regulator, MarR-family OS=Cupriavidus necator (strain ATCC 17699 / DSM 428 / KCTC 22496 / NCIMB 10442 / H16 / Stanier 337) OX=381666 GN=H16_B0559 PE=4 SV=1	1	1	1	1	0	1	0	1	1	1	0	1	0	1	1	1	0	1	0	1	1	1	7.2	7.2	7.2	20.079	181	181	0	10.063	0	7.2	0	7.2	7.2	7.2	101120	0	32716	0	20820	16789	30797	0	0	0	0	0
Q0K3S3	tr|Q0K3S3|Q0K3S3_CUPNH Threonine deaminase OS=Cupriavidus necator (strain ATCC 17699 / DSM 428 / KCTC 22496 / NCIMB 10442 / H16 / Stanier 337) OX=381666 GN=tdcB PE=4 SV=1	1	10	10	10	0	5	6	3	3	6	0	5	6	3	3	6	0	5	6	3	3	6	55.5	55.5	55.5	33.648	321	321	0	87.615	0	24.9	34.9	17.1	17.8	35.5	1568800	0	363270	429270	172250	141600	462430	0	64585	129470	80839	70756
Q0K3U0	tr|Q0K3U0|Q0K3U0_CUPNH Probable extra-cytoplasmic solute receptor OS=Cupriavidus necator (strain ATCC 17699 / DSM 428 / KCTC 22496 / NCIMB 10442 / H16 / Stanier 337) OX=381666 GN=H16_B0537 PE=3 SV=1	1	2	1	1	0	1	1	1	2	1	0	1	0	1	1	0	0	1	0	1	1	0	10	5.1	5.1	34.659	331	331	0	6.1816	0	5.1	4.8	5.1	10	4.8	286510	0	139980	0	83619	62911	0	0	0	0	0	0
Q0K3V5	tr|Q0K3V5|Q0K3V5_CUPNH Glutathione S-transferase OS=Cupriavidus necator (strain ATCC 17699 / DSM 428 / KCTC 22496 / NCIMB 10442 / H16 / Stanier 337) OX=381666 GN=H16_B0522 PE=4 SV=1	1	4	4	4	0	3	0	2	3	3	0	3	0	2	3	3	0	3	0	2	3	3	24.8	24.8	24.8	21.962	202	202	0	22.235	0	20.3	0	12.9	19.3	20.3	938890	0	194790	0	227640	177680	338780	0	56941	0	100060	77019
Q0K3W2	tr|Q0K3W2|Q0K3W2_CUPNH Predicted metal-dependent hydrolase of the TIM-barrel fold OS=Cupriavidus necator (strain ATCC 17699 / DSM 428 / KCTC 22496 / NCIMB 10442 / H16 / Stanier 337) OX=381666 GN=H16_B0515 PE=4 SV=1	1	5	5	5	0	0	0	3	0	2	0	0	0	3	0	2	0	0	0	3	0	2	32.4	32.4	32.4	30.485	284	284	0	27.31	0	0	0	21.1	0	11.3	279010	0	0	0	213080	0	65927	0	0	0	0	0
Q0K3W4	tr|Q0K3W4|Q0K3W4_CUPNH Probable extra-cytoplasmic solute receptor OS=Cupriavidus necator (strain ATCC 17699 / DSM 428 / KCTC 22496 / NCIMB 10442 / H16 / Stanier 337) OX=381666 GN=H16_B0513 PE=3 SV=1	1	1	1	1	0	1	0	0	0	0	0	1	0	0	0	0	0	1	0	0	0	0	7.7	7.7	7.7	33.87	326	326	0	6.7407	0	7.7	0	0	0	0	28252	0	28252	0	0	0	0	0	0	0	0	0
Q0K3W5	tr|Q0K3W5|Q0K3W5_CUPNH Probable extra-cytoplasmic solute receptor OS=Cupriavidus necator (strain ATCC 17699 / DSM 428 / KCTC 22496 / NCIMB 10442 / H16 / Stanier 337) OX=381666 GN=H16_B0512 PE=3 SV=1	1	6	6	6	0	6	2	3	1	4	0	6	2	3	1	4	0	6	2	3	1	4	25.8	25.8	25.8	34.546	329	329	0	83.486	0	25.8	7.3	11.2	7.3	20.4	1073800	0	520130	105450	180020	10212	257950	0	81143	52937	68561	0
Q0K3W6	tr|Q0K3W6|Q0K3W6_CUPNH Thioredoxin domain-containing protein OS=Cupriavidus necator (strain ATCC 17699 / DSM 428 / KCTC 22496 / NCIMB 10442 / H16 / Stanier 337) OX=381666 GN=H16_B0511 PE=4 SV=1	1	3	3	3	0	0	3	0	0	0	0	0	3	0	0	0	0	0	3	0	0	0	32.3	32.3	32.3	18.562	167	167	0	143.6	0	0	32.3	0	0	0	414140	0	0	414140	0	0	0	0	0	0	0	0
Q0K3W7	tr|Q0K3W7|Q0K3W7_CUPNH Conserved protein with BNR repeats OS=Cupriavidus necator (strain ATCC 17699 / DSM 428 / KCTC 22496 / NCIMB 10442 / H16 / Stanier 337) OX=381666 GN=H16_B0510 PE=4 SV=1	1	1	1	1	0	0	1	0	0	0	0	0	1	0	0	0	0	0	1	0	0	0	3.2	3.2	3.2	44.227	407	407	0	14.595	0	0	3.2	0	0	0	42947	0	0	42947	0	0	0	0	0	0	0	0
Q0K3Y4	tr|Q0K3Y4|Q0K3Y4_CUPNH Transcriptional regulator, MarR-family OS=Cupriavidus necator (strain ATCC 17699 / DSM 428 / KCTC 22496 / NCIMB 10442 / H16 / Stanier 337) OX=381666 GN=H16_B0493 PE=4 SV=1	1	1	1	1	0	0	0	0	0	1	0	0	0	0	0	1	0	0	0	0	0	1	6.1	6.1	6.1	19.804	180	180	0	4.2036	0	0	0	0	0	6.1	41585	0	0	0	0	0	41585	0	0	0	0	0
Q0K3Z7	tr|Q0K3Z7|Q0K3Z7_CUPNH Probable extra-cytoplasmic solute receptor OS=Cupriavidus necator (strain ATCC 17699 / DSM 428 / KCTC 22496 / NCIMB 10442 / H16 / Stanier 337) OX=381666 GN=H16_B0480 PE=3 SV=1	1	4	4	4	0	2	0	0	0	3	0	2	0	0	0	3	0	2	0	0	0	3	18.2	18.2	18.2	34.869	329	329	0	24.296	0	9.4	0	0	0	12.8	154900	0	39295	0	0	0	115600	0	0	0	0	0
Q0K438	tr|Q0K438|Q0K438_CUPNH Universal stress protein, UspA family OS=Cupriavidus necator (strain ATCC 17699 / DSM 428 / KCTC 22496 / NCIMB 10442 / H16 / Stanier 337) OX=381666 GN=H16_B0438 PE=3 SV=1	1	2	2	2	0	0	0	2	2	0	0	0	0	2	2	0	0	0	0	2	2	0	28.1	28.1	28.1	15.552	146	146	0	20.821	0	0	0	28.1	28.1	0	135690	0	0	0	72721	62967	0	0	0	0	44682	43587
Q0K463	tr|Q0K463|Q0K463_CUPNH Transcriptional regulator, IclR-family OS=Cupriavidus necator (strain ATCC 17699 / DSM 428 / KCTC 22496 / NCIMB 10442 / H16 / Stanier 337) OX=381666 GN=H16_B0412 PE=4 SV=1	1	3	3	3	0	0	0	2	3	3	0	0	0	2	3	3	0	0	0	2	3	3	23.6	23.6	23.6	27.026	246	246	0	50.771	0	0	0	13.8	23.6	23.6	454080	0	0	0	101300	113290	239490	0	0	0	53246	52724
Q0K4C8	tr|Q0K4C8|Q0K4C8_CUPNH Probable extra-cytoplasmic solute receptor OS=Cupriavidus necator (strain ATCC 17699 / DSM 428 / KCTC 22496 / NCIMB 10442 / H16 / Stanier 337) OX=381666 GN=H16_B0346 PE=3 SV=1	1	1	1	1	0	1	0	0	0	0	0	1	0	0	0	0	0	1	0	0	0	0	5	5	5	33.74	321	321	0.00058072	3.2489	0	5	0	0	0	0	49224	0	49224	0	0	0	0	0	0	0	0	0
Q0K4E2	tr|Q0K4E2|Q0K4E2_CUPNH NADPH:quinone reductase or related Zn-dependent oxidoreductase OS=Cupriavidus necator (strain ATCC 17699 / DSM 428 / KCTC 22496 / NCIMB 10442 / H16 / Stanier 337) OX=381666 GN=H16_B0332 PE=4 SV=1	1	4	4	4	0	0	0	2	2	3	0	0	0	2	2	3	0	0	0	2	2	3	16.4	16.4	16.4	39.845	378	378	0	14.547	0	0	0	5.8	10.1	13	272900	0	0	0	79874	48461	144560	0	0	0	0	0
Q0K4F0	tr|Q0K4F0|Q0K4F0_CUPNH Fumarylacetoacetate hydrolase OS=Cupriavidus necator (strain ATCC 17699 / DSM 428 / KCTC 22496 / NCIMB 10442 / H16 / Stanier 337) OX=381666 GN=H16_B0324 PE=4 SV=1	1	2	2	2	0	1	1	0	0	0	0	1	1	0	0	0	0	1	1	0	0	0	11	11	11	42.046	399	399	0	7.7882	0	5	6	0	0	0	76728	0	65471	11257	0	0	0	0	0	0	0	0
Q0K4F4	tr|Q0K4F4|Q0K4F4_CUPNH Transcriptional regulator, DeoR-family OS=Cupriavidus necator (strain ATCC 17699 / DSM 428 / KCTC 22496 / NCIMB 10442 / H16 / Stanier 337) OX=381666 GN=H16_B0320 PE=4 SV=1	1	3	3	3	0	1	1	1	1	2	0	1	1	1	1	2	0	1	1	1	1	2	22.4	22.4	22.4	27.35	259	259	0	128.59	0	8.5	9.7	8.5	8.5	12.7	296270	0	12681	87622	23223	22821	149930	0	0	0	0	0
Q0K4G2	tr|Q0K4G2|Q0K4G2_CUPNH Probable extra-cytoplasmic solute receptor OS=Cupriavidus necator (strain ATCC 17699 / DSM 428 / KCTC 22496 / NCIMB 10442 / H16 / Stanier 337) OX=381666 GN=H16_B0312 PE=3 SV=1	1	6	6	6	0	6	1	3	2	2	0	6	1	3	2	2	0	6	1	3	2	2	27.6	27.6	27.6	35.318	333	333	0	48.96	0	27.6	4.2	19.2	15	10.8	1074900	0	594910	82669	206020	62525	128810	0	113600	0	86837	49928
Q0K4H2	tr|Q0K4H2|Q0K4H2_CUPNH Probable extra-cytoplasmic solute receptor OS=Cupriavidus necator (strain ATCC 17699 / DSM 428 / KCTC 22496 / NCIMB 10442 / H16 / Stanier 337) OX=381666 GN=H16_B0302 PE=3 SV=1	1	1	1	1	0	0	0	1	1	0	0	0	0	1	1	0	0	0	0	1	1	0	5	5	5	33.448	322	322	0.0011501	3.078	0	0	0	5	5	0	77803	0	0	0	47924	29879	0	0	0	0	0	0
Q0K4H5	tr|Q0K4H5|Q0K4H5_CUPNH Putative glucose/sorbosone dehydrogenase OS=Cupriavidus necator (strain ATCC 17699 / DSM 428 / KCTC 22496 / NCIMB 10442 / H16 / Stanier 337) OX=381666 GN=H16_B0299 PE=4 SV=1	1	3	3	3	0	3	2	2	2	3	0	3	2	2	2	3	0	3	2	2	2	3	11.5	11.5	11.5	43.105	417	417	0	49.072	0	11.5	9.1	9.1	9.1	11.5	1234800	0	333690	174930	151520	142970	431710	0	96280	113830	84636	94395
Q0K4H7	tr|Q0K4H7|Q0K4H7_CUPNH Ergothioneine biosynthesis protein EgtB OS=Cupriavidus necator (strain ATCC 17699 / DSM 428 / KCTC 22496 / NCIMB 10442 / H16 / Stanier 337) OX=381666 GN=H16_B0297 PE=4 SV=1	1	2	2	2	0	1	0	0	0	1	0	1	0	0	0	1	0	1	0	0	0	1	7.2	7.2	7.2	45.5	400	400	0	24.827	0	4.5	0	0	0	2.8	95051	0	39350	0	0	0	55701	0	0	0	0	0
Q0K4H9	tr|Q0K4H9|Q0K4H9_CUPNH Selenide, water dikinase OS=Cupriavidus necator (strain ATCC 17699 / DSM 428 / KCTC 22496 / NCIMB 10442 / H16 / Stanier 337) OX=381666 GN=selD PE=3 SV=1	1	6	6	6	0	3	2	2	3	4	0	3	2	2	3	4	0	3	2	2	3	4	27.6	27.6	27.6	36.103	351	351	0	58.637	0	17.4	8.8	12.3	17.9	19.7	1049000	0	233630	197430	289350	185630	142980	0	63987	82516	153530	144010
Q0K4I0	tr|Q0K4I0|Q0K4I0_CUPNH ABC-type transporter, periplasmic component: PhnT family OS=Cupriavidus necator (strain ATCC 17699 / DSM 428 / KCTC 22496 / NCIMB 10442 / H16 / Stanier 337) OX=381666 GN=phnD2 PE=3 SV=1	1	16	16	16	4	10	9	10	10	7	4	10	9	10	10	7	4	10	9	10	10	7	70.9	70.9	70.9	30.735	282	282	0	160.13	20.9	51.4	48.9	52.8	52.1	31.9	9552500	267510	3702400	1862900	1314000	1275100	1130600	342410	711020	298640	217050	224670
Q0K4I8	tr|Q0K4I8|Q0K4I8_CUPNH Transcriptional regulator, GntR-family OS=Cupriavidus necator (strain ATCC 17699 / DSM 428 / KCTC 22496 / NCIMB 10442 / H16 / Stanier 337) OX=381666 GN=H16_B0285 PE=4 SV=1	1	2	2	2	0	1	1	2	1	2	0	1	1	2	1	2	0	1	1	2	1	2	11.3	11.3	11.3	26.914	238	238	0	9.7002	0	4.6	4.6	11.3	4.6	11.3	228470	0	59832	29498	51383	18660	69094	0	0	0	28072	0
Q0K4J3	tr|Q0K4J3|Q0K4J3_CUPNH Dihydroxy-acid dehydratase OS=Cupriavidus necator (strain ATCC 17699 / DSM 428 / KCTC 22496 / NCIMB 10442 / H16 / Stanier 337) OX=381666 GN=ilvD PE=3 SV=1	1	3	3	3	0	0	1	2	0	0	0	0	1	2	0	0	0	0	1	2	0	0	6.3	6.3	6.3	66.494	619	619	0	4.0923	0	0	1.6	4.7	0	0	543850	0	0	504260	39587	0	0	0	0	0	0	0
Q0K4J5	tr|Q0K4J5|Q0K4J5_CUPNH fructose-bisphosphate aldolase OS=Cupriavidus necator (strain ATCC 17699 / DSM 428 / KCTC 22496 / NCIMB 10442 / H16 / Stanier 337) OX=381666 GN=fbaB PE=3 SV=1	1	5	5	5	0	3	2	2	2	1	0	3	2	2	2	1	0	3	2	2	2	1	17.1	17.1	17.1	36.368	340	340	0	12.128	0	7.9	9.1	9.1	9.1	5.9	1067000	0	158270	360480	198910	174220	175070	0	0	244710	139450	156190
Q0K4K0	tr|Q0K4K0|Q0K4K0_CUPNH Predicted DNA-binding protein with PD1-like DNA-binding motif OS=Cupriavidus necator (strain ATCC 17699 / DSM 428 / KCTC 22496 / NCIMB 10442 / H16 / Stanier 337) OX=381666 GN=H16_B0273 PE=4 SV=1	1	1	1	1	0	0	0	1	1	1	0	0	0	1	1	1	0	0	0	1	1	1	10.4	10.4	10.4	14.531	135	135	0	4.7547	0	0	0	10.4	10.4	10.4	234730	0	0	0	29444	39939	165340	0	0	0	0	0
Q0K4M9	tr|Q0K4M9|Q0K4M9_CUPNH Chemotaxis response regulator OS=Cupriavidus necator (strain ATCC 17699 / DSM 428 / KCTC 22496 / NCIMB 10442 / H16 / Stanier 337) OX=381666 GN=cheY1 PE=4 SV=1	1	3	3	3	0	3	2	1	2	2	0	3	2	1	2	2	0	3	2	1	2	2	32	32	32	13.927	128	128	0	73.576	0	32	23.4	14.8	23.4	23.4	2751400	0	1090300	1008700	191820	217330	243220	0	460740	484870	0	234530
Q0K4P0	tr|Q0K4P0|Q0K4P0_CUPNH Methyl-accepting chemotaxis protein OS=Cupriavidus necator (strain ATCC 17699 / DSM 428 / KCTC 22496 / NCIMB 10442 / H16 / Stanier 337) OX=381666 GN=H16_B0233 PE=4 SV=1	1	8	8	4	1	6	7	0	0	0	1	6	7	0	0	0	1	3	3	0	0	0	17.4	17.4	10.7	64.882	619	619	0	110.4	4	13.4	15.7	0	0	0	1715300	31095	690500	993730	0	0	0	0	142840	250770	0	0
Q0K4P1	tr|Q0K4P1|Q0K4P1_CUPNH Methyl-accepting chemotaxis protein OS=Cupriavidus necator (strain ATCC 17699 / DSM 428 / KCTC 22496 / NCIMB 10442 / H16 / Stanier 337) OX=381666 GN=H16_B0232 PE=3 SV=1	1	6	2	2	0	5	5	0	0	0	0	2	1	0	0	0	0	2	1	0	0	0	13.7	6	6	58.682	549	549	0	20.562	0	11.3	11.7	0	0	0	156800	0	145100	11707	0	0	0	0	0	0	0	0
Q0K4P2	tr|Q0K4P2|Q0K4P2_CUPNH Chemotaxis protein OS=Cupriavidus necator (strain ATCC 17699 / DSM 428 / KCTC 22496 / NCIMB 10442 / H16 / Stanier 337) OX=381666 GN=cheW3 PE=4 SV=1	1	2	2	2	0	2	0	0	0	0	0	2	0	0	0	0	0	2	0	0	0	0	16.5	16.5	16.5	17.501	158	158	0	6.4896	0	16.5	0	0	0	0	89458	0	89458	0	0	0	0	0	0	0	0	0
Q0K4P3	tr|Q0K4P3|Q0K4P3_CUPNH Chemotaxis response regulator OS=Cupriavidus necator (strain ATCC 17699 / DSM 428 / KCTC 22496 / NCIMB 10442 / H16 / Stanier 337) OX=381666 GN=cheY3 PE=4 SV=1	1	3	3	3	0	3	3	0	0	0	0	3	3	0	0	0	0	3	3	0	0	0	30	30	30	13.606	130	130	0	12.882	0	30	30	0	0	0	1058000	0	618610	439410	0	0	0	0	167760	185490	0	0
Q0K4P5	tr|Q0K4P5|Q0K4P5_CUPNH Methyl-accepting chemotaxis protein OS=Cupriavidus necator (strain ATCC 17699 / DSM 428 / KCTC 22496 / NCIMB 10442 / H16 / Stanier 337) OX=381666 GN=H16_B0228 PE=3 SV=1	1	2	2	2	0	1	1	0	0	0	0	1	1	0	0	0	0	1	1	0	0	0	3.2	3.2	3.2	62.706	599	599	0	10.652	0	3.2	2.3	0	0	0	42758	0	35265	7492.7	0	0	0	0	0	0	0	0
Q0K4P6	tr|Q0K4P6|Q0K4P6_CUPNH H-NS-like DNA-binding protein OS=Cupriavidus necator (strain ATCC 17699 / DSM 428 / KCTC 22496 / NCIMB 10442 / H16 / Stanier 337) OX=381666 GN=H16_B0227 PE=3 SV=1	1	10	10	10	4	10	4	8	9	7	4	10	4	8	9	7	4	10	4	8	9	7	70.6	70.6	70.6	11.387	102	102	0	215.77	38.2	70.6	39.2	59.8	70.6	52	17981000	540630	5455200	1028700	2994900	3019200	4942300	787390	822470	578750	664450	691560
Q0K4P7	tr|Q0K4P7|Q0K4P7_CUPNH UDP-glucose 4-epimerase OS=Cupriavidus necator (strain ATCC 17699 / DSM 428 / KCTC 22496 / NCIMB 10442 / H16 / Stanier 337) OX=381666 GN=galE PE=3 SV=1	1	4	4	4	0	4	2	2	1	1	0	4	2	2	1	1	0	4	2	2	1	1	18	18	18	36.847	339	339	0	20.538	0	18	7.7	7.7	3.8	3.8	628730	0	271630	127770	100790	36720	91818	0	57874	68887	54439	0
Q0K4Q1	tr|Q0K4Q1|Q0K4Q1_CUPNH Transcriptional regulator OS=Cupriavidus necator (strain ATCC 17699 / DSM 428 / KCTC 22496 / NCIMB 10442 / H16 / Stanier 337) OX=381666 GN=H16_B0222 PE=4 SV=1	1	2	2	2	0	1	0	1	1	2	0	1	0	1	1	2	0	1	0	1	1	2	19.8	19.8	19.8	20.859	182	182	0	14.887	0	13.7	0	13.7	13.7	19.8	348680	0	43034	0	79030	61863	164750	0	0	0	0	0
Q0K4Q4	tr|Q0K4Q4|Q0K4Q4_CUPNH N-Acetyltransferase, (GNAT) family OS=Cupriavidus necator (strain ATCC 17699 / DSM 428 / KCTC 22496 / NCIMB 10442 / H16 / Stanier 337) OX=381666 GN=H16_B0219 PE=4 SV=1	1	3	3	3	0	1	1	2	1	3	0	1	1	2	1	3	0	1	1	2	1	3	34.8	34.8	34.8	20.038	181	181	0	37.353	0	10.5	10.5	23.2	10.5	34.8	555270	0	71308	44351	151040	70351	218220	0	0	0	63589	51836
Q0K4Q8	tr|Q0K4Q8|Q0K4Q8_CUPNH Probable extra-cytoplasmic solute receptor OS=Cupriavidus necator (strain ATCC 17699 / DSM 428 / KCTC 22496 / NCIMB 10442 / H16 / Stanier 337) OX=381666 GN=H16_B0215 PE=3 SV=1	1	5	4	4	0	5	1	0	0	0	0	4	0	0	0	0	0	4	0	0	0	0	24.8	22.7	22.7	33.43	322	322	0	15.266	0	24.8	2.2	0	0	0	221110	0	221110	0	0	0	0	0	0	0	0	0
Q0K4R3	tr|Q0K4R3|Q0K4R3_CUPNH Phosphohistidine phosphatase SixA OS=Cupriavidus necator (strain ATCC 17699 / DSM 428 / KCTC 22496 / NCIMB 10442 / H16 / Stanier 337) OX=381666 GN=H16_B0210 PE=4 SV=1	1	6	6	6	0	4	2	2	2	1	0	4	2	2	2	1	0	4	2	2	2	1	42.2	42.2	42.2	18.052	161	161	0	46.433	0	25.5	19.3	16.8	17.4	9.9	1533900	0	400390	366830	276980	240440	249290	0	148910	0	202010	0
Q0K4R4	tr|Q0K4R4|Q0K4R4_CUPNH Dienelactone hydrolase or related enzyme OS=Cupriavidus necator (strain ATCC 17699 / DSM 428 / KCTC 22496 / NCIMB 10442 / H16 / Stanier 337) OX=381666 GN=H16_B0209 PE=4 SV=1	1	2	2	2	0	2	0	0	0	0	0	2	0	0	0	0	0	2	0	0	0	0	11.5	11.5	11.5	23.014	218	218	0	7.1145	0	11.5	0	0	0	0	113320	0	113320	0	0	0	0	0	0	0	0	0
Q0K4S1	tr|Q0K4S1|Q0K4S1_CUPNH Probable extra-cytoplasmic solute receptor OS=Cupriavidus necator (strain ATCC 17699 / DSM 428 / KCTC 22496 / NCIMB 10442 / H16 / Stanier 337) OX=381666 GN=H16_B0202 PE=3 SV=1	1	3	3	3	0	3	2	0	0	0	0	3	2	0	0	0	0	3	2	0	0	0	23.6	23.6	23.6	34.941	335	335	0	19.534	0	23.6	16.1	0	0	0	724760	0	299700	425050	0	0	0	0	106380	294490	0	0
Q0K4S3	tr|Q0K4S3|Q0K4S3_CUPNH 3-oxoadipyl-CoA thiolase OS=Cupriavidus necator (strain ATCC 17699 / DSM 428 / KCTC 22496 / NCIMB 10442 / H16 / Stanier 337) OX=381666 GN=pcaF PE=3 SV=1	1	8	8	8	0	5	2	6	5	5	0	5	2	6	5	5	0	5	2	6	5	5	32.8	32.8	32.8	41.889	400	400	0	60.012	0	22	9.8	24.5	19.8	20.2	1680800	0	280100	127530	372810	419680	480660	0	51395	58399	106070	135170
Q0K4S8	tr|Q0K4S8|Q0K4S8_CUPNH Nuclease SbcCD subunit D OS=Cupriavidus necator (strain ATCC 17699 / DSM 428 / KCTC 22496 / NCIMB 10442 / H16 / Stanier 337) OX=381666 GN=sbcD PE=3 SV=1	1	2	2	2	0	0	0	1	0	2	0	0	0	1	0	2	0	0	0	1	0	2	8.4	8.4	8.4	42.005	395	395	0	5.567	0	0	0	3.8	0	8.4	162540	0	0	0	27604	0	134930	0	0	0	0	0
Q0K4S9	tr|Q0K4S9|Q0K4S9_CUPNH Bacterial OB-fold domain-containing protein OS=Cupriavidus necator (strain ATCC 17699 / DSM 428 / KCTC 22496 / NCIMB 10442 / H16 / Stanier 337) OX=381666 GN=H16_B0194 PE=4 SV=1	1	8	8	8	5	5	7	5	5	5	5	5	7	5	5	5	5	5	7	5	5	5	59.3	59.3	59.3	12.655	118	118	0	284.32	48.3	50	59.3	57.6	57.6	57.6	22044000	924590	6345700	4611000	3731600	2879500	3551400	1379700	1949200	1119600	1260100	1058600
Q0K4T2	tr|Q0K4T2|Q0K4T2_CUPNH Conserved hypothetical membrane associated protein OS=Cupriavidus necator (strain ATCC 17699 / DSM 428 / KCTC 22496 / NCIMB 10442 / H16 / Stanier 337) OX=381666 GN=H16_B0191 PE=4 SV=1	1	4	4	4	3	4	4	4	4	3	3	4	4	4	4	3	3	4	4	4	4	3	59.1	59.1	59.1	11.988	115	115	0	168.43	44.3	59.1	59.1	59.1	59.1	49.6	10566000	246630	2903200	2186200	1881200	1428400	1920800	378160	979760	785950	661520	616570
Q0K4T6	tr|Q0K4T6|Q0K4T6_CUPNH Flp pilus assembly ATPase CpaF OS=Cupriavidus necator (strain ATCC 17699 / DSM 428 / KCTC 22496 / NCIMB 10442 / H16 / Stanier 337) OX=381666 GN=cpaF2 PE=3 SV=1	1	7	7	7	0	4	0	4	3	4	0	4	0	4	3	4	0	4	0	4	3	4	24.9	24.9	24.9	48.442	438	438	0	32.819	0	11.9	0	10.3	8	16.2	656130	0	178440	0	165440	127490	184760	0	48541	0	44353	56931
Q0K4T7	tr|Q0K4T7|Q0K4T7_CUPNH Flp pilus assembly ATPase OS=Cupriavidus necator (strain ATCC 17699 / DSM 428 / KCTC 22496 / NCIMB 10442 / H16 / Stanier 337) OX=381666 GN=cpaE2 PE=4 SV=1	1	8	8	8	0	6	5	1	0	3	0	6	5	1	0	3	0	6	5	1	0	3	29.3	29.3	29.3	44.329	413	413	0	65.124	0	21.1	21.1	6.5	0	13.1	565540	0	213330	228590	9546.1	0	114080	0	41713	50495	0	0
Q0K4T8	tr|Q0K4T8|Q0K4T8_CUPNH Flp pilus assembly protein, secretin OS=Cupriavidus necator (strain ATCC 17699 / DSM 428 / KCTC 22496 / NCIMB 10442 / H16 / Stanier 337) OX=381666 GN=cpaC2 PE=3 SV=1	1	3	3	3	0	1	0	2	1	2	0	1	0	2	1	2	0	1	0	2	1	2	12.8	12.8	12.8	48.622	470	470	0	14.845	0	3.2	0	9.6	4.9	9.6	247250	0	27906	0	89036	29373	100940	0	0	0	44905	0
Q0K4T9	tr|Q0K4T9|Q0K4T9_CUPNH Flp pilus assembly protein CpaB OS=Cupriavidus necator (strain ATCC 17699 / DSM 428 / KCTC 22496 / NCIMB 10442 / H16 / Stanier 337) OX=381666 GN=cpaB2 PE=4 SV=1	1	2	2	2	1	1	0	0	0	0	1	1	0	0	0	0	1	1	0	0	0	0	7.3	7.3	7.3	32.874	317	317	0.00058651	3.5882	4.4	2.8	0	0	0	0	111070	41971	69098	0	0	0	0	0	0	0	0	0
Q0K4U6	tr|Q0K4U6|Q0K4U6_CUPNH Dodecin domain-containing protein OS=Cupriavidus necator (strain ATCC 17699 / DSM 428 / KCTC 22496 / NCIMB 10442 / H16 / Stanier 337) OX=381666 GN=H16_B0177 PE=4 SV=1	1	3	3	3	1	3	3	3	3	3	1	3	3	3	3	3	1	3	3	3	3	3	61.8	61.8	61.8	7.4744	68	68	0	294.52	32.4	61.8	61.8	61.8	61.8	61.8	17102000	295560	4537300	916370	3022200	3524000	4806300	0	1256600	447310	1112000	1351100
Q0K4U8	tr|Q0K4U8|Q0K4U8_CUPNH Dienelactone hydrolase or related enzyme OS=Cupriavidus necator (strain ATCC 17699 / DSM 428 / KCTC 22496 / NCIMB 10442 / H16 / Stanier 337) OX=381666 GN=H16_B0175 PE=4 SV=1	1	8	8	8	3	7	5	5	6	6	3	7	5	5	6	6	3	7	5	5	6	6	53	53	53	24.935	236	236	0	86.207	19.1	42.4	37.7	38.1	38.1	48.7	8669700	149040	1706200	1251200	1796900	1422300	2344100	198450	304760	334430	465540	422080
Q0K4V4	tr|Q0K4V4|Q0K4V4_CUPNH Transcriptional regulator, LysR-family OS=Cupriavidus necator (strain ATCC 17699 / DSM 428 / KCTC 22496 / NCIMB 10442 / H16 / Stanier 337) OX=381666 GN=H16_B0169 PE=3 SV=1	1	1	1	1	0	0	0	0	0	1	0	0	0	0	0	1	0	0	0	0	0	1	2.8	2.8	2.8	35.468	326	326	0	6.7533	0	0	0	0	0	2.8	39047	0	0	0	0	0	39047	0	0	0	0	0
Q0K4V6	tr|Q0K4V6|Q0K4V6_CUPNH Transcriptional regulator, IclR-family OS=Cupriavidus necator (strain ATCC 17699 / DSM 428 / KCTC 22496 / NCIMB 10442 / H16 / Stanier 337) OX=381666 GN=H16_B0167 PE=4 SV=1	1	2	2	2	0	2	0	0	0	0	0	2	0	0	0	0	0	2	0	0	0	0	14.6	14.6	14.6	30.272	280	280	0	9.3404	0	14.6	0	0	0	0	110510	0	110510	0	0	0	0	0	0	0	0	0
Q0K4V7	tr|Q0K4V7|Q0K4V7_CUPNH Potassium channel protein OS=Cupriavidus necator (strain ATCC 17699 / DSM 428 / KCTC 22496 / NCIMB 10442 / H16 / Stanier 337) OX=381666 GN=H16_B0166 PE=4 SV=1	1	5	5	5	0	5	2	1	1	2	0	5	2	1	1	2	0	5	2	1	1	2	33.3	33.3	33.3	29.294	273	273	0	32.086	0	33.3	20.5	12.1	12.1	15.4	715550	0	335920	161320	51622	37750	128940	0	70080	101630	0	0
Q0K4W6	tr|Q0K4W6|Q0K4W6_CUPNH Organic hydroperoxide resistance protein OS=Cupriavidus necator (strain ATCC 17699 / DSM 428 / KCTC 22496 / NCIMB 10442 / H16 / Stanier 337) OX=381666 GN=ohr PE=3 SV=1	1	5	5	5	2	4	4	4	4	2	2	4	4	4	4	2	2	4	4	4	4	2	55	55	55	14.56	140	140	0	135.08	17.1	49.3	49.3	34.3	43.6	17.1	20317000	344590	4936400	2756100	4466800	3742100	4071000	564780	1285100	1037200	1629700	1577100
Q0K4W8	tr|Q0K4W8|Q0K4W8_CUPNH OsmC family peroxiredoxin OS=Cupriavidus necator (strain ATCC 17699 / DSM 428 / KCTC 22496 / NCIMB 10442 / H16 / Stanier 337) OX=381666 GN=H16_B0150 PE=4 SV=1	1	1	1	1	0	1	1	1	1	1	0	1	1	1	1	1	0	1	1	1	1	1	11.6	11.6	11.6	13.955	129	129	0	63.483	0	11.6	11.6	11.6	11.6	11.6	960470	0	237800	334220	194020	176180	18248	0	0	0	0	0
Q0K4X8	tr|Q0K4X8|Q0K4X8_CUPNH Transcriptional regulator, IclR-family OS=Cupriavidus necator (strain ATCC 17699 / DSM 428 / KCTC 22496 / NCIMB 10442 / H16 / Stanier 337) OX=381666 GN=H16_B0140 PE=4 SV=1	1	3	3	3	0	2	2	1	0	1	0	2	2	1	0	1	0	2	2	1	0	1	13	13	13	29.638	269	269	0	12.843	0	9.7	9.7	6.3	0	6.3	387020	0	109750	125510	55770	0	95994	0	0	0	0	0
Q0K4Y9	tr|Q0K4Y9|Q0K4Y9_CUPNH Probable extra-cytoplasmic solute receptor OS=Cupriavidus necator (strain ATCC 17699 / DSM 428 / KCTC 22496 / NCIMB 10442 / H16 / Stanier 337) OX=381666 GN=H16_B0129 PE=3 SV=1	1	3	3	3	0	3	1	0	0	2	0	3	1	0	0	2	0	3	1	0	0	2	19.3	19.3	19.3	34.518	332	332	0	17.616	0	19.3	6	0	0	13.3	232740	0	148110	34445	0	0	50185	0	46481	0	0	0
Q0K4Z0	tr|Q0K4Z0|Q0K4Z0_CUPNH Probable extra-cytoplasmic solute receptor OS=Cupriavidus necator (strain ATCC 17699 / DSM 428 / KCTC 22496 / NCIMB 10442 / H16 / Stanier 337) OX=381666 GN=H16_B0128 PE=3 SV=1	1	1	1	1	0	1	0	0	0	0	0	1	0	0	0	0	0	1	0	0	0	0	3.8	3.8	3.8	36.498	340	340	0	5.7402	0	3.8	0	0	0	0	33486	0	33486	0	0	0	0	0	0	0	0	0
Q0K4Z2	tr|Q0K4Z2|Q0K4Z2_CUPNH Transcriptional regulator, GntR-family OS=Cupriavidus necator (strain ATCC 17699 / DSM 428 / KCTC 22496 / NCIMB 10442 / H16 / Stanier 337) OX=381666 GN=H16_B0126 PE=4 SV=1	1	4	4	4	0	3	2	1	1	2	0	3	2	1	1	2	0	3	2	1	1	2	22.4	22.4	22.4	27.472	254	254	0	45.694	0	18.5	12.2	6.7	6.7	9.4	687240	0	242270	187260	45983	33519	178210	0	64357	103450	0	0
Q0K4Z4	tr|Q0K4Z4|Q0K4Z4_CUPNH Elongation factor G OS=Cupriavidus necator (strain ATCC 17699 / DSM 428 / KCTC 22496 / NCIMB 10442 / H16 / Stanier 337) OX=381666 GN=fusA PE=3 SV=1	1	25	20	20	4	15	13	15	14	18	2	10	8	10	9	13	2	10	8	10	9	13	53.8	45.2	45.2	77.43	701	701	0	239.69	7.6	32.8	27.7	31	31.8	38.4	9664200	50280	1862200	1285900	2445000	1553600	2467200	80645	451650	563840	605090	670050
Q0K512	tr|Q0K512|Q0K512_CUPNH Uncharacterized protein OS=Cupriavidus necator (strain ATCC 17699 / DSM 428 / KCTC 22496 / NCIMB 10442 / H16 / Stanier 337) OX=381666 GN=H16_B0106 PE=4 SV=1	1	3	3	3	1	3	0	3	3	3	1	3	0	3	3	3	1	3	0	3	3	3	42.7	42.7	42.7	12.746	124	124	0	71.882	17.7	42.7	0	42.7	42.7	42.7	3255900	123460	936920	0	810130	626370	759020	0	351430	0	428520	348870
Q0K513	tr|Q0K513|Q0K513_CUPNH Ferredoxin OS=Cupriavidus necator (strain ATCC 17699 / DSM 428 / KCTC 22496 / NCIMB 10442 / H16 / Stanier 337) OX=381666 GN=H16_B0105 PE=4 SV=1	1	7	7	7	3	4	4	5	4	6	3	4	4	5	4	6	3	4	4	5	4	6	50.9	50.9	50.9	12.65	116	116	0	116.33	25	39.7	35.3	36.2	35.3	36.2	26774000	361200	2877600	2092200	6156100	6000800	9286000	509290	673210	610020	1920900	1914400
Q0K515	tr|Q0K515|Q0K515_CUPNH Fumarate hydratase class II OS=Cupriavidus necator (strain ATCC 17699 / DSM 428 / KCTC 22496 / NCIMB 10442 / H16 / Stanier 337) OX=381666 GN=fumC PE=3 SV=1	1	5	5	5	0	4	3	0	0	0	0	4	3	0	0	0	0	4	3	0	0	0	19.7	19.7	19.7	49.859	468	468	0	14.065	0	14.1	12.8	0	0	0	335250	0	230460	104790	0	0	0	0	51497	85960	0	0
Q0K520	tr|Q0K520|Q0K520_CUPNH YbaK/aminoacyl-tRNA synthetase-associated domain-containing protein OS=Cupriavidus necator (strain ATCC 17699 / DSM 428 / KCTC 22496 / NCIMB 10442 / H16 / Stanier 337) OX=381666 GN=H16_B0098 PE=4 SV=1	1	9	9	9	5	8	7	4	3	4	5	8	7	4	3	4	5	8	7	4	3	4	64.3	64.3	64.3	17.27	157	157	0	295.07	47.8	63.7	54.1	29.9	27.4	29.9	31175000	1855900	18539000	8088500	1216600	353910	1121100	1599100	3836700	2512700	482640	157350
Q0K521	tr|Q0K521|Q0K521_CUPNH Ethanolamine ammonia-lyase small subunit OS=Cupriavidus necator (strain ATCC 17699 / DSM 428 / KCTC 22496 / NCIMB 10442 / H16 / Stanier 337) OX=381666 GN=eutC PE=3 SV=1	1	2	2	2	0	2	1	0	0	1	0	2	1	0	0	1	0	2	1	0	0	1	13.4	13.4	13.4	27.572	261	261	0	13.9	0	13.4	5.4	0	0	8	265830	0	109140	57481	0	0	99207	0	0	0	0	0
Q0K522	tr|Q0K522|Q0K522_CUPNH Ethanolamine ammonia-lyase large subunit OS=Cupriavidus necator (strain ATCC 17699 / DSM 428 / KCTC 22496 / NCIMB 10442 / H16 / Stanier 337) OX=381666 GN=eutB PE=3 SV=1	1	1	1	1	0	0	0	0	1	1	0	0	0	0	1	1	0	0	0	0	1	1	2.4	2.4	2.4	49.191	460	460	0	4.4968	0	0	0	0	2.4	2.4	18693	0	0	0	0	8325.1	10368	0	0	0	0	0
Q0K530	tr|Q0K530|Q0K530_CUPNH Probable extra-cytoplasmic solute receptor OS=Cupriavidus necator (strain ATCC 17699 / DSM 428 / KCTC 22496 / NCIMB 10442 / H16 / Stanier 337) OX=381666 GN=H16_B0088 PE=3 SV=1	1	1	1	1	0	1	0	0	0	0	0	1	0	0	0	0	0	1	0	0	0	0	7.4	7.4	7.4	33.804	324	324	0.0016988	2.8138	0	7.4	0	0	0	0	5446.5	0	5446.5	0	0	0	0	0	0	0	0	0
Q0K549	tr|Q0K549|Q0K549_CUPNH Acetyltransferase OS=Cupriavidus necator (strain ATCC 17699 / DSM 428 / KCTC 22496 / NCIMB 10442 / H16 / Stanier 337) OX=381666 GN=H16_B0069 PE=4 SV=1	1	3	3	3	0	3	1	1	0	3	0	3	1	1	0	3	0	3	1	1	0	3	38.8	38.8	38.8	14.217	129	129	0	23.3	0	38.8	16.3	16.3	0	38.8	652050	0	313500	69685	65648	0	203210	0	81417	0	0	0
Q0K550	tr|Q0K550|Q0K550_CUPNH Predicted oxidoreductase OS=Cupriavidus necator (strain ATCC 17699 / DSM 428 / KCTC 22496 / NCIMB 10442 / H16 / Stanier 337) OX=381666 GN=H16_B0068 PE=4 SV=1	1	8	8	8	1	6	0	5	2	3	1	6	0	5	2	3	1	6	0	5	2	3	39.4	39.4	39.4	26.721	254	254	0	63.615	4.7	34.3	0	32.3	14.6	15.4	1622600	33007	931560	0	298230	131290	228520	0	144530	0	64040	44399
Q0K551	tr|Q0K551|Q0K551_CUPNH Metal-dependent hydrolase of the beta-lactamase superfamily OS=Cupriavidus necator (strain ATCC 17699 / DSM 428 / KCTC 22496 / NCIMB 10442 / H16 / Stanier 337) OX=381666 GN=H16_B0067 PE=4 SV=1	1	7	7	7	0	7	3	1	2	4	0	7	3	1	2	4	0	7	3	1	2	4	26.1	26.1	26.1	37.029	348	348	0	41.312	0	26.1	12.6	4.9	10.1	18.4	2060400	0	1178600	244020	46464	106750	484550	0	148620	108410	0	91090
Q0K552	tr|Q0K552|Q0K552_CUPNH Probable extra-cytoplasmic solute receptor OS=Cupriavidus necator (strain ATCC 17699 / DSM 428 / KCTC 22496 / NCIMB 10442 / H16 / Stanier 337) OX=381666 GN=H16_B0066 PE=3 SV=1	1	7	7	7	0	6	1	2	2	3	0	6	1	2	2	3	0	6	1	2	2	3	40.8	40.8	40.8	33.836	321	321	0	35.447	0	35.8	4.4	11.2	11.2	16.8	2219500	0	1011400	73161	263630	266540	604810	0	269710	0	130980	164220
Q0K556	tr|Q0K556|Q0K556_CUPNH Short chain dehydrogenase OS=Cupriavidus necator (strain ATCC 17699 / DSM 428 / KCTC 22496 / NCIMB 10442 / H16 / Stanier 337) OX=381666 GN=H16_B0062 PE=4 SV=1	1	2	2	2	0	2	0	1	1	1	0	2	0	1	1	1	0	2	0	1	1	1	16.3	16.3	16.3	27.006	263	263	0	10.355	0	16.3	0	11.8	11.8	11.8	139580	0	91391	0	14524	11440	22228	0	0	0	0	0
Q0K557	tr|Q0K557|Q0K557_CUPNH ABC-type transporter, periplasmic component OS=Cupriavidus necator (strain ATCC 17699 / DSM 428 / KCTC 22496 / NCIMB 10442 / H16 / Stanier 337) OX=381666 GN=H16_B0061 PE=3 SV=1	1	15	15	15	1	12	6	8	5	11	1	12	6	8	5	11	1	12	6	8	5	11	59.3	59.3	59.3	40.26	378	378	0	174.83	4.2	51.9	25.7	37.3	21.2	44.4	5716600	21319	1899700	659790	860680	301930	1973200	0	223690	194220	143690	80335
Q0K558	tr|Q0K558|Q0K558_CUPNH Conserved hypothetical membrane protein OS=Cupriavidus necator (strain ATCC 17699 / DSM 428 / KCTC 22496 / NCIMB 10442 / H16 / Stanier 337) OX=381666 GN=H16_B0060 PE=4 SV=1	1	5	5	5	0	5	1	1	1	0	0	5	1	1	1	0	0	5	1	1	1	0	22.4	22.4	22.4	18.214	170	170	0	16.724	0	22.4	7.1	7.1	7.1	0	814440	0	706370	59510	23675	24891	0	0	0	0	0	0
Q0K564	tr|Q0K564|Q0K564_CUPNH Transcriptional regulator, GntR-family OS=Cupriavidus necator (strain ATCC 17699 / DSM 428 / KCTC 22496 / NCIMB 10442 / H16 / Stanier 337) OX=381666 GN=H16_B0054 PE=4 SV=1	1	6	6	6	0	3	0	3	3	3	0	3	0	3	3	3	0	3	0	3	3	3	45.6	45.6	45.6	28.892	261	261	0	32.423	0	21.8	0	18.8	21.1	18.8	1332800	0	115000	0	383050	388310	446450	0	97475	0	190900	183550
Q0K565	tr|Q0K565|Q0K565_CUPNH Probable extra-cytoplasmic solute receptor OS=Cupriavidus necator (strain ATCC 17699 / DSM 428 / KCTC 22496 / NCIMB 10442 / H16 / Stanier 337) OX=381666 GN=H16_B0053 PE=3 SV=1	1	12	12	12	2	12	7	6	7	7	2	12	7	6	7	7	2	12	7	6	7	7	51.2	51.2	51.2	35.927	346	346	0	137.53	7.8	51.2	42.2	36.1	39.9	37.6	11895000	387800	5329500	3337300	1127800	843140	869550	377250	1324700	1301500	553690	412670
Q0K568	tr|Q0K568|Q0K568_CUPNH Predicted phosphoribosyltransferase OS=Cupriavidus necator (strain ATCC 17699 / DSM 428 / KCTC 22496 / NCIMB 10442 / H16 / Stanier 337) OX=381666 GN=H16_B0050 PE=4 SV=1	1	4	4	4	0	2	1	2	2	2	0	2	1	2	2	2	0	2	1	2	2	2	26.8	26.8	26.8	23.867	231	231	0	34.718	0	16.5	6.9	12.1	16.5	10.4	344660	0	123250	18993	74478	42945	84992	0	50989	0	0	38452
Q0K5B4	tr|Q0K5B4|Q0K5B4_CUPNH Chromosome partitioning protein ParB OS=Cupriavidus necator (strain ATCC 17699 / DSM 428 / KCTC 22496 / NCIMB 10442 / H16 / Stanier 337) OX=381666 GN=parB3 PE=3 SV=1	1	3	3	3	0	0	0	1	2	2	0	0	0	1	2	2	0	0	0	1	2	2	16.9	16.9	16.9	37.027	337	337	0	26.534	0	0	0	4.2	10.1	11	361330	0	0	0	44532	154760	162040	0	0	0	0	0
Q0K5B5	tr|Q0K5B5|Q0K5B5_CUPNH Chromosome partition protein ParA OS=Cupriavidus necator (strain ATCC 17699 / DSM 428 / KCTC 22496 / NCIMB 10442 / H16 / Stanier 337) OX=381666 GN=parA3 PE=4 SV=1	1	5	5	5	0	1	1	3	2	4	0	1	1	3	2	4	0	1	1	3	2	4	37	37	37	23.321	219	219	0	65.596	0	7.3	7.3	18.3	14.6	33.3	831580	0	26826	20416	144490	177830	462020	0	0	0	78330	81294
Q0K5B6	tr|Q0K5B6|Q0K5B6_CUPNH Cold-shock protein, DNA-binding OS=Cupriavidus necator (strain ATCC 17699 / DSM 428 / KCTC 22496 / NCIMB 10442 / H16 / Stanier 337) OX=381666 GN=H16_B0002 PE=4 SV=1	1	6	6	6	2	1	4	1	1	2	2	1	4	1	1	2	2	1	4	1	1	2	98.5	98.5	98.5	7.163	67	67	0	107.22	55.2	40.3	83.6	40.3	40.3	55.2	21228000	175240	5467200	4065200	4508600	4330000	2681700	0	2088400	1896500	0	2318100
Q0K5B8	sp|Q0K5B8|RL34_CUPNH Large ribosomal subunit protein bL34 OS=Cupriavidus necator (strain ATCC 17699 / DSM 428 / KCTC 22496 / NCIMB 10442 / H16 / Stanier 337) OX=381666 GN=rpmH PE=3 SV=1	1	1	1	1	1	0	0	0	0	0	1	0	0	0	0	0	1	0	0	0	0	0	18.2	18.2	18.2	5.2232	44	44	0.0055249	2.2747	18.2	0	0	0	0	0	44818	44818	0	0	0	0	0	0	0	0	0	0
Q0K5C1	sp|Q0K5C1|YIDC_CUPNH Membrane protein insertase YidC OS=Cupriavidus necator (strain ATCC 17699 / DSM 428 / KCTC 22496 / NCIMB 10442 / H16 / Stanier 337) OX=381666 GN=yidC PE=3 SV=1	1	2	2	2	0	2	2	0	0	0	0	2	2	0	0	0	0	2	2	0	0	0	7.6	7.6	7.6	60.905	555	555	0	11.369	0	7.6	7.6	0	0	0	206930	0	107250	99677	0	0	0	0	58121	63357	0	0
Q0K5D6	tr|Q0K5D6|Q0K5D6_CUPNH Acriflavin resistance protein A OS=Cupriavidus necator (strain ATCC 17699 / DSM 428 / KCTC 22496 / NCIMB 10442 / H16 / Stanier 337) OX=381666 GN=H16_A3729 PE=3 SV=1	1	2	2	2	0	0	2	0	0	0	0	0	2	0	0	0	0	0	2	0	0	0	8.9	8.9	8.9	42.899	416	416	0	14.342	0	0	8.9	0	0	0	95150	0	0	95150	0	0	0	0	0	0	0	0
Q0K5D8	tr|Q0K5D8|Q0K5D8_CUPNH ABC-type transporter, periplasmic component OS=Cupriavidus necator (strain ATCC 17699 / DSM 428 / KCTC 22496 / NCIMB 10442 / H16 / Stanier 337) OX=381666 GN=H16_A3727 PE=4 SV=1	1	2	2	2	0	2	0	0	0	0	0	2	0	0	0	0	0	2	0	0	0	0	6.3	6.3	6.3	39.995	364	364	0	5.0571	0	6.3	0	0	0	0	112250	0	112250	0	0	0	0	0	0	0	0	0
Q0K5D9	tr|Q0K5D9|Q0K5D9_CUPNH Response regulator, OmpR-family OS=Cupriavidus necator (strain ATCC 17699 / DSM 428 / KCTC 22496 / NCIMB 10442 / H16 / Stanier 337) OX=381666 GN=H16_A3726 PE=4 SV=1	1	4	4	4	0	3	1	2	1	3	0	3	1	2	1	3	0	3	1	2	1	3	25.9	25.9	25.9	24.639	224	224	0	16.551	0	20.5	9.4	14.3	9.4	19.6	425080	0	211800	28307	55209	13723	116040	0	42178	0	34554	0
Q0K5E1	tr|Q0K5E1|Q0K5E1_CUPNH Dihydrolipoamide dehydrogenase (E3 component of pyruvate or 2-oxoglutarate DH-complexes) OS=Cupriavidus necator (strain ATCC 17699 / DSM 428 / KCTC 22496 / NCIMB 10442 / H16 / Stanier 337) OX=381666 GN=lpdaA PE=3 SV=1	1	2	2	2	0	1	0	1	1	1	0	1	0	1	1	1	0	1	0	1	1	1	5	5	5	49.643	464	464	0	8.3567	0	2.4	0	2.6	2.6	2.6	85670	0	12657	0	14433	18079	40501	0	0	0	0	0
Q0K5E3	tr|Q0K5E3|Q0K5E3_CUPNH Thioesterase domain-containing protein OS=Cupriavidus necator (strain ATCC 17699 / DSM 428 / KCTC 22496 / NCIMB 10442 / H16 / Stanier 337) OX=381666 GN=H16_A3722 PE=4 SV=1	1	1	1	1	0	0	0	0	1	0	0	0	0	0	1	0	0	0	0	0	1	0	12.9	12.9	12.9	14.835	140	140	0.0011448	3.0078	0	0	0	0	12.9	0	37486	0	0	0	0	37486	0	0	0	0	0	0
Q0K5E7	tr|Q0K5E7|Q0K5E7_CUPNH Probable extra-cytoplasmic solute receptor,putative component of transport system, tripartite tricarboxylate transport (TTT) family OS=Cupriavidus necator (strain ATCC 17699 / DSM 428 / KCTC 22496 / NCIMB 10442 / H16 / Stanier 337) O	1	20	20	20	5	17	12	14	12	9	5	17	12	14	12	9	5	17	12	14	12	9	77.6	77.6	77.6	33.283	322	322	0	323.31	22	70.8	50	55.3	50.3	42.2	38549000	1637100	16497000	9476700	4141900	3080300	3716500	1708800	2398800	1959600	1373400	1294900
Q0K5F6	tr|Q0K5F6|Q0K5F6_CUPNH Signal transduction histidine kinase OS=Cupriavidus necator (strain ATCC 17699 / DSM 428 / KCTC 22496 / NCIMB 10442 / H16 / Stanier 337) OX=381666 GN=H16_A3709 PE=4 SV=1	1	1	1	1	0	1	0	0	0	0	0	1	0	0	0	0	0	1	0	0	0	0	3.4	3.4	3.4	50.824	468	468	0.0092341	1.9881	0	3.4	0	0	0	0	34084	0	34084	0	0	0	0	0	0	0	0	0
Q0K5G0	tr|Q0K5G0|Q0K5G0_CUPNH Transcriptional regulator, LysR-family OS=Cupriavidus necator (strain ATCC 17699 / DSM 428 / KCTC 22496 / NCIMB 10442 / H16 / Stanier 337) OX=381666 GN=H16_A3705 PE=3 SV=1	1	3	3	3	0	0	1	0	1	1	0	0	1	0	1	1	0	0	1	0	1	1	13.7	13.7	13.7	34.653	315	315	0	5.8846	0	0	5.1	0	4.4	4.1	66408	0	0	7278.9	0	16358	42771	0	0	0	0	0
Q0K5G1	tr|Q0K5G1|Q0K5G1_CUPNH DNA topoisomerase OS=Cupriavidus necator (strain ATCC 17699 / DSM 428 / KCTC 22496 / NCIMB 10442 / H16 / Stanier 337) OX=381666 GN=topB PE=3 SV=1	1	3	3	3	0	1	0	0	1	1	0	1	0	0	1	1	0	1	0	0	1	1	4.8	4.8	4.8	98.48	895	895	0	7.9497	0	1.8	0	0	1.6	1.5	143010	0	54240	0	0	9850.9	78918	0	0	0	0	0
Q0K5G4	tr|Q0K5G4|Q0K5G4_CUPNH Putative peptidoglycan binding domain OS=Cupriavidus necator (strain ATCC 17699 / DSM 428 / KCTC 22496 / NCIMB 10442 / H16 / Stanier 337) OX=381666 GN=H16_A3701 PE=4 SV=1	1	13	13	13	1	9	5	10	10	10	1	9	5	10	10	10	1	9	5	10	10	10	52.7	52.7	52.7	42.074	393	393	0	142.4	4.3	36.9	21.4	36.4	36.4	38.7	7714700	30705	1176700	749540	1730900	1579400	2447400	0	223470	286940	469510	458100
Q0K5G5	tr|Q0K5G5|Q0K5G5_CUPNH Peptide deformylase OS=Cupriavidus necator (strain ATCC 17699 / DSM 428 / KCTC 22496 / NCIMB 10442 / H16 / Stanier 337) OX=381666 GN=def PE=3 SV=1	1	4	4	4	0	4	2	4	0	1	0	4	2	4	0	1	0	4	2	4	0	1	39.9	39.9	39.9	19.373	168	168	0	38.717	0	39.9	19	39.9	0	8.3	1016400	0	420970	170200	299760	0	125450	0	100640	90486	96195	0
Q0K5G6	tr|Q0K5G6|Q0K5G6_CUPNH Methionyl-tRNA formyltransferase OS=Cupriavidus necator (strain ATCC 17699 / DSM 428 / KCTC 22496 / NCIMB 10442 / H16 / Stanier 337) OX=381666 GN=fmt PE=3 SV=1	1	3	3	3	0	1	1	3	1	2	0	1	1	3	1	2	0	1	1	3	1	2	15.4	15.4	15.4	34.526	337	337	0	21.344	0	5.3	5.3	15.4	5.3	8.3	688000	0	71658	83526	248210	92078	192530	0	0	0	85663	0
Q0K5G7	tr|Q0K5G7|Q0K5G7_CUPNH Protease HtpX homolog OS=Cupriavidus necator (strain ATCC 17699 / DSM 428 / KCTC 22496 / NCIMB 10442 / H16 / Stanier 337) OX=381666 GN=htpX3 PE=3 SV=1	1	1	1	1	0	1	0	0	0	0	0	1	0	0	0	0	0	1	0	0	0	0	6.3	6.3	6.3	30.765	286	286	0.0071194	2.0901	0	6.3	0	0	0	0	12551	0	12551	0	0	0	0	0	0	0	0	0
Q0K5G9	tr|Q0K5G9|Q0K5G9_CUPNH DUF4390 domain-containing protein OS=Cupriavidus necator (strain ATCC 17699 / DSM 428 / KCTC 22496 / NCIMB 10442 / H16 / Stanier 337) OX=381666 GN=H16_A3696 PE=4 SV=1	1	1	1	1	0	1	0	0	0	1	0	1	0	0	0	1	0	1	0	0	0	1	4.7	4.7	4.7	32.552	296	296	0.00059102	3.7778	0	4.7	0	0	0	4.7	191100	0	123760	0	0	0	67335	0	0	0	0	0
Q0K5H1	tr|Q0K5H1|Q0K5H1_CUPNH Response regulator containing a Fis-type DNA-binding domain, NtrX OS=Cupriavidus necator (strain ATCC 17699 / DSM 428 / KCTC 22496 / NCIMB 10442 / H16 / Stanier 337) OX=381666 GN=ntrX PE=4 SV=1	1	8	8	8	0	6	4	5	6	5	0	6	4	5	6	5	0	6	4	5	6	5	59.3	59.3	59.3	25.832	236	236	0	176.53	0	42.4	33.1	36.9	43.6	39	6312800	0	1682000	700640	1137000	1140800	1652300	0	270380	276900	306400	273310
Q0K5H6	tr|Q0K5H6|Q0K5H6_CUPNH TRAP-type transporter, periplasmic component OS=Cupriavidus necator (strain ATCC 17699 / DSM 428 / KCTC 22496 / NCIMB 10442 / H16 / Stanier 337) OX=381666 GN=H16_A3688 PE=4 SV=1	1	6	6	6	0	6	4	3	1	3	0	6	4	3	1	3	0	6	4	3	1	3	23	23	23	41.618	378	378	0	88.965	0	23	18.8	15.1	3.2	15.1	1261500	0	524590	515600	69473	48796	103050	0	117250	181750	96946	0
Q0K5I0	tr|Q0K5I0|Q0K5I0_CUPNH DNA-binding protein HU family OS=Cupriavidus necator (strain ATCC 17699 / DSM 428 / KCTC 22496 / NCIMB 10442 / H16 / Stanier 337) OX=381666 GN=hupB2 PE=3 SV=1	1	12	12	12	6	7	10	7	7	7	6	7	10	7	7	7	6	7	10	7	7	7	87	87	87	9.7861	92	92	0	323.31	62	69.6	87	77.2	77.2	72.8	92523000	1810600	23267000	19659000	18339000	13536000	15911000	3631900	4603700	5831600	4591000	3928900
Q0K5I2	tr|Q0K5I2|Q0K5I2_CUPNH Putative methyltransferase OS=Cupriavidus necator (strain ATCC 17699 / DSM 428 / KCTC 22496 / NCIMB 10442 / H16 / Stanier 337) OX=381666 GN=H16_A3682 PE=4 SV=1	1	4	4	4	0	1	0	2	3	2	0	1	0	2	3	2	0	1	0	2	3	2	18.7	18.7	18.7	19.379	171	171	0	14.307	0	7.6	0	8.2	15.8	7	634210	0	43972	0	137510	230650	222080	0	0	0	67224	94284
Q0K5I4	tr|Q0K5I4|Q0K5I4_CUPNH Response regulator, OmpR-family OS=Cupriavidus necator (strain ATCC 17699 / DSM 428 / KCTC 22496 / NCIMB 10442 / H16 / Stanier 337) OX=381666 GN=phhR PE=4 SV=1	1	5	5	5	0	4	0	1	0	1	0	4	0	1	0	1	0	4	0	1	0	1	34.6	34.6	34.6	26.202	234	234	0	21.463	0	20.9	0	13.7	0	6	623930	0	333790	0	38291	0	251850	0	61972	0	0	0
Q0K5I5	tr|Q0K5I5|Q0K5I5_CUPNH Putative pterin-4-alpha-carbinolamine dehydratase OS=Cupriavidus necator (strain ATCC 17699 / DSM 428 / KCTC 22496 / NCIMB 10442 / H16 / Stanier 337) OX=381666 GN=phhB PE=3 SV=1	1	8	8	8	1	6	4	4	3	4	1	6	4	4	3	4	1	6	4	4	3	4	72.8	72.8	72.8	13.034	114	114	0	85.118	8.8	65.8	42.1	33.3	33.3	52.6	3624300	53662	1288600	702340	563630	251060	765060	0	267610	302590	206140	168260
Q0K5I8	tr|Q0K5I8|Q0K5I8_CUPNH Large extracellular alpha-helicalprotein OS=Cupriavidus necator (strain ATCC 17699 / DSM 428 / KCTC 22496 / NCIMB 10442 / H16 / Stanier 337) OX=381666 GN=H16_A3676 PE=3 SV=1	1	1	1	1	0	1	0	0	0	0	0	1	0	0	0	0	0	1	0	0	0	0	0.7	0.7	0.7	217.31	2023	2023	0.00058173	3.2793	0	0.7	0	0	0	0	24599	0	24599	0	0	0	0	0	0	0	0	0
Q0K5J5	tr|Q0K5J5|Q0K5J5_CUPNH Copper chaperone, heavy metal ion binding OS=Cupriavidus necator (strain ATCC 17699 / DSM 428 / KCTC 22496 / NCIMB 10442 / H16 / Stanier 337) OX=381666 GN=copZ PE=4 SV=1	1	3	3	3	1	2	1	2	1	1	1	2	1	2	1	1	1	2	1	2	1	1	65.2	65.2	65.2	6.9137	66	66	0	39.29	15.2	48.5	16.7	48.5	33.3	33.3	915210	49956	293170	26736	276450	94907	173990	0	114380	0	152840	0
Q0K5K0;Q0KEZ7	tr|Q0K5K0|Q0K5K0_CUPNH Methylmalonate-semialdehyde dehydrogenase OS=Cupriavidus necator (strain ATCC 17699 / DSM 428 / KCTC 22496 / NCIMB 10442 / H16 / Stanier 337) OX=381666 GN=mmsA2 PE=4 SV=1;tr|Q0KEZ7|Q0KEZ7_CUPNH Methylmalonate-semialdehyde dehydrogena	2	2	2	2	0	1	1	0	0	0	0	1	1	0	0	0	0	1	1	0	0	0	6.3	6.3	6.3	54.352	508	508;505	0	4.9136	0	3.3	3	0	0	0	101710	0	59037	42674	0	0	0	0	0	0	0	0
Q0K5K4	tr|Q0K5K4|Q0K5K4_CUPNH ABC-type transporter, periplasmic component OS=Cupriavidus necator (strain ATCC 17699 / DSM 428 / KCTC 22496 / NCIMB 10442 / H16 / Stanier 337) OX=381666 GN=H16_A3660 PE=4 SV=1	1	21	21	21	6	19	11	1	6	14	6	19	11	1	6	14	6	19	11	1	6	14	70.1	70.1	70.1	43.064	402	402	0	273.19	18.4	68.4	51.7	4.5	26.4	45.3	15441000	818430	7150900	3208700	83816	652370	3527200	789130	1237400	1182900	0	223570
Q0K5K9	tr|Q0K5K9|Q0K5K9_CUPNH ABC-type transporter, periplasmic component OS=Cupriavidus necator (strain ATCC 17699 / DSM 428 / KCTC 22496 / NCIMB 10442 / H16 / Stanier 337) OX=381666 GN=H16_A3655 PE=4 SV=1	1	11	10	10	1	6	5	4	3	6	1	6	5	4	3	5	1	6	5	4	3	5	46	43.9	43.9	40.977	383	383	0	80.18	4.7	31.9	23.2	19.1	14.6	30.8	3205400	37658	1099800	520730	253510	197200	1096500	0	341100	199190	155920	134040
Q0K5L4	tr|Q0K5L4|Q0K5L4_CUPNH Probable extra-cytoplasmic solute receptor OS=Cupriavidus necator (strain ATCC 17699 / DSM 428 / KCTC 22496 / NCIMB 10442 / H16 / Stanier 337) OX=381666 GN=H16_A3650 PE=3 SV=1	1	2	2	2	0	1	0	2	0	1	0	1	0	2	0	1	0	1	0	2	0	1	14.2	14.2	14.2	34.737	331	331	0	9.8969	0	7.3	0	14.2	0	6.9	194610	0	39863	0	82832	0	71916	0	0	0	0	0
Q0K5L7	sp|Q0K5L7|RSMG_CUPNH Ribosomal RNA small subunit methyltransferase G OS=Cupriavidus necator (strain ATCC 17699 / DSM 428 / KCTC 22496 / NCIMB 10442 / H16 / Stanier 337) OX=381666 GN=rsmG PE=3 SV=1	1	4	4	4	0	4	1	1	3	2	0	4	1	1	3	2	0	4	1	1	3	2	24.9	24.9	24.9	24.769	233	233	0	36.401	0	24.9	7.3	9	21.9	16.3	733870	0	428670	38825	31424	118500	116460	0	83481	0	79072	75341
Q0K5L8	tr|Q0K5L8|Q0K5L8_CUPNH ATPase involved in chromosome partitioning OS=Cupriavidus necator (strain ATCC 17699 / DSM 428 / KCTC 22496 / NCIMB 10442 / H16 / Stanier 337) OX=381666 GN=parA2 PE=4 SV=1	1	5	5	5	0	2	0	4	5	5	0	2	0	4	5	5	0	2	0	4	5	5	34.6	34.6	34.6	27.999	257	257	0	83.557	0	14.8	0	27.2	34.6	34.6	1429000	0	94365	0	329130	570460	435050	0	43064	0	142790	174850
Q0K5L9	tr|Q0K5L9|Q0K5L9_CUPNH Chromosome partitioning protein ParB OS=Cupriavidus necator (strain ATCC 17699 / DSM 428 / KCTC 22496 / NCIMB 10442 / H16 / Stanier 337) OX=381666 GN=parB4 PE=3 SV=1	1	5	5	5	0	1	0	1	3	3	0	1	0	1	3	3	0	1	0	1	3	3	24	24	24	32.674	300	300	0	39.378	0	4	0	4.7	15.3	13.7	443010	0	35011	0	57610	105240	245150	0	0	0	0	0
Q0K5M3	sp|Q0K5M3|ATPF_CUPNH ATP synthase subunit b OS=Cupriavidus necator (strain ATCC 17699 / DSM 428 / KCTC 22496 / NCIMB 10442 / H16 / Stanier 337) OX=381666 GN=atpF PE=3 SV=1	1	2	2	2	0	0	0	0	1	2	0	0	0	0	1	2	0	0	0	0	1	2	17.3	17.3	17.3	17.287	156	156	0.00059418	3.8873	0	0	0	0	5.8	17.3	67850	0	0	0	0	22452	45398	0	0	0	0	0
Q0K5M4	sp|Q0K5M4|ATPD_CUPNH ATP synthase subunit delta OS=Cupriavidus necator (strain ATCC 17699 / DSM 428 / KCTC 22496 / NCIMB 10442 / H16 / Stanier 337) OX=381666 GN=atpH PE=3 SV=1	1	12	12	12	4	10	8	8	7	9	4	10	8	8	7	9	4	10	8	8	7	9	51.1	51.1	51.1	19.157	180	180	0	110.34	23.3	51.1	43.9	46.7	40.6	46.7	23474000	633500	7632900	3657700	4673300	2561500	4315100	739810	1171500	867740	1123700	983740
Q0K5M5	sp|Q0K5M5|ATPA_CUPNH ATP synthase subunit alpha OS=Cupriavidus necator (strain ATCC 17699 / DSM 428 / KCTC 22496 / NCIMB 10442 / H16 / Stanier 337) OX=381666 GN=atpA PE=3 SV=1	1	24	24	24	5	14	15	16	17	19	5	14	15	16	17	19	5	14	15	16	17	19	50.3	50.3	50.3	55.418	513	513	0	323.31	12.7	31.6	31.8	40.7	40.5	41.7	38514000	337040	4545500	5231000	6922200	9997000	11481000	219180	556430	650080	980100	1262500
Q0K5M6	sp|Q0K5M6|ATPG_CUPNH ATP synthase gamma chain OS=Cupriavidus necator (strain ATCC 17699 / DSM 428 / KCTC 22496 / NCIMB 10442 / H16 / Stanier 337) OX=381666 GN=atpG PE=3 SV=1	1	7	7	7	0	5	4	7	6	6	0	5	4	7	6	6	0	5	4	7	6	6	30.6	30.6	30.6	32.166	291	291	0	111.64	0	24.1	20.6	30.6	28.2	27.1	4773000	0	1000900	400090	780670	1016800	1574600	0	141490	185540	148360	243330
Q0K5M7	sp|Q0K5M7|ATPB_CUPNH ATP synthase subunit beta OS=Cupriavidus necator (strain ATCC 17699 / DSM 428 / KCTC 22496 / NCIMB 10442 / H16 / Stanier 337) OX=381666 GN=atpD PE=3 SV=1	1	30	30	30	9	25	16	25	24	25	9	25	16	25	24	25	9	25	16	25	24	25	84.6	84.6	84.6	50.888	467	467	0	323.31	26.3	75.4	49	75.8	74.9	72.4	84562000	706610	11160000	10619000	18132000	18991000	24953000	363900	1052100	1910200	2075000	2390900
Q0K5M8	sp|Q0K5M8|ATPE_CUPNH ATP synthase epsilon chain OS=Cupriavidus necator (strain ATCC 17699 / DSM 428 / KCTC 22496 / NCIMB 10442 / H16 / Stanier 337) OX=381666 GN=atpC PE=3 SV=1	1	10	10	10	4	7	7	9	8	8	4	7	7	9	8	8	4	7	7	9	8	8	95.7	95.7	95.7	14.556	138	138	0	323.31	39.9	81.2	80.4	95.7	90.6	90.6	33653000	1346300	8548700	6116200	5235300	4248300	8157900	1528400	1598000	1653300	1357700	1166600
Q0K5M9	tr|Q0K5M9|Q0K5M9_CUPNH Succinyl-CoA synthetase, alpha subunit-related enzymes OS=Cupriavidus necator (strain ATCC 17699 / DSM 428 / KCTC 22496 / NCIMB 10442 / H16 / Stanier 337) OX=381666 GN=H16_A3635 PE=4 SV=1	1	2	2	2	0	1	1	0	0	0	0	1	1	0	0	0	0	1	1	0	0	0	30.3	30.3	30.3	15.196	142	142	0	8.9938	0	19.7	10.6	0	0	0	235890	0	167730	68161	0	0	0	0	0	0	0	0
Q0K5N0	tr|Q0K5N0|Q0K5N0_CUPNH Esterase/lipase OS=Cupriavidus necator (strain ATCC 17699 / DSM 428 / KCTC 22496 / NCIMB 10442 / H16 / Stanier 337) OX=381666 GN=H16_A3634 PE=4 SV=1	1	3	3	3	0	2	0	1	0	2	0	2	0	1	0	2	0	2	0	1	0	2	13	13	13	33.504	316	316	0	58.088	0	9.5	0	6	0	9.5	289150	0	119940	0	39034	0	130180	0	0	0	0	0
Q0K5N1	sp|Q0K5N1|DCUP_CUPNH Uroporphyrinogen decarboxylase OS=Cupriavidus necator (strain ATCC 17699 / DSM 428 / KCTC 22496 / NCIMB 10442 / H16 / Stanier 337) OX=381666 GN=hemE PE=3 SV=2	1	5	5	5	0	5	3	3	2	3	0	5	3	3	2	3	0	5	3	3	2	3	28.1	28.1	28.1	39.663	363	363	0	93.07	0	28.1	20.9	20.9	9.6	20.9	2220100	0	775830	552530	338520	180220	373000	0	254740	372270	202880	158130
Q0K5N4	tr|Q0K5N4|Q0K5N4_CUPNH ABC-type transporter, periplasmic component: HAAT family OS=Cupriavidus necator (strain ATCC 17699 / DSM 428 / KCTC 22496 / NCIMB 10442 / H16 / Stanier 337) OX=381666 GN=H16_A3630 PE=3 SV=1	1	25	25	25	10	19	16	18	17	20	10	19	16	18	17	20	10	19	16	18	17	20	74.4	74.4	74.4	40.385	383	383	0	323.31	41.5	60.3	59.8	69.7	60.1	70.5	155360000	6949000	42474000	31165000	26139000	21553000	27079000	4192200	3649500	4166900	3276500	3081100
Q0K5N5	tr|Q0K5N5|Q0K5N5_CUPNH Tetratricopeptide repeat protein OS=Cupriavidus necator (strain ATCC 17699 / DSM 428 / KCTC 22496 / NCIMB 10442 / H16 / Stanier 337) OX=381666 GN=H16_A3629 PE=4 SV=1	1	6	6	6	0	0	0	2	0	5	0	0	0	2	0	5	0	0	0	2	0	5	12.7	12.7	12.7	71.446	654	654	0	20.947	0	0	0	4.1	0	10.4	309340	0	0	0	56334	0	253010	0	0	0	0	0
Q0K5N8	tr|Q0K5N8|Q0K5N8_CUPNH YMGG-like Gly-zipper domain-containing protein OS=Cupriavidus necator (strain ATCC 17699 / DSM 428 / KCTC 22496 / NCIMB 10442 / H16 / Stanier 337) OX=381666 GN=H16_A3626 PE=4 SV=1	1	6	6	6	2	4	4	4	4	6	2	4	4	4	4	6	2	4	4	4	4	6	69.5	69.5	69.5	16.637	167	167	0	320.11	23.4	49.1	49.1	38.9	49.1	69.5	23297000	1360800	7877100	5017700	2949700	2159300	3932500	2313400	2473000	2086700	1186900	953000
Q0K5P0	tr|Q0K5P0|Q0K5P0_CUPNH General stress protein 17O OS=Cupriavidus necator (strain ATCC 17699 / DSM 428 / KCTC 22496 / NCIMB 10442 / H16 / Stanier 337) OX=381666 GN=H16_A3624 PE=4 SV=1	1	1	1	1	1	0	1	1	0	0	1	0	1	1	0	0	1	0	1	1	0	0	7	7	7	17.26	157	157	0.001692	2.7602	7	0	7	7	0	0	209660	42231	0	95292	72136	0	0	0	0	0	0	0
Q0K5P1	tr|Q0K5P1|Q0K5P1_CUPNH Zn-dependent hydrolase / glyoxylase OS=Cupriavidus necator (strain ATCC 17699 / DSM 428 / KCTC 22496 / NCIMB 10442 / H16 / Stanier 337) OX=381666 GN=H16_A3623 PE=4 SV=1	1	8	8	8	0	8	0	1	1	1	0	8	0	1	1	1	0	8	0	1	1	1	43.3	43.3	43.3	26.658	245	245	0	118.07	0	43.3	0	6.9	6.9	6.9	1075200	0	844170	0	66466	87525	77027	0	0	0	0	0
Q0K5P2	tr|Q0K5P2|Q0K5P2_CUPNH L-serine dehydratase OS=Cupriavidus necator (strain ATCC 17699 / DSM 428 / KCTC 22496 / NCIMB 10442 / H16 / Stanier 337) OX=381666 GN=sdaA PE=3 SV=1	1	1	1	1	0	1	0	0	0	0	0	1	0	0	0	0	0	1	0	0	0	0	4.8	4.8	4.8	48.287	458	458	0.0016911	2.7548	0	4.8	0	0	0	0	39122	0	39122	0	0	0	0	0	0	0	0	0
Q0K5P3	tr|Q0K5P3|Q0K5P3_CUPNH Glycine dehydrogenase (decarboxylating) OS=Cupriavidus necator (strain ATCC 17699 / DSM 428 / KCTC 22496 / NCIMB 10442 / H16 / Stanier 337) OX=381666 GN=gcvP PE=3 SV=1	1	1	1	1	0	1	0	0	0	0	0	1	0	0	0	0	0	1	0	0	0	0	1.8	1.8	1.8	105.26	976	976	0	4.0362	0	1.8	0	0	0	0	35274	0	35274	0	0	0	0	0	0	0	0	0
Q0K5P4	tr|Q0K5P4|Q0K5P4_CUPNH Glycine cleavage system H protein OS=Cupriavidus necator (strain ATCC 17699 / DSM 428 / KCTC 22496 / NCIMB 10442 / H16 / Stanier 337) OX=381666 GN=gcvH PE=3 SV=1	1	4	4	4	1	3	2	2	3	1	1	3	2	2	3	1	1	3	2	2	3	1	59.5	59.5	59.5	13.021	126	126	0	67.327	7.1	34.1	22.2	22.2	47.6	7.1	9440900	526830	3489100	1563000	1310800	1341700	1209500	0	1462600	843610	832940	852080
Q0K5P5	sp|Q0K5P5|GCST_CUPNH Aminomethyltransferase OS=Cupriavidus necator (strain ATCC 17699 / DSM 428 / KCTC 22496 / NCIMB 10442 / H16 / Stanier 337) OX=381666 GN=gcvT PE=3 SV=1	1	10	10	10	0	7	3	5	6	7	0	7	3	5	6	7	0	7	3	5	6	7	42.9	42.9	42.9	40.102	375	375	0	118.26	0	27.5	13.3	25.3	25.9	29.6	2651300	0	460860	185910	489030	607460	908050	0	87818	79233	168530	163040
Q0K5Q0	tr|Q0K5Q0|Q0K5Q0_CUPNH Cytochrome c555 OS=Cupriavidus necator (strain ATCC 17699 / DSM 428 / KCTC 22496 / NCIMB 10442 / H16 / Stanier 337) OX=381666 GN=H16_A3614 PE=4 SV=1	1	4	4	4	0	2	2	1	1	2	0	2	2	1	1	2	0	2	2	1	1	2	21.9	21.9	21.9	29.511	297	297	0	23.301	0	12.1	12.5	4.7	4.7	9.4	920540	0	301680	331150	54852	48317	184540	0	0	0	0	0
Q0K5Q8	tr|Q0K5Q8|Q0K5Q8_CUPNH Signal peptide protein OS=Cupriavidus necator (strain ATCC 17699 / DSM 428 / KCTC 22496 / NCIMB 10442 / H16 / Stanier 337) OX=381666 GN=H16_A3605 PE=4 SV=1	1	2	2	2	0	2	0	0	0	0	0	2	0	0	0	0	0	2	0	0	0	0	8	8	8	14.576	137	137	0	8.4035	0	8	0	0	0	0	275480	0	275480	0	0	0	0	0	0	0	0	0
Q0K5R0	tr|Q0K5R0|Q0K5R0_CUPNH Putative neutral zinc metallopeptidase OS=Cupriavidus necator (strain ATCC 17699 / DSM 428 / KCTC 22496 / NCIMB 10442 / H16 / Stanier 337) OX=381666 GN=H16_A3603 PE=4 SV=1	1	10	10	10	1	3	2	6	4	8	1	3	2	6	4	8	1	3	2	6	4	8	46	46	46	31.617	289	289	0	116.24	4.5	12.8	8.7	29.4	26.6	39.4	1778600	28348	233630	129180	434080	364070	589280	0	154240	141510	155430	158660
Q0K5R1	tr|Q0K5R1|Q0K5R1_CUPNH Pyruvate kinase OS=Cupriavidus necator (strain ATCC 17699 / DSM 428 / KCTC 22496 / NCIMB 10442 / H16 / Stanier 337) OX=381666 GN=pyk2 PE=3 SV=1	1	7	7	6	0	0	0	4	6	5	0	0	0	4	6	5	0	0	0	3	5	4	27.1	27.1	24.6	51.749	487	487	0	84.382	0	0	0	12.5	24.6	15	1036500	0	0	0	253850	280890	501770	0	0	0	115670	109710
Q0K5R2	tr|Q0K5R2|Q0K5R2_CUPNH Hydroxypyruvate reductase OS=Cupriavidus necator (strain ATCC 17699 / DSM 428 / KCTC 22496 / NCIMB 10442 / H16 / Stanier 337) OX=381666 GN=ttuD1 PE=4 SV=1	1	5	5	5	0	0	0	4	4	3	0	0	0	4	4	3	0	0	0	4	4	3	21.4	21.4	21.4	45.103	440	440	0	61.606	0	0	0	15.7	18.9	13.2	1641500	0	0	0	521690	465430	654390	0	0	0	108660	122950
Q0K5R3	tr|Q0K5R3|Q0K5R3_CUPNH 2-Hydroxy-3-oxopropionate reductase OS=Cupriavidus necator (strain ATCC 17699 / DSM 428 / KCTC 22496 / NCIMB 10442 / H16 / Stanier 337) OX=381666 GN=H16_A3600 PE=4 SV=1	1	5	3	3	0	1	0	3	3	5	0	0	0	2	2	3	0	0	0	2	2	3	21.4	16.1	16.1	31.592	304	304	0	39.548	0	2.6	0	14.8	14.8	21.4	1577900	0	0	0	425590	307390	844930	0	0	0	288500	227960
Q0K5S0	tr|Q0K5S0|Q0K5S0_CUPNH Enoyl-CoA hydratase OS=Cupriavidus necator (strain ATCC 17699 / DSM 428 / KCTC 22496 / NCIMB 10442 / H16 / Stanier 337) OX=381666 GN=H16_A3593 PE=3 SV=1	1	4	4	4	0	4	2	1	1	1	0	4	2	1	1	1	0	4	2	1	1	1	19.3	19.3	19.3	27.493	259	259	0	29.622	0	19.3	8.1	5	5	5	685980	0	321700	211130	47457	42900	62805	0	96631	166390	0	0
Q0K5S1	tr|Q0K5S1|Q0K5S1_CUPNH Short chain dehydrogenase OS=Cupriavidus necator (strain ATCC 17699 / DSM 428 / KCTC 22496 / NCIMB 10442 / H16 / Stanier 337) OX=381666 GN=H16_A3592 PE=4 SV=1	1	1	1	1	0	1	0	0	0	0	0	1	0	0	0	0	0	1	0	0	0	0	4.5	4.5	4.5	27.378	267	267	0.0049917	2.3649	0	4.5	0	0	0	0	59099	0	59099	0	0	0	0	0	0	0	0	0
Q0K5S2	tr|Q0K5S2|Q0K5S2_CUPNH Transcriptional regulator, GntR-family OS=Cupriavidus necator (strain ATCC 17699 / DSM 428 / KCTC 22496 / NCIMB 10442 / H16 / Stanier 337) OX=381666 GN=H16_A3591 PE=4 SV=1	1	3	3	3	0	0	0	2	1	1	0	0	0	2	1	1	0	0	0	2	1	1	27.8	27.8	27.8	25.21	230	230	0	22.425	0	0	0	16.5	10.9	11.3	127140	0	0	0	43988	12375	70781	0	0	0	0	0
Q0K5S4	tr|Q0K5S4|Q0K5S4_CUPNH Acetylornithine deacetylase/succinyl-diaminopimelate desuccinylase deacylase OS=Cupriavidus necator (strain ATCC 17699 / DSM 428 / KCTC 22496 / NCIMB 10442 / H16 / Stanier 337) OX=381666 GN=H16_A3589 PE=3 SV=1	1	7	7	7	0	5	4	0	0	1	0	5	4	0	0	1	0	5	4	0	0	1	27.5	27.5	27.5	44.382	418	418	0	37.991	0	18.2	17.2	0	0	2.4	858390	0	302080	517350	0	0	38966	0	59181	159330	0	0
Q0K5S5	tr|Q0K5S5|Q0K5S5_CUPNH Putative peptidase, M20A subfamily OS=Cupriavidus necator (strain ATCC 17699 / DSM 428 / KCTC 22496 / NCIMB 10442 / H16 / Stanier 337) OX=381666 GN=H16_A3588 PE=4 SV=1	1	6	6	6	0	4	3	1	0	0	0	4	3	1	0	0	0	4	3	1	0	0	19.7	19.7	19.7	45.268	422	422	0	44.272	0	11.1	13	4.5	0	0	759630	0	348220	397740	13665	0	0	0	69279	140920	0	0
Q0K5S7	tr|Q0K5S7|Q0K5S7_CUPNH Phosphinothricin N-acetyltransferase OS=Cupriavidus necator (strain ATCC 17699 / DSM 428 / KCTC 22496 / NCIMB 10442 / H16 / Stanier 337) OX=381666 GN=pat PE=4 SV=1	1	6	6	6	0	0	0	5	5	5	0	0	0	5	5	5	0	0	0	5	5	5	49.7	49.7	49.7	20.874	193	193	0	141.23	0	0	0	37.8	37.8	41.5	1849400	0	0	0	633430	593680	622250	0	0	0	232350	212060
Q0K5S8	tr|Q0K5S8|Q0K5S8_CUPNH Arsenate reductase OS=Cupriavidus necator (strain ATCC 17699 / DSM 428 / KCTC 22496 / NCIMB 10442 / H16 / Stanier 337) OX=381666 GN=arsC2 PE=3 SV=1	1	7	7	7	2	6	1	2	1	2	2	6	1	2	1	2	2	6	1	2	1	2	46.2	46.2	46.2	13.053	119	119	0	113.91	20.2	46.2	10.1	29.4	17.6	29.4	4676600	126510	2469000	677480	407890	153580	842040	0	534330	0	256330	0
Q0K5S9	tr|Q0K5S9|Q0K5S9_CUPNH Uncharacterized protein OS=Cupriavidus necator (strain ATCC 17699 / DSM 428 / KCTC 22496 / NCIMB 10442 / H16 / Stanier 337) OX=381666 GN=H16_A3584 PE=4 SV=1	1	1	1	1	0	1	0	0	0	0	0	1	0	0	0	0	0	1	0	0	0	0	10.7	10.7	10.7	8.3595	75	75	0.00057971	3.2133	0	10.7	0	0	0	0	23698	0	23698	0	0	0	0	0	0	0	0	0
Q0K5T1	tr|Q0K5T1|Q0K5T1_CUPNH Hydroxyacylglutathione hydrolase OS=Cupriavidus necator (strain ATCC 17699 / DSM 428 / KCTC 22496 / NCIMB 10442 / H16 / Stanier 337) OX=381666 GN=gloB3 PE=4 SV=1	1	6	6	6	0	2	0	1	0	3	0	2	0	1	0	3	0	2	0	1	0	3	41.2	41.2	41.2	23.937	216	216	0	17.548	0	9.7	0	6.5	0	25	263240	0	66186	0	99067	0	97983	0	0	0	0	0
Q0K5T3	tr|Q0K5T3|Q0K5T3_CUPNH Ribosomal RNA small subunit methyltransferase I OS=Cupriavidus necator (strain ATCC 17699 / DSM 428 / KCTC 22496 / NCIMB 10442 / H16 / Stanier 337) OX=381666 GN=rsmI PE=3 SV=1	1	4	4	4	0	1	0	1	1	3	0	1	0	1	1	3	0	1	0	1	1	3	20.5	20.5	20.5	31.033	302	302	0	48.437	0	5.3	0	7	7	15.2	326140	0	18909	0	49263	43894	214070	0	0	0	0	0
Q0K5T6	tr|Q0K5T6|Q0K5T6_CUPNH Predicted periplasmic or secreted lipoprotein OS=Cupriavidus necator (strain ATCC 17699 / DSM 428 / KCTC 22496 / NCIMB 10442 / H16 / Stanier 337) OX=381666 GN=H16_A3577 PE=4 SV=1	1	7	7	7	0	5	1	2	3	3	0	5	1	2	3	3	0	5	1	2	3	3	30.1	30.1	30.1	29.472	286	286	0	37.706	0	22.4	5.2	10.8	15.4	13.3	1021000	0	345340	59866	171470	177420	266950	0	76482	0	96481	93915
Q0K5T7	tr|Q0K5T7|Q0K5T7_CUPNH Cytochrome c553 OS=Cupriavidus necator (strain ATCC 17699 / DSM 428 / KCTC 22496 / NCIMB 10442 / H16 / Stanier 337) OX=381666 GN=H16_A3576 PE=4 SV=1	1	3	3	3	0	3	2	2	2	2	0	3	2	2	2	2	0	3	2	2	2	2	34.5	34.5	34.5	11.719	116	116	0	36.323	0	34.5	34.5	34.5	34.5	34.5	3371900	0	1299900	545200	574890	316320	635590	0	528470	334080	331860	216610
Q0K5T8	tr|Q0K5T8|Q0K5T8_CUPNH Uncharacterized NAD(FAD)-dependent dehydrogenase OS=Cupriavidus necator (strain ATCC 17699 / DSM 428 / KCTC 22496 / NCIMB 10442 / H16 / Stanier 337) OX=381666 GN=hcaD PE=4 SV=1	1	21	21	21	4	14	10	9	9	11	4	14	10	9	9	11	4	14	10	9	9	11	68.6	68.6	68.6	44.815	421	421	0	198.68	12.8	53	32.8	35.6	34.7	41.1	10835000	224660	3141600	1962800	1904600	1582100	2019300	204620	503740	433820	438760	384430
Q0K5U3	tr|Q0K5U3|Q0K5U3_CUPNH Cytochrome c551/c552 OS=Cupriavidus necator (strain ATCC 17699 / DSM 428 / KCTC 22496 / NCIMB 10442 / H16 / Stanier 337) OX=381666 GN=H16_A3570 PE=4 SV=1	1	4	4	4	1	3	2	4	3	2	1	3	2	4	3	2	1	3	2	4	3	2	44.4	44.4	44.4	11.089	108	108	0	132.66	22.2	44.4	32.4	44.4	44.4	32.4	24828000	520200	9861200	7302800	2135600	2714100	2294100	0	2473500	3044100	729670	1000900
Q0K5U4	tr|Q0K5U4|Q0K5U4_CUPNH Sulfur oxidation protein (SoxY) OS=Cupriavidus necator (strain ATCC 17699 / DSM 428 / KCTC 22496 / NCIMB 10442 / H16 / Stanier 337) OX=381666 GN=soxY PE=4 SV=1	1	3	3	3	1	2	3	2	2	2	1	2	3	2	2	2	1	2	3	2	2	2	23.8	23.8	23.8	15.571	151	151	0	81.593	7.9	22.5	23.8	22.5	22.5	22.5	8983700	292160	2012600	1934500	1680000	1124600	1939900	589030	597810	813200	642880	584460
Q0K5U5	tr|Q0K5U5|Q0K5U5_CUPNH Sulfur oxidation protein (SoxZ) OS=Cupriavidus necator (strain ATCC 17699 / DSM 428 / KCTC 22496 / NCIMB 10442 / H16 / Stanier 337) OX=381666 GN=soxZ PE=4 SV=1	1	7	7	7	1	5	2	5	4	3	1	5	2	5	4	3	1	5	2	5	4	3	60.2	60.2	60.2	11.247	103	103	0	59.199	14.6	35	25.2	41.7	38.8	41.7	3063700	56406	976970	447990	543590	461610	577090	0	298790	0	194190	151340
Q0K5U6	tr|Q0K5U6|Q0K5U6_CUPNH Conserved hypothetical secreted protein OS=Cupriavidus necator (strain ATCC 17699 / DSM 428 / KCTC 22496 / NCIMB 10442 / H16 / Stanier 337) OX=381666 GN=H16_A3567 PE=4 SV=1	1	3	3	3	0	2	2	3	1	1	0	2	2	3	1	1	0	2	2	3	1	1	28.7	28.7	28.7	15.526	150	150	0	20.116	0	20.7	20.7	28.7	8	8	1142900	0	307720	365310	304210	64621	101030	0	190120	220860	222680	0
Q0K5U7	tr|Q0K5U7|Q0K5U7_CUPNH SoxAX cytochrome complex subunit A OS=Cupriavidus necator (strain ATCC 17699 / DSM 428 / KCTC 22496 / NCIMB 10442 / H16 / Stanier 337) OX=381666 GN=soxA PE=3 SV=1	1	12	12	12	2	9	4	6	3	6	2	9	4	6	3	6	2	9	4	6	3	6	45.5	45.5	45.5	30.111	275	275	0	102.05	8	38.9	17.1	25.1	10.9	24	6593700	128070	2305000	1200600	1165000	570330	1224700	252990	402660	360910	316000	294270
Q0K5U8	tr|Q0K5U8|Q0K5U8_CUPNH Sulfur oxidation protein (SoxX) OS=Cupriavidus necator (strain ATCC 17699 / DSM 428 / KCTC 22496 / NCIMB 10442 / H16 / Stanier 337) OX=381666 GN=soxX PE=4 SV=1	1	9	9	9	3	5	5	5	5	6	3	5	5	5	5	6	3	5	5	5	5	6	56.4	56.4	56.4	23.765	220	220	0	86.99	14.1	34.5	34.5	29.1	31.4	40.9	5138600	186730	1439600	879580	956570	841800	834330	201150	455200	378000	342150	316770
Q0K5V0	tr|Q0K5V0|Q0K5V0_CUPNH 5-Nucleotidase/2,3-cyclic phosphodiesterase or related esterase OS=Cupriavidus necator (strain ATCC 17699 / DSM 428 / KCTC 22496 / NCIMB 10442 / H16 / Stanier 337) OX=381666 GN=H16_A3563 PE=3 SV=1	1	7	7	7	0	6	2	1	1	3	0	6	2	1	1	3	0	6	2	1	1	3	14.8	14.8	14.8	62.353	573	573	0	45.383	0	12	4.5	2.6	1.7	6.5	703390	0	398850	70390	73052	17731	143370	0	72244	0	0	0
Q0K5V1	tr|Q0K5V1|Q0K5V1_CUPNH Hydantoin racemase OS=Cupriavidus necator (strain ATCC 17699 / DSM 428 / KCTC 22496 / NCIMB 10442 / H16 / Stanier 337) OX=381666 GN=H16_A3561 PE=4 SV=1	1	3	3	3	0	3	2	2	1	1	0	3	2	2	1	1	0	3	2	2	1	1	28.4	28.4	28.4	22.828	225	225	0	27.9	0	28.4	18.7	19.6	9.8	9.8	490170	0	210270	56728	129140	50199	43829	0	44518	54544	53452	0
Q0K5V2	tr|Q0K5V2|Q0K5V2_CUPNH Uncharacterized protein OS=Cupriavidus necator (strain ATCC 17699 / DSM 428 / KCTC 22496 / NCIMB 10442 / H16 / Stanier 337) OX=381666 GN=H16_A3560 PE=4 SV=1	1	2	2	2	0	2	1	1	1	1	0	2	1	1	1	1	0	2	1	1	1	1	32.5	32.5	32.5	9.0712	83	83	0	20.167	0	32.5	13.3	13.3	13.3	13.3	194610	0	89182	27533	22167	22407	33323	0	0	0	0	0
Q0K5V5	tr|Q0K5V5|Q0K5V5_CUPNH DUF2314 domain-containing protein OS=Cupriavidus necator (strain ATCC 17699 / DSM 428 / KCTC 22496 / NCIMB 10442 / H16 / Stanier 337) OX=381666 GN=H16_A3557 PE=4 SV=1	1	4	4	4	1	3	2	2	1	0	1	3	2	2	1	0	1	3	2	2	1	0	52.5	52.5	52.5	13.52	118	118	0	43.275	13.6	50	39	41.5	13.6	0	568490	12668	306710	100700	110100	38318	0	0	59500	79939	0	0
Q0K5W1	tr|Q0K5W1|Q0K5W1_CUPNH Methylmalonyl CoA epimerase OS=Cupriavidus necator (strain ATCC 17699 / DSM 428 / KCTC 22496 / NCIMB 10442 / H16 / Stanier 337) OX=381666 GN=H16_A3551 PE=4 SV=1	1	4	4	4	0	4	1	2	2	1	0	4	1	2	2	1	0	4	1	2	2	1	33.8	33.8	33.8	14.652	139	139	0	21.865	0	33.8	12.2	20.1	20.1	12.2	859470	0	461210	98202	118680	92981	88396	0	97800	0	85727	71516
Q0K5W2	tr|Q0K5W2|Q0K5W2_CUPNH CENP-V/GFA domain-containing protein OS=Cupriavidus necator (strain ATCC 17699 / DSM 428 / KCTC 22496 / NCIMB 10442 / H16 / Stanier 337) OX=381666 GN=H16_A3550 PE=3 SV=1	1	3	3	3	1	1	0	0	0	1	1	1	0	0	0	1	1	1	0	0	0	1	31	31	31	12.891	116	116	0	10.27	9.5	7.8	0	0	0	13.8	345870	34824	202410	0	0	0	108640	0	0	0	0	0
Q0K5W4	tr|Q0K5W4|Q0K5W4_CUPNH Predicted HD phosphohydrolase OS=Cupriavidus necator (strain ATCC 17699 / DSM 428 / KCTC 22496 / NCIMB 10442 / H16 / Stanier 337) OX=381666 GN=H16_A3548 PE=4 SV=1	1	1	1	1	0	1	0	0	0	0	0	1	0	0	0	0	0	1	0	0	0	0	6.4	6.4	6.4	23.099	203	203	0	22.463	0	6.4	0	0	0	0	48909	0	48909	0	0	0	0	0	0	0	0	0
Q0K5W6	tr|Q0K5W6|Q0K5W6_CUPNH Uncharacterized conserved protein OS=Cupriavidus necator (strain ATCC 17699 / DSM 428 / KCTC 22496 / NCIMB 10442 / H16 / Stanier 337) OX=381666 GN=H16_A3546 PE=4 SV=1	1	5	5	5	0	2	1	1	2	3	0	2	1	1	2	3	0	2	1	1	2	3	22.1	22.1	22.1	44.872	417	417	0	88.948	0	7.9	4.6	4.6	9.1	14.1	723660	0	131080	72803	83316	137370	299100	0	0	0	0	0
Q0K5W8	tr|Q0K5W8|Q0K5W8_CUPNH Type II secretion system protein E OS=Cupriavidus necator (strain ATCC 17699 / DSM 428 / KCTC 22496 / NCIMB 10442 / H16 / Stanier 337) OX=381666 GN=gspE PE=3 SV=1	1	2	2	2	0	0	0	0	0	2	0	0	0	0	0	2	0	0	0	0	0	2	6.6	6.6	6.6	56.133	517	517	0	6.9215	0	0	0	0	0	6.6	86950	0	0	0	0	0	86950	0	0	0	0	0
Q0K5X1	tr|Q0K5X1|Q0K5X1_CUPNH General secretion pathway protein M OS=Cupriavidus necator (strain ATCC 17699 / DSM 428 / KCTC 22496 / NCIMB 10442 / H16 / Stanier 337) OX=381666 GN=gspM PE=3 SV=1	1	1	1	1	0	0	0	0	1	1	0	0	0	0	1	1	0	0	0	0	1	1	6.9	6.9	6.9	21.737	202	202	0.0081566	1.9986	0	0	0	0	6.9	6.9	109350	0	0	0	0	66645	42705	0	0	0	0	0
Q0K5X7	tr|Q0K5X7|Q0K5X7_CUPNH Type II secretion system core protein G OS=Cupriavidus necator (strain ATCC 17699 / DSM 428 / KCTC 22496 / NCIMB 10442 / H16 / Stanier 337) OX=381666 GN=gspG PE=3 SV=1	1	1	1	1	0	1	1	0	0	0	0	1	1	0	0	0	0	1	1	0	0	0	9.7	9.7	9.7	16.987	155	155	0	13.497	0	9.7	9.7	0	0	0	637230	0	512030	125200	0	0	0	0	0	0	0	0
Q0K5Y1	tr|Q0K5Y1|Q0K5Y1_CUPNH Ca2+ sensor (EF-Hand superfamily) OS=Cupriavidus necator (strain ATCC 17699 / DSM 428 / KCTC 22496 / NCIMB 10442 / H16 / Stanier 337) OX=381666 GN=H16_A3531 PE=4 SV=1	1	6	6	6	0	1	0	3	3	5	0	1	0	3	3	5	0	1	0	3	3	5	29.9	29.9	29.9	21.18	201	201	0	39.169	0	10.9	0	22.4	22.4	23.9	1080100	0	43443	0	411470	294250	330970	0	0	0	214520	178430
Q0K5Y2	tr|Q0K5Y2|Q0K5Y2_CUPNH Transcriptional regulator, AsnC-family OS=Cupriavidus necator (strain ATCC 17699 / DSM 428 / KCTC 22496 / NCIMB 10442 / H16 / Stanier 337) OX=381666 GN=H16_A3530 PE=4 SV=1	1	6	6	6	0	5	2	2	3	3	0	5	2	2	3	3	0	5	2	2	3	3	38.4	38.4	38.4	18.198	164	164	0	41.878	0	32.9	16.5	16.5	22	22.6	1746800	0	579990	238710	153940	233760	540360	0	153310	86037	104900	82082
Q0K5Y3	tr|Q0K5Y3|Q0K5Y3_CUPNH Acetyltransferase OS=Cupriavidus necator (strain ATCC 17699 / DSM 428 / KCTC 22496 / NCIMB 10442 / H16 / Stanier 337) OX=381666 GN=H16_A3529 PE=4 SV=1	1	2	2	2	0	0	1	1	1	1	0	0	1	1	1	1	0	0	1	1	1	1	11.6	11.6	11.6	25.798	232	232	0	8.2053	0	0	7.3	4.3	4.3	4.3	427510	0	0	82939	80647	65217	198710	0	0	0	0	0
Q0K5Y6	tr|Q0K5Y6|Q0K5Y6_CUPNH Transcriptional regulator, TetR/AcrR-family OS=Cupriavidus necator (strain ATCC 17699 / DSM 428 / KCTC 22496 / NCIMB 10442 / H16 / Stanier 337) OX=381666 GN=H16_A3526 PE=4 SV=1	1	2	2	2	0	2	0	0	0	0	0	2	0	0	0	0	0	2	0	0	0	0	10.7	10.7	10.7	23.178	205	205	0	8.3012	0	10.7	0	0	0	0	123230	0	123230	0	0	0	0	0	0	0	0	0
Q0K5Y7	tr|Q0K5Y7|Q0K5Y7_CUPNH DUF1835 domain-containing protein OS=Cupriavidus necator (strain ATCC 17699 / DSM 428 / KCTC 22496 / NCIMB 10442 / H16 / Stanier 337) OX=381666 GN=H16_A3525 PE=4 SV=1	1	7	7	7	0	5	2	3	1	2	0	5	2	3	1	2	0	5	2	3	1	2	44.1	44.1	44.1	26.555	238	238	0	53.652	0	33.6	15.5	22.3	8.4	10.5	850950	0	372050	151530	176330	76187	74854	0	103330	101190	97229	0
Q0K5Z3	tr|Q0K5Z3|Q0K5Z3_CUPNH Universal stress protein OS=Cupriavidus necator (strain ATCC 17699 / DSM 428 / KCTC 22496 / NCIMB 10442 / H16 / Stanier 337) OX=381666 GN=H16_A3519 PE=3 SV=1	1	9	9	8	3	8	5	4	3	5	3	8	5	4	3	5	3	8	5	4	3	5	66.7	66.7	60.3	16.135	156	156	0	290.39	28.8	60.3	46.8	36.5	28.8	42.3	14246000	510470	3619500	2918600	2379900	1791600	3025700	771880	824710	1098000	978830	857510
Q0K5Z4	tr|Q0K5Z4|Q0K5Z4_CUPNH DUF1488 domain-containing protein OS=Cupriavidus necator (strain ATCC 17699 / DSM 428 / KCTC 22496 / NCIMB 10442 / H16 / Stanier 337) OX=381666 GN=H16_A3518 PE=4 SV=1	1	2	2	2	0	1	1	0	0	0	0	1	1	0	0	0	0	1	1	0	0	0	26.1	26.1	26.1	10.125	92	92	0	5.5462	0	13	13	0	0	0	123560	0	34291	89268	0	0	0	0	0	0	0	0
Q0K5Z8	tr|Q0K5Z8|Q0K5Z8_CUPNH Long-chain-fatty-acid-CoA ligase OS=Cupriavidus necator (strain ATCC 17699 / DSM 428 / KCTC 22496 / NCIMB 10442 / H16 / Stanier 337) OX=381666 GN=H16_A3514 PE=4 SV=1	1	8	8	8	0	3	1	4	5	4	0	3	1	4	5	4	0	3	1	4	5	4	26.6	26.6	26.6	61.091	557	557	0	50.813	0	8.3	3.6	15.8	18.3	15.8	1039700	0	148030	53091	250560	236210	351760	0	0	0	82664	71453
Q0K5Z9	sp|Q0K5Z9|EFTU_CUPNH Elongation factor Tu OS=Cupriavidus necator (strain ATCC 17699 / DSM 428 / KCTC 22496 / NCIMB 10442 / H16 / Stanier 337) OX=381666 GN=tuf1 PE=3 SV=1	1	42	42	42	17	30	33	28	29	29	17	30	33	28	29	29	17	30	33	28	29	29	91.7	91.7	91.7	43.046	396	396	0	323.31	54	78.8	87.9	77	79.3	79.3	485120000	21280000	138730000	103760000	76895000	58424000	86034000	9580000	10189000	9283400	7213800	6411800
Q0K601	tr|Q0K601|Q0K601_CUPNH Transcription termination/antitermination protein NusG OS=Cupriavidus necator (strain ATCC 17699 / DSM 428 / KCTC 22496 / NCIMB 10442 / H16 / Stanier 337) OX=381666 GN=nusG PE=3 SV=1	1	12	12	12	5	11	9	6	7	4	5	11	9	6	7	4	5	11	9	6	7	4	67.4	67.4	67.4	22.07	193	193	0	266.15	33.2	66.3	52.3	40.4	41.5	27.5	14049000	881650	4981800	2634800	2035600	2125100	1390100	929820	942540	802950	686500	664360
Q0K602	sp|Q0K602|RL11_CUPNH Large ribosomal subunit protein uL11 OS=Cupriavidus necator (strain ATCC 17699 / DSM 428 / KCTC 22496 / NCIMB 10442 / H16 / Stanier 337) OX=381666 GN=rplK PE=3 SV=1	1	7	7	7	1	3	2	3	2	1	1	3	2	3	2	1	1	3	2	3	2	1	46.2	46.2	46.2	14.822	143	143	0	40.509	9.8	23.1	16.8	25.9	16.1	5.6	4563300	170220	1255200	430640	1206400	1363800	136980	0	0	0	609850	754750
Q0K603	sp|Q0K603|RL1_CUPNH Large ribosomal subunit protein uL1 OS=Cupriavidus necator (strain ATCC 17699 / DSM 428 / KCTC 22496 / NCIMB 10442 / H16 / Stanier 337) OX=381666 GN=rplA PE=3 SV=1	1	15	15	15	4	12	10	11	10	10	4	12	10	11	10	10	4	12	10	11	10	10	61	61	61	23.967	231	231	0	282.58	21.2	54.1	54.5	55.8	49.8	52.8	23152000	468670	5842600	2889300	5433000	5410000	3108700	606310	1041300	800590	1589900	1698000
Q0K604	sp|Q0K604|RL10_CUPNH Large ribosomal subunit protein uL10 OS=Cupriavidus necator (strain ATCC 17699 / DSM 428 / KCTC 22496 / NCIMB 10442 / H16 / Stanier 337) OX=381666 GN=rplJ PE=3 SV=1	1	8	8	8	0	6	3	5	6	4	0	6	3	5	6	4	0	6	3	5	6	4	73.4	73.4	73.4	17.992	173	173	0	168.73	0	56.6	24.3	52	56.1	34.7	3590400	0	999430	205930	593720	950300	840980	0	163230	76772	253650	327730
Q0K605	sp|Q0K605|RL7_CUPNH Large ribosomal subunit protein bL12 OS=Cupriavidus necator (strain ATCC 17699 / DSM 428 / KCTC 22496 / NCIMB 10442 / H16 / Stanier 337) OX=381666 GN=rplL PE=3 SV=1	1	9	9	9	2	4	3	6	5	8	2	4	3	6	5	8	2	4	3	6	5	8	79.8	79.8	79.8	12.534	124	124	0	323.31	47.6	63.7	50.8	69.4	63.7	79.8	18067000	32892	2742900	647570	3340700	5694000	5608900	50295	621100	288040	1158700	1539200
Q0K606	sp|Q0K606|RPOB_CUPNH DNA-directed RNA polymerase subunit beta OS=Cupriavidus necator (strain ATCC 17699 / DSM 428 / KCTC 22496 / NCIMB 10442 / H16 / Stanier 337) OX=381666 GN=rpoB PE=3 SV=1	1	19	19	19	0	13	7	0	2	6	0	13	7	0	2	6	0	13	7	0	2	6	20.3	20.3	20.3	152.72	1368	1368	0	130.12	0	14	7.7	0	1.7	5.7	1648700	0	930080	303350	0	67057	348190	0	115750	48376	0	0
Q0K607	sp|Q0K607|RPOC_CUPNH DNA-directed RNA polymerase subunit beta OS=Cupriavidus necator (strain ATCC 17699 / DSM 428 / KCTC 22496 / NCIMB 10442 / H16 / Stanier 337) OX=381666 GN=rpoC PE=3 SV=1	1	30	30	30	1	28	7	5	3	6	1	28	7	5	3	6	1	28	7	5	3	6	28.5	28.5	28.5	156.03	1415	1415	0	276.22	1	26.6	7.6	5.4	3.4	5.9	3434800	28659	2077500	402470	267690	137100	521360	0	246370	54014	40895	30156
Q0K609	sp|Q0K609|RS12_CUPNH Small ribosomal subunit protein uS12 OS=Cupriavidus necator (strain ATCC 17699 / DSM 428 / KCTC 22496 / NCIMB 10442 / H16 / Stanier 337) OX=381666 GN=rpsL PE=3 SV=1	1	5	5	5	1	1	0	1	3	2	1	1	0	1	3	2	1	1	0	1	3	2	25.6	25.6	25.6	13.898	125	125	0	26.905	8	6.4	0	9.6	16	19.2	919050	42092	453980	0	23532	269260	130180	0	0	0	0	0
Q0K610	sp|Q0K610|RS7_CUPNH Small ribosomal subunit protein uS7 OS=Cupriavidus necator (strain ATCC 17699 / DSM 428 / KCTC 22496 / NCIMB 10442 / H16 / Stanier 337) OX=381666 GN=rpsG PE=3 SV=1	1	16	16	16	2	11	5	9	8	10	2	11	5	9	8	10	2	11	5	9	8	10	69.9	69.9	69.9	17.631	156	156	0	163.48	16.7	60.3	34.6	46.8	50.6	64.1	16574000	89790	7852300	857660	2099100	2048300	3626500	126790	1240300	348370	566960	572590
Q0K611	tr|Q0K611|Q0K611_CUPNH Elongation factor G OS=Cupriavidus necator (strain ATCC 17699 / DSM 428 / KCTC 22496 / NCIMB 10442 / H16 / Stanier 337) OX=381666 GN=fusA PE=3 SV=1	1	40	40	33	9	32	23	27	26	27	9	32	23	27	26	27	7	27	18	22	21	22	74.4	74.4	65.8	77.385	702	702	0	323.31	15.7	60.1	46.4	56.1	52.8	62.1	53867000	794920	14079000	9531200	8715300	9426500	11320000	394860	1230800	1265200	1137700	1431700
Q0K613	sp|Q0K613|RS10_CUPNH Small ribosomal subunit protein uS10 OS=Cupriavidus necator (strain ATCC 17699 / DSM 428 / KCTC 22496 / NCIMB 10442 / H16 / Stanier 337) OX=381666 GN=rpsJ PE=3 SV=1	1	8	8	8	1	7	4	5	5	6	1	7	4	5	5	6	1	7	4	5	5	6	59.8	59.8	59.8	11.677	102	102	0	179.92	13.7	51	37.3	38.2	44.1	52.9	37782000	2237700	14410000	9092300	3752800	2494300	5794800	0	5372700	1647700	3495500	2378800
Q0K615	tr|Q0K615|Q0K615_CUPNH Dienelactone hydrolase or related enzyme OS=Cupriavidus necator (strain ATCC 17699 / DSM 428 / KCTC 22496 / NCIMB 10442 / H16 / Stanier 337) OX=381666 GN=H16_A3488 PE=4 SV=1	1	6	6	6	0	5	1	0	1	2	0	5	1	0	1	2	0	5	1	0	1	2	24	24	24	44.678	409	409	0	15.141	0	19.8	4.2	0	3.4	6.1	445420	0	210720	28896	0	56915	148890	0	51769	0	0	0
Q0K619	sp|Q0K619|RL3_CUPNH Large ribosomal subunit protein uL3 OS=Cupriavidus necator (strain ATCC 17699 / DSM 428 / KCTC 22496 / NCIMB 10442 / H16 / Stanier 337) OX=381666 GN=rplC PE=3 SV=1	1	13	13	13	6	12	7	9	9	10	6	12	7	9	9	10	6	12	7	9	9	10	60.6	60.6	60.6	22.754	216	216	0	182.81	31	56.9	40.3	43.1	51.9	46.8	23634000	569250	7921500	3300400	4724000	4182100	2937100	960250	1266300	1242300	924730	956600
Q0K620	sp|Q0K620|RL4_CUPNH Large ribosomal subunit protein uL4 OS=Cupriavidus necator (strain ATCC 17699 / DSM 428 / KCTC 22496 / NCIMB 10442 / H16 / Stanier 337) OX=381666 GN=rplD PE=3 SV=1	1	10	10	10	3	7	7	7	7	8	3	7	7	7	7	8	3	7	7	7	7	8	64.6	64.6	64.6	22.955	206	206	0	210.94	16.5	53.9	53.9	52.9	52.4	53.4	15165000	272790	4071900	2242700	2849700	2618600	3109700	379570	714010	519450	1011700	1048500
Q0K621	sp|Q0K621|RL23_CUPNH Large ribosomal subunit protein uL23 OS=Cupriavidus necator (strain ATCC 17699 / DSM 428 / KCTC 22496 / NCIMB 10442 / H16 / Stanier 337) OX=381666 GN=rplW PE=3 SV=1	1	6	6	6	3	5	5	4	4	3	3	5	5	4	4	3	3	5	5	4	4	3	66.3	66.3	66.3	11.763	104	104	0	179.05	46.2	54.8	58.7	46.2	46.2	29.8	11876000	471690	4698700	2421500	1861000	1354300	1068600	730990	923160	693350	531240	463320
Q0K622	sp|Q0K622|RL2_CUPNH Large ribosomal subunit protein uL2 OS=Cupriavidus necator (strain ATCC 17699 / DSM 428 / KCTC 22496 / NCIMB 10442 / H16 / Stanier 337) OX=381666 GN=rplB PE=3 SV=1	1	4	4	4	1	3	2	3	2	4	1	3	2	3	2	4	1	3	2	3	2	4	20.3	20.3	20.3	30.176	276	276	0	71.421	5.1	14.9	11.2	14.9	11.2	20.3	1695400	20876	686850	218460	184870	123600	460730	0	169530	118820	72644	70053
Q0K623	sp|Q0K623|RS19_CUPNH Small ribosomal subunit protein uS19 OS=Cupriavidus necator (strain ATCC 17699 / DSM 428 / KCTC 22496 / NCIMB 10442 / H16 / Stanier 337) OX=381666 GN=rpsS PE=3 SV=1	1	4	4	4	2	2	1	3	1	3	2	2	1	3	1	3	2	2	1	3	1	3	38.5	38.5	38.5	10.154	91	91	0	35.467	28.6	28.6	12.1	37.4	16.5	29.7	2346700	110130	1041900	43286	306040	129130	716240	200700	316570	0	80323	0
Q0K624	sp|Q0K624|RL22_CUPNH Large ribosomal subunit protein uL22 OS=Cupriavidus necator (strain ATCC 17699 / DSM 428 / KCTC 22496 / NCIMB 10442 / H16 / Stanier 337) OX=381666 GN=rplV PE=3 SV=1	1	6	6	6	3	5	5	4	3	3	3	5	5	4	3	3	3	5	5	4	3	3	41.3	41.3	41.3	11.916	109	109	0	189.09	29.4	31.2	41.3	31.2	22	22	6518800	213410	2367700	715390	1000700	698200	1523400	524840	619030	369800	339240	357930
Q0K625	sp|Q0K625|RS3_CUPNH Small ribosomal subunit protein uS3 OS=Cupriavidus necator (strain ATCC 17699 / DSM 428 / KCTC 22496 / NCIMB 10442 / H16 / Stanier 337) OX=381666 GN=rpsC PE=3 SV=1	1	13	13	13	3	9	7	8	7	9	3	9	7	8	7	9	3	9	7	8	7	9	43	43	43	29.805	265	265	0	135.07	14.7	36.2	30.9	31.3	30.2	34.3	5084600	106970	1988000	570030	538850	823100	1057600	174940	270120	139520	134350	211330
Q0K626	sp|Q0K626|RL16_CUPNH Large ribosomal subunit protein uL16 OS=Cupriavidus necator (strain ATCC 17699 / DSM 428 / KCTC 22496 / NCIMB 10442 / H16 / Stanier 337) OX=381666 GN=rplP PE=3 SV=1	1	4	4	4	1	4	1	2	2	2	1	4	1	2	2	2	1	4	1	2	2	2	36.2	36.2	36.2	15.59	138	138	0	48.127	10.1	36.2	10.1	17.4	17.4	17.4	4451700	126250	2057400	353390	770370	595840	548480	0	480080	269510	454740	335110
Q0K627	sp|Q0K627|RL29_CUPNH Large ribosomal subunit protein uL29 OS=Cupriavidus necator (strain ATCC 17699 / DSM 428 / KCTC 22496 / NCIMB 10442 / H16 / Stanier 337) OX=381666 GN=rpmC PE=3 SV=1	1	8	8	8	3	4	6	5	5	5	3	4	6	5	5	5	3	4	6	5	5	5	78.1	78.1	78.1	7.1833	64	64	0	323.31	53.1	45.3	67.2	57.8	57.8	56.2	24704000	860710	6211500	6304600	4092400	2955600	4279000	1415200	1904600	1474600	1572000	1214300
Q0K628	sp|Q0K628|RS17_CUPNH Small ribosomal subunit protein uS17 OS=Cupriavidus necator (strain ATCC 17699 / DSM 428 / KCTC 22496 / NCIMB 10442 / H16 / Stanier 337) OX=381666 GN=rpsQ PE=3 SV=1	1	12	12	12	3	8	9	8	5	5	3	8	9	8	5	5	3	8	9	8	5	5	78.3	78.3	78.3	10.609	92	92	0	276.67	25	47.8	59.8	47.8	46.7	45.7	9018800	195750	3287600	1977200	1033900	912810	1611500	684810	825970	884620	381950	530340
Q0K629	sp|Q0K629|RL14_CUPNH Large ribosomal subunit protein uL14 OS=Cupriavidus necator (strain ATCC 17699 / DSM 428 / KCTC 22496 / NCIMB 10442 / H16 / Stanier 337) OX=381666 GN=rplN PE=3 SV=1	1	9	9	9	2	7	4	3	3	7	2	7	4	3	3	7	2	7	4	3	3	7	54.9	54.9	54.9	13.334	122	122	0	104.72	13.9	47.5	31.1	24.6	24.6	46.7	8555200	187090	3166200	1712100	747700	671630	2070500	348510	850320	724980	400460	383870
Q0K630	sp|Q0K630|RL24_CUPNH Large ribosomal subunit protein uL24 OS=Cupriavidus necator (strain ATCC 17699 / DSM 428 / KCTC 22496 / NCIMB 10442 / H16 / Stanier 337) OX=381666 GN=rplX PE=3 SV=1	1	10	10	10	2	4	4	5	4	9	2	4	4	5	4	9	2	4	4	5	4	9	80.4	80.4	80.4	10.644	102	102	0	215.76	24.5	37.3	28.4	47.1	37.3	80.4	11589000	662200	2543300	1838300	1376200	946350	4222500	1132900	1153400	551770	640990	499080
Q0K631	sp|Q0K631|RL5_CUPNH Large ribosomal subunit protein uL5 OS=Cupriavidus necator (strain ATCC 17699 / DSM 428 / KCTC 22496 / NCIMB 10442 / H16 / Stanier 337) OX=381666 GN=rplE PE=3 SV=1	1	18	18	18	5	12	7	9	7	8	5	12	7	9	7	8	5	12	7	9	7	8	81.7	81.7	81.7	20.233	180	180	0	166.31	24.4	55	41.7	48.3	40	44.4	25088000	808010	9110200	3666600	4338300	3668500	3496200	835680	1132900	918340	837260	807390
Q0K632	sp|Q0K632|RS14_CUPNH Small ribosomal subunit protein uS14 OS=Cupriavidus necator (strain ATCC 17699 / DSM 428 / KCTC 22496 / NCIMB 10442 / H16 / Stanier 337) OX=381666 GN=rpsN PE=3 SV=1	1	3	3	3	0	3	1	2	2	1	0	3	1	2	2	1	0	3	1	2	2	1	20.8	20.8	20.8	11.65	101	101	0	42.731	0	20.8	12.9	20.8	20.8	12.9	2840100	0	1028100	22225	569200	659430	561130	0	378440	0	291710	283540
Q0K633	sp|Q0K633|RS8_CUPNH Small ribosomal subunit protein uS8 OS=Cupriavidus necator (strain ATCC 17699 / DSM 428 / KCTC 22496 / NCIMB 10442 / H16 / Stanier 337) OX=381666 GN=rpsH PE=3 SV=1	1	12	12	12	3	7	9	6	6	6	3	7	9	6	6	6	3	7	9	6	6	6	77.1	77.1	77.1	14.098	131	131	0	177	20.6	61.8	70.2	55.7	43.5	62.6	26011000	542280	10696000	5413200	3369300	2881300	3109300	624380	1804400	1851400	851580	753340
Q0K634	sp|Q0K634|RL6_CUPNH Large ribosomal subunit protein uL6 OS=Cupriavidus necator (strain ATCC 17699 / DSM 428 / KCTC 22496 / NCIMB 10442 / H16 / Stanier 337) OX=381666 GN=rplF PE=3 SV=1	1	17	17	16	7	10	8	9	10	10	7	10	8	9	10	10	7	10	8	9	10	10	92.1	92.1	83.1	18.997	177	177	0	323.31	53.7	60.5	59.3	59.9	65	64.4	64629000	3316200	20915000	13064000	8502500	7305600	11526000	2235800	2746300	1851500	1604800	1314700
Q0K635	sp|Q0K635|RL18_CUPNH Large ribosomal subunit protein uL18 OS=Cupriavidus necator (strain ATCC 17699 / DSM 428 / KCTC 22496 / NCIMB 10442 / H16 / Stanier 337) OX=381666 GN=rplR PE=3 SV=1	1	6	6	6	2	3	2	3	2	3	2	3	2	3	2	3	2	3	2	3	2	3	45.4	45.4	45.4	12.924	119	119	0	104.63	20.2	32.8	21	34.5	23.5	36.1	4159200	154520	1816000	608320	910330	234880	435130	0	671590	369450	359240	310790
Q0K636	sp|Q0K636|RS5_CUPNH Small ribosomal subunit protein uS5 OS=Cupriavidus necator (strain ATCC 17699 / DSM 428 / KCTC 22496 / NCIMB 10442 / H16 / Stanier 337) OX=381666 GN=rpsE PE=3 SV=1	1	8	8	8	3	7	7	8	7	7	3	7	7	8	7	7	3	7	7	8	7	7	51.2	51.2	51.2	18.239	172	172	0	189.04	22.7	45.3	45.3	51.2	45.3	45.3	17005000	337140	6776900	2072200	3015800	1958600	2844500	401860	1195300	646000	846710	842910
Q0K637	sp|Q0K637|RL30_CUPNH Large ribosomal subunit protein uL30 OS=Cupriavidus necator (strain ATCC 17699 / DSM 428 / KCTC 22496 / NCIMB 10442 / H16 / Stanier 337) OX=381666 GN=rpmD PE=3 SV=1	1	4	4	4	0	1	4	1	1	0	0	1	4	1	1	0	0	1	4	1	1	0	83.3	83.3	83.3	6.6898	60	60	0	122.41	0	23.3	83.3	23.3	23.3	0	2599200	0	101360	530500	1054700	912660	0	0	0	0	0	0
Q0K638	sp|Q0K638|RL15_CUPNH Large ribosomal subunit protein uL15 OS=Cupriavidus necator (strain ATCC 17699 / DSM 428 / KCTC 22496 / NCIMB 10442 / H16 / Stanier 337) OX=381666 GN=rplO PE=3 SV=1	1	7	7	7	2	4	1	4	4	5	2	4	1	4	4	5	2	4	1	4	4	5	47.2	47.2	47.2	14.982	144	144	0	52.892	14.6	30.6	8.3	31.2	31.2	34	5447900	144570	768720	260020	795350	1409400	2069800	0	409270	0	413400	507670
Q0K640	sp|Q0K640|IF12_CUPNH Translation initiation factor IF-1 2 OS=Cupriavidus necator (strain ATCC 17699 / DSM 428 / KCTC 22496 / NCIMB 10442 / H16 / Stanier 337) OX=381666 GN=infA2 PE=3 SV=1	1	3	3	3	0	2	1	0	1	2	0	2	1	0	1	2	0	2	1	0	1	2	55.6	55.6	55.6	8.2246	72	72	0	20.82	0	47.2	30.6	0	30.6	55.6	981130	0	460910	84177	0	128140	307910	0	0	0	0	0
Q0K642	sp|Q0K642|RS13_CUPNH Small ribosomal subunit protein uS13 OS=Cupriavidus necator (strain ATCC 17699 / DSM 428 / KCTC 22496 / NCIMB 10442 / H16 / Stanier 337) OX=381666 GN=rpsM PE=3 SV=1	1	7	7	7	0	6	0	3	3	6	0	6	0	3	3	6	0	6	0	3	3	6	53.7	53.7	53.7	13.61	121	121	0	31.567	0	47.1	0	24.8	24.8	47.1	3162800	0	998370	0	549060	574570	1040800	0	231790	0	177020	203040
Q0K643	sp|Q0K643|RS11_CUPNH Small ribosomal subunit protein uS11 OS=Cupriavidus necator (strain ATCC 17699 / DSM 428 / KCTC 22496 / NCIMB 10442 / H16 / Stanier 337) OX=381666 GN=rpsK PE=3 SV=1	1	4	4	4	0	2	2	2	3	1	0	2	2	2	3	1	0	2	2	2	3	1	30.3	30.3	30.3	13.977	132	132	0	87.804	0	29.5	28.8	28.8	29.5	17.4	1607300	0	530290	181980	305610	454290	135170	0	0	112050	199330	230200
Q0K644	sp|Q0K644|RS4_CUPNH Small ribosomal subunit protein uS4 OS=Cupriavidus necator (strain ATCC 17699 / DSM 428 / KCTC 22496 / NCIMB 10442 / H16 / Stanier 337) OX=381666 GN=rpsD PE=3 SV=1	1	14	14	14	3	12	4	7	8	8	3	12	4	7	8	8	3	12	4	7	8	8	59.9	59.9	59.9	23.306	207	207	0	312.38	22.2	51.7	25.6	38.2	42	34.3	10517000	233900	3335800	1003500	1626700	1942700	2374300	386850	744480	387570	530740	670520
Q0K645	sp|Q0K645|RPOA_CUPNH DNA-directed RNA polymerase subunit alpha OS=Cupriavidus necator (strain ATCC 17699 / DSM 428 / KCTC 22496 / NCIMB 10442 / H16 / Stanier 337) OX=381666 GN=rpoA PE=3 SV=1	1	26	26	26	4	13	7	16	15	21	4	13	7	16	15	21	4	13	7	16	15	21	76.1	76.1	76.1	35.673	326	326	0	323.31	16	59.2	29.1	65	61.3	71.5	45309000	284340	5105900	709690	11549000	9525100	18135000	158690	967640	138670	2217200	2223900
Q0K646	sp|Q0K646|RL17_CUPNH Large ribosomal subunit protein bL17 OS=Cupriavidus necator (strain ATCC 17699 / DSM 428 / KCTC 22496 / NCIMB 10442 / H16 / Stanier 337) OX=381666 GN=rplQ PE=3 SV=1	1	6	6	6	1	5	4	6	5	3	1	5	4	6	5	3	1	5	4	6	5	3	53.4	53.4	53.4	15.049	131	131	0	91.167	9.9	53.4	47.3	53.4	53.4	26	8887900	77166	3035400	721680	1395500	1572100	2086000	0	574040	203180	460460	437570
Q0K650	tr|Q0K650|Q0K650_CUPNH Delta-aminolevulinic acid dehydratase OS=Cupriavidus necator (strain ATCC 17699 / DSM 428 / KCTC 22496 / NCIMB 10442 / H16 / Stanier 337) OX=381666 GN=hemB PE=3 SV=1	1	10	10	10	0	3	3	5	7	7	0	3	3	5	7	7	0	3	3	5	7	7	44.8	44.8	44.8	36.576	330	330	0	140.72	0	13	16.1	24.8	33.3	33	4285200	0	272280	631000	760370	1104000	1517600	0	119990	291570	376740	466590
Q0K651	sp|Q0K651|ENGB_CUPNH Probable GTP-binding protein EngB OS=Cupriavidus necator (strain ATCC 17699 / DSM 428 / KCTC 22496 / NCIMB 10442 / H16 / Stanier 337) OX=381666 GN=engB PE=3 SV=1	1	7	7	7	0	5	0	1	1	4	0	5	0	1	1	4	0	5	0	1	1	4	40.8	40.8	40.8	25.752	233	233	0	43.147	0	28.8	0	5.6	5.6	21.5	666510	0	414980	0	38477	20509	192550	0	70073	0	0	0
Q0K652	tr|Q0K652|Q0K652_CUPNH Cytochrome c553 OS=Cupriavidus necator (strain ATCC 17699 / DSM 428 / KCTC 22496 / NCIMB 10442 / H16 / Stanier 337) OX=381666 GN=H16_A3451 PE=4 SV=1	1	12	12	12	2	8	6	6	9	8	2	8	6	6	9	8	2	8	6	6	9	8	50.7	50.7	50.7	22.625	219	219	0	144.06	9.6	42	39.7	36.5	42	46.1	11261000	167360	1694500	884380	2862800	2711600	2940200	187060	450810	301900	661060	713930
Q0K655	tr|Q0K655|Q0K655_CUPNH Uncharacterized protein conserved in bacteria OS=Cupriavidus necator (strain ATCC 17699 / DSM 428 / KCTC 22496 / NCIMB 10442 / H16 / Stanier 337) OX=381666 GN=H16_A3448 PE=4 SV=1	1	4	4	4	1	2	1	1	1	2	1	2	1	1	1	2	1	2	1	1	1	2	34.2	34.2	34.2	14.892	146	146	0	15.89	9.6	22.6	9.6	17.8	9.6	16.4	1223800	35641	370800	59453	74195	163910	519810	0	0	0	0	0
Q0K658	tr|Q0K658|Q0K658_CUPNH Protein-methionine-sulfoxide reductase catalytic subunit MsrP OS=Cupriavidus necator (strain ATCC 17699 / DSM 428 / KCTC 22496 / NCIMB 10442 / H16 / Stanier 337) OX=381666 GN=msrP PE=3 SV=1	1	8	8	8	0	6	4	0	0	0	0	6	4	0	0	0	0	6	4	0	0	0	27.6	27.6	27.6	37.412	333	333	0	25.836	0	23.4	15.9	0	0	0	934220	0	508800	425420	0	0	0	0	114360	156400	0	0
Q0K660	tr|Q0K660|Q0K660_CUPNH Diaminopimelate decarboxylase OS=Cupriavidus necator (strain ATCC 17699 / DSM 428 / KCTC 22496 / NCIMB 10442 / H16 / Stanier 337) OX=381666 GN=lysA2 PE=3 SV=1	1	10	10	10	1	7	4	5	3	7	1	7	4	5	3	7	1	7	4	5	3	7	31.7	31.7	31.7	45.237	419	419	0	157.08	3.6	22.2	14.3	17.7	11	24.1	1805600	23004	444440	244500	312730	109760	671150	0	93361	87389	86803	70596
Q0K661	sp|Q0K661|CYAY_CUPNH Iron-sulfur cluster assembly protein CyaY OS=Cupriavidus necator (strain ATCC 17699 / DSM 428 / KCTC 22496 / NCIMB 10442 / H16 / Stanier 337) OX=381666 GN=cyaY PE=3 SV=1	1	3	3	3	0	3	3	2	2	2	0	3	3	2	2	2	0	3	3	2	2	2	39.6	39.6	39.6	11.986	111	111	0	66.365	0	39.6	39.6	21.6	21.6	21.6	2973600	0	999830	816240	408190	306460	442900	0	404720	329450	263290	216340
Q0K662	tr|Q0K662|Q0K662_CUPNH Penicillin-binding protein 1A OS=Cupriavidus necator (strain ATCC 17699 / DSM 428 / KCTC 22496 / NCIMB 10442 / H16 / Stanier 337) OX=381666 GN=H16_A3441 PE=3 SV=1	1	3	3	3	0	2	2	0	0	0	0	2	2	0	0	0	0	2	2	0	0	0	5.4	5.4	5.4	84.232	771	771	0	4.9935	0	3.1	4	0	0	0	187600	0	85550	102050	0	0	0	0	0	0	0	0
Q0K667	tr|Q0K667|Q0K667_CUPNH Type IV pilus biogenesis and competence protein PilQ OS=Cupriavidus necator (strain ATCC 17699 / DSM 428 / KCTC 22496 / NCIMB 10442 / H16 / Stanier 337) OX=381666 GN=pilQ2 PE=3 SV=1	1	2	2	2	0	1	1	1	0	1	0	1	1	1	0	1	0	1	1	1	0	1	4.4	4.4	4.4	76.32	706	706	0	8.6612	0	1.8	2.5	1.8	0	1.8	247920	0	44415	47897	55831	0	99782	0	0	0	0	0
Q0K668	tr|Q0K668|Q0K668_CUPNH Shikimate kinase OS=Cupriavidus necator (strain ATCC 17699 / DSM 428 / KCTC 22496 / NCIMB 10442 / H16 / Stanier 337) OX=381666 GN=aroL PE=3 SV=1	1	4	4	4	1	3	0	1	1	2	1	3	0	1	1	2	1	3	0	1	1	2	25.7	25.7	25.7	24.972	226	226	0	12.999	4.9	19	0	4.9	4.9	10.6	390390	24735	184800	0	33296	28692	118860	0	0	0	0	0
Q0K669	sp|Q0K669|AROB_CUPNH 3-dehydroquinate synthase OS=Cupriavidus necator (strain ATCC 17699 / DSM 428 / KCTC 22496 / NCIMB 10442 / H16 / Stanier 337) OX=381666 GN=aroB PE=3 SV=1	1	13	13	13	0	9	6	7	5	4	0	9	6	7	5	4	0	9	6	7	5	4	50.5	50.5	50.5	39.215	368	368	0	60.683	0	40.2	25.3	25.8	19.8	18.2	3010900	0	1139800	587110	498380	257090	528580	0	152360	168810	131490	87082
Q0K670	tr|Q0K670|Q0K670_CUPNH Deoxyguanosinetriphosphate triphosphohydrolase-like protein OS=Cupriavidus necator (strain ATCC 17699 / DSM 428 / KCTC 22496 / NCIMB 10442 / H16 / Stanier 337) OX=381666 GN=dgt PE=3 SV=1	1	5	5	5	0	5	1	0	0	0	0	5	1	0	0	0	0	5	1	0	0	0	22	22	22	42.649	378	378	0	82.288	0	22	6.1	0	0	0	170590	0	167500	3096.4	0	0	0	0	0	0	0	0
Q0K673	tr|Q0K673|Q0K673_CUPNH Glutamate synthase [NADPH] small chain OS=Cupriavidus necator (strain ATCC 17699 / DSM 428 / KCTC 22496 / NCIMB 10442 / H16 / Stanier 337) OX=381666 GN=gltD PE=4 SV=1	1	21	21	21	1	8	4	10	12	13	1	8	4	10	12	13	1	8	4	10	12	13	53.2	53.2	53.2	53.372	487	487	0	210.89	4.1	22.6	11.7	33.5	42.3	37.8	5719000	19907	758760	589150	674900	1481300	2195000	0	119560	196200	267400	322550
Q0K680	tr|Q0K680|Q0K680_CUPNH ABC-type transporter, auxilary periplasmic component involved in toluene tolerance OS=Cupriavidus necator (strain ATCC 17699 / DSM 428 / KCTC 22496 / NCIMB 10442 / H16 / Stanier 337) OX=381666 GN=ttg2D PE=4 SV=1	1	10	10	10	4	7	6	4	5	5	4	7	6	4	5	5	4	7	6	4	5	5	45	45	45	22.999	209	209	0	135.96	24.4	35.9	34.9	25.8	31.1	31.6	10352000	634860	3215700	2660600	1106300	1474300	1260500	698590	499840	815410	393810	464270
Q0K684	tr|Q0K684|Q0K684_CUPNH Predicted transcriptional regulator, BolA superfamily OS=Cupriavidus necator (strain ATCC 17699 / DSM 428 / KCTC 22496 / NCIMB 10442 / H16 / Stanier 337) OX=381666 GN=bolA PE=3 SV=1	1	4	4	4	0	3	2	2	2	2	0	3	2	2	2	2	0	3	2	2	2	2	69.5	69.5	69.5	9.2614	82	82	0	21.712	0	67.1	26.8	26.8	26.8	13.4	1309300	0	614740	291010	179770	170960	52793	0	0	156200	95154	98419
Q0K685	sp|Q0K685|MURA_CUPNH UDP-N-acetylglucosamine 1-carboxyvinyltransferase OS=Cupriavidus necator (strain ATCC 17699 / DSM 428 / KCTC 22496 / NCIMB 10442 / H16 / Stanier 337) OX=381666 GN=murA PE=3 SV=1	1	7	7	7	0	5	4	1	3	3	0	5	4	1	3	3	0	5	4	1	3	3	23.1	23.1	23.1	44.346	416	416	0	55.917	0	18	10.8	2.9	8.9	10.6	1475300	0	485800	476120	49948	237420	226060	0	0	215680	0	131490
Q0K686	sp|Q0K686|HIS1_CUPNH ATP phosphoribosyltransferase OS=Cupriavidus necator (strain ATCC 17699 / DSM 428 / KCTC 22496 / NCIMB 10442 / H16 / Stanier 337) OX=381666 GN=hisG PE=3 SV=1	1	9	9	9	0	6	4	3	5	4	0	6	4	3	5	4	0	6	4	3	5	4	57.1	57.1	57.1	23.948	224	224	0	56.332	0	35.3	26.8	19.2	37.5	29	2662200	0	790520	642120	212190	569450	447960	0	166230	358270	210360	208970
Q0K687	tr|Q0K687|Q0K687_CUPNH Histidinol dehydrogenase OS=Cupriavidus necator (strain ATCC 17699 / DSM 428 / KCTC 22496 / NCIMB 10442 / H16 / Stanier 337) OX=381666 GN=hisD PE=3 SV=1	1	9	9	9	0	6	2	3	4	5	0	6	2	3	4	5	0	6	2	3	4	5	34.1	34.1	34.1	47.806	446	446	0	106.36	0	25.1	9	11.9	19.1	21.7	1590700	0	481870	145260	195950	238890	528740	0	104630	121170	112440	101430
Q0K688	tr|Q0K688|Q0K688_CUPNH Histidinol-phosphate aminotransferase OS=Cupriavidus necator (strain ATCC 17699 / DSM 428 / KCTC 22496 / NCIMB 10442 / H16 / Stanier 337) OX=381666 GN=hisC PE=3 SV=1	1	5	5	5	0	5	3	1	2	3	0	5	3	1	2	3	0	5	3	1	2	3	14.2	14.2	14.2	39.681	366	366	0	24.861	0	14.2	9.3	4.1	7.1	9	1356700	0	661150	395720	70088	93654	136060	0	161160	135790	0	97776
Q0K689	sp|Q0K689|HIS7_CUPNH Imidazoleglycerol-phosphate dehydratase OS=Cupriavidus necator (strain ATCC 17699 / DSM 428 / KCTC 22496 / NCIMB 10442 / H16 / Stanier 337) OX=381666 GN=hisB PE=3 SV=1	1	6	6	6	0	1	1	3	3	6	0	1	1	3	3	6	0	1	1	3	3	6	40.5	40.5	40.5	21.501	195	195	0	40.964	0	8.7	8.7	25.1	25.1	40.5	1888800	0	44847	15634	335130	332140	1161000	0	0	0	108240	128590
Q0K691	tr|Q0K691|Q0K691_CUPNH Imidazole glycerol phosphate synthase subunit HisH OS=Cupriavidus necator (strain ATCC 17699 / DSM 428 / KCTC 22496 / NCIMB 10442 / H16 / Stanier 337) OX=381666 GN=hisH PE=3 SV=1	1	7	7	7	2	6	2	4	5	3	2	6	2	4	5	3	2	6	2	4	5	3	47.8	47.8	47.8	22.503	207	207	0	44.937	12.1	32.4	21.3	21.3	26.6	16.9	5299800	173850	1977300	638450	851760	701590	956800	260870	431060	0	378690	315910
Q0K692	sp|Q0K692|HIS4_CUPNH 1-(5-phosphoribosyl)-5-[(5-phosphoribosylamino)methylideneamino] imidazole-4-carboxamide isomerase OS=Cupriavidus necator (strain ATCC 17699 / DSM 428 / KCTC 22496 / NCIMB 10442 / H16 / Stanier 337) OX=381666 GN=hisA PE=3 SV=1	1	14	14	14	4	13	9	10	10	10	4	13	9	10	10	10	4	13	9	10	10	10	68.5	68.5	68.5	26.331	248	248	0	265.52	22.6	64.5	55.6	52	52	49.6	21498000	326420	5527800	4545500	4128200	3151900	3817800	310360	824340	917410	903500	721660
Q0K693	sp|Q0K693|HIS6_CUPNH Imidazole glycerol phosphate synthase subunit HisF OS=Cupriavidus necator (strain ATCC 17699 / DSM 428 / KCTC 22496 / NCIMB 10442 / H16 / Stanier 337) OX=381666 GN=hisF PE=3 SV=1	1	9	9	9	1	8	2	4	3	6	1	8	2	4	3	6	1	8	2	4	3	6	44.5	44.5	44.5	27.079	256	256	0	107.02	4.7	43	18.8	30.5	27	37.5	3752200	35313	1196800	516550	469180	313300	1221100	0	249490	289530	223810	188760
Q0K694	sp|Q0K694|HIS3_CUPNH Phosphoribosyl-AMP cyclohydrolase OS=Cupriavidus necator (strain ATCC 17699 / DSM 428 / KCTC 22496 / NCIMB 10442 / H16 / Stanier 337) OX=381666 GN=hisI PE=3 SV=1	1	6	6	6	1	4	1	1	0	1	1	4	1	1	0	1	1	4	1	1	0	1	56.7	56.7	56.7	15.507	134	134	0	16.627	8.2	41.8	13.4	9.7	0	20.1	614010	38859	364210	54294	25400	0	131250	0	0	0	0	0
Q0K695	sp|Q0K695|HIS2_CUPNH Phosphoribosyl-ATP pyrophosphatase OS=Cupriavidus necator (strain ATCC 17699 / DSM 428 / KCTC 22496 / NCIMB 10442 / H16 / Stanier 337) OX=381666 GN=hisE PE=3 SV=1	1	4	4	4	3	3	2	2	2	0	3	3	2	2	2	0	3	3	2	2	2	0	30.1	30.1	30.1	13.235	123	123	0	31.671	29.3	22	21.1	18.7	21.1	0	2793100	252460	818130	787410	419860	515280	0	375220	298900	390540	344880	275390
Q0K697	tr|Q0K697|Q0K697_CUPNH Diadenosine tetraphosphate (Ap4A) hydrolase or other HIT family hydrolase OS=Cupriavidus necator (strain ATCC 17699 / DSM 428 / KCTC 22496 / NCIMB 10442 / H16 / Stanier 337) OX=381666 GN=H16_A3406 PE=4 SV=1	1	2	2	2	0	2	0	0	0	1	0	2	0	0	0	1	0	2	0	0	0	1	22.9	22.9	22.9	12.826	118	118	0	6.0325	0	22.9	0	0	0	14.4	225120	0	170510	0	0	0	54612	0	0	0	0	0
Q0K698	sp|Q0K698|TATA_CUPNH Sec-independent protein translocase protein TatA OS=Cupriavidus necator (strain ATCC 17699 / DSM 428 / KCTC 22496 / NCIMB 10442 / H16 / Stanier 337) OX=381666 GN=tatA PE=3 SV=1	1	1	1	1	0	1	0	1	0	0	0	1	0	1	0	0	0	1	0	1	0	0	13	13	13	8.4477	77	77	0.0038911	2.4178	0	13	0	13	0	0	84069	0	36582	0	47487	0	0	0	0	0	0	0
Q0K6A1	tr|Q0K6A1|Q0K6A1_CUPNH Outer membrane protein (Porin) OS=Cupriavidus necator (strain ATCC 17699 / DSM 428 / KCTC 22496 / NCIMB 10442 / H16 / Stanier 337) OX=381666 GN=H16_A3402 PE=4 SV=1	1	3	3	3	0	1	2	0	0	1	0	1	2	0	0	1	0	1	2	0	0	1	13.6	13.6	13.6	41.288	390	390	0	24.063	0	3.3	10.3	0	0	3.3	396980	0	113890	124010	0	0	159070	0	0	0	0	0
Q0K6A2	tr|Q0K6A2|Q0K6A2_CUPNH Trypsin-like serine protease, typically periplasmic, contains C-terminal PDZ domain OS=Cupriavidus necator (strain ATCC 17699 / DSM 428 / KCTC 22496 / NCIMB 10442 / H16 / Stanier 337) OX=381666 GN=H16_A3401 PE=4 SV=1	1	2	2	2	0	1	0	1	1	1	0	1	0	1	1	1	0	1	0	1	1	1	5.8	5.8	5.8	41.78	397	397	0	4.5819	0	2.3	0	3.5	2.3	2.3	344320	0	90095	0	56978	61496	135750	0	0	0	0	0
Q0K6A3	tr|Q0K6A3|Q0K6A3_CUPNH Nif3-like dinuclear metal center hexameric protein OS=Cupriavidus necator (strain ATCC 17699 / DSM 428 / KCTC 22496 / NCIMB 10442 / H16 / Stanier 337) OX=381666 GN=H16_A3400 PE=3 SV=1	1	4	4	4	0	0	0	3	3	4	0	0	0	3	3	4	0	0	0	3	3	4	21	21	21	26.718	248	248	0	39.57	0	0	0	15.3	15.3	21	800430	0	0	0	227080	252300	321050	0	0	0	91593	110340
Q0K6A5	tr|Q0K6A5|Q0K6A5_CUPNH Ubiquinol-cytochrome c reductase iron-sulfur subunit OS=Cupriavidus necator (strain ATCC 17699 / DSM 428 / KCTC 22496 / NCIMB 10442 / H16 / Stanier 337) OX=381666 GN=qcrA PE=3 SV=1	1	15	15	15	0	7	3	10	11	10	0	7	3	10	11	10	0	7	3	10	11	10	63.9	63.9	63.9	21.791	205	205	0	161.72	0	34.6	16.6	58	61	44.9	11367000	0	1430700	437630	3181600	3278100	3039000	0	292670	184180	786880	781820
Q0K6A6	tr|Q0K6A6|Q0K6A6_CUPNH Cytochrome b OS=Cupriavidus necator (strain ATCC 17699 / DSM 428 / KCTC 22496 / NCIMB 10442 / H16 / Stanier 337) OX=381666 GN=qcrB PE=3 SV=1	1	2	2	2	0	2	0	0	0	0	0	2	0	0	0	0	0	2	0	0	0	0	5.1	5.1	5.1	52.746	467	467	0	6.8524	0	5.1	0	0	0	0	92495	0	92495	0	0	0	0	0	0	0	0	0
Q0K6A7	tr|Q0K6A7|Q0K6A7_CUPNH Ubiquinol-cytochrome c reductase, cytochrome c1 OS=Cupriavidus necator (strain ATCC 17699 / DSM 428 / KCTC 22496 / NCIMB 10442 / H16 / Stanier 337) OX=381666 GN=qcrC PE=4 SV=1	1	4	4	4	1	4	1	2	1	1	1	4	1	2	1	1	1	4	1	2	1	1	19.8	19.8	19.8	27.641	247	247	0	27.745	4	19.8	6.1	10.1	4	4	667130	19090	429010	52829	93327	33151	39722	0	118810	0	53998	0
Q0K6A8	tr|Q0K6A8|Q0K6A8_CUPNH Stringent starvation protein A (Glutathione S-transferase) OS=Cupriavidus necator (strain ATCC 17699 / DSM 428 / KCTC 22496 / NCIMB 10442 / H16 / Stanier 337) OX=381666 GN=sspA PE=3 SV=1	1	12	12	12	3	9	7	9	8	7	3	9	7	9	8	7	3	9	7	9	8	7	65.5	65.5	65.5	23.789	203	203	0	226.64	14.8	48.8	49.3	56.7	51.7	43.3	22307000	299030	4901200	3312400	5208000	3278500	5308300	358320	707350	638540	978600	830200
Q0K6A9	tr|Q0K6A9|Q0K6A9_CUPNH Stringent starvation protein B OS=Cupriavidus necator (strain ATCC 17699 / DSM 428 / KCTC 22496 / NCIMB 10442 / H16 / Stanier 337) OX=381666 GN=sspB PE=4 SV=1	1	4	4	4	0	3	0	1	1	2	0	3	0	1	1	2	0	3	0	1	1	2	23.5	23.5	23.5	17.644	162	162	0	44.755	0	22.8	0	6.8	6.8	7.4	865770	0	355200	0	89072	70749	350750	0	0	0	0	0
Q0K6B6	tr|Q0K6B6|Q0K6B6_CUPNH Amidase OS=Cupriavidus necator (strain ATCC 17699 / DSM 428 / KCTC 22496 / NCIMB 10442 / H16 / Stanier 337) OX=381666 GN=H16_A3386 PE=4 SV=1	1	2	2	2	0	1	0	2	0	0	0	1	0	2	0	0	0	1	0	2	0	0	4.7	4.7	4.7	50.674	473	473	0.00059524	3.9364	0	2.1	0	4.7	0	0	285140	0	94047	0	191100	0	0	0	0	0	0	0
Q0K6C0	tr|Q0K6C0|Q0K6C0_CUPNH Antitoxin OS=Cupriavidus necator (strain ATCC 17699 / DSM 428 / KCTC 22496 / NCIMB 10442 / H16 / Stanier 337) OX=381666 GN=stbD PE=3 SV=1	1	1	1	1	0	1	1	0	0	0	0	1	1	0	0	0	0	1	1	0	0	0	23.8	23.8	23.8	9.4977	84	84	0	4.2078	0	23.8	23.8	0	0	0	204890	0	79803	125090	0	0	0	0	0	0	0	0
Q0K6E2	tr|Q0K6E2|Q0K6E2_CUPNH Energy-dependent translational throttle protein EttA OS=Cupriavidus necator (strain ATCC 17699 / DSM 428 / KCTC 22496 / NCIMB 10442 / H16 / Stanier 337) OX=381666 GN=ettA PE=3 SV=1	1	2	2	2	0	1	1	0	1	1	0	1	1	0	1	1	0	1	1	0	1	1	4.1	4.1	4.1	61.909	555	555	0	16.003	0	2	2	0	2	2.2	122250	0	4455.9	5210.3	0	5951.2	106630	0	0	0	0	0
Q0K6E5	tr|Q0K6E5|Q0K6E5_CUPNH Cation/multidrug efflux system, mebrane-fusion component OS=Cupriavidus necator (strain ATCC 17699 / DSM 428 / KCTC 22496 / NCIMB 10442 / H16 / Stanier 337) OX=381666 GN=acrA6 PE=3 SV=1	1	4	4	4	1	4	2	1	0	1	1	4	2	1	0	1	1	4	2	1	0	1	19	19	19	43.249	411	411	0	48.606	7.8	19	11.4	7.8	0	7.8	883270	20290	471900	252760	61412	0	76908	0	174120	159430	0	0
Q0K6F2	tr|Q0K6F2|Q0K6F2_CUPNH Probable extra-cytoplasmic solute receptor OS=Cupriavidus necator (strain ATCC 17699 / DSM 428 / KCTC 22496 / NCIMB 10442 / H16 / Stanier 337) OX=381666 GN=H16_A3350 PE=3 SV=1	1	10	10	10	1	8	5	6	5	6	1	8	5	6	5	6	1	8	5	6	5	6	41.6	41.6	41.6	34.868	332	332	0	170.76	3	37.3	22	30.7	23.8	25.9	4434300	37272	1903700	514390	730480	573610	674830	0	428390	329400	250030	214980
Q0K6F3	tr|Q0K6F3|Q0K6F3_CUPNH Signal peptide protein OS=Cupriavidus necator (strain ATCC 17699 / DSM 428 / KCTC 22496 / NCIMB 10442 / H16 / Stanier 337) OX=381666 GN=H16_A3349 PE=4 SV=1	1	3	3	3	0	1	1	2	0	1	0	1	1	2	0	1	0	1	1	2	0	1	20.5	20.5	20.5	25.037	244	244	0	27.915	0	7.4	11.9	20.5	0	13.1	192880	0	48577	22055	58850	0	63400	0	0	0	0	0
Q0K6F4	tr|Q0K6F4|Q0K6F4_CUPNH Dihydrodipicolinate reductase OS=Cupriavidus necator (strain ATCC 17699 / DSM 428 / KCTC 22496 / NCIMB 10442 / H16 / Stanier 337) OX=381666 GN=H16_A3348 PE=3 SV=1	1	3	3	3	0	3	1	1	1	1	0	3	1	1	1	1	0	3	1	1	1	1	26	26	26	28.029	269	269	0	73.739	0	26	4.8	4.8	4.8	4.8	534810	0	227330	97355	55024	49214	105890	0	0	80496	37235	0
Q0K6F7	tr|Q0K6F7|Q0K6F7_CUPNH aldehyde dehydrogenase (NAD(+)) OS=Cupriavidus necator (strain ATCC 17699 / DSM 428 / KCTC 22496 / NCIMB 10442 / H16 / Stanier 337) OX=381666 GN=H16_A3345 PE=3 SV=1	1	1	1	1	0	1	0	0	0	0	0	1	0	0	0	0	0	1	0	0	0	0	2.6	2.6	2.6	53.122	505	505	0.0071116	2.065	0	2.6	0	0	0	0	33285	0	33285	0	0	0	0	0	0	0	0	0
Q0K6F9	tr|Q0K6F9|Q0K6F9_CUPNH Glutaredoxin OS=Cupriavidus necator (strain ATCC 17699 / DSM 428 / KCTC 22496 / NCIMB 10442 / H16 / Stanier 337) OX=381666 GN=H16_A3343 PE=3 SV=1	1	3	3	3	1	3	1	1	1	1	1	3	1	1	1	1	1	3	1	1	1	1	33.1	33.1	33.1	13.628	124	124	0	34.774	15.3	33.1	15.3	15.3	15.3	15.3	2521700	153960	923600	971800	268420	65130	138790	0	0	0	0	0
Q0K6G1	tr|Q0K6G1|Q0K6G1_CUPNH LIPOPROTEIN OS=Cupriavidus necator (strain ATCC 17699 / DSM 428 / KCTC 22496 / NCIMB 10442 / H16 / Stanier 337) OX=381666 GN=H16_A3341 PE=4 SV=1	1	7	7	7	2	5	5	5	4	6	2	5	5	5	4	6	2	5	5	5	4	6	73.4	73.4	73.4	10.307	109	109	0	264.8	26.6	63.3	63.3	43.1	43.1	53.2	15151000	172550	3084800	3430200	3091100	2894100	2478700	544130	967260	1859700	1500000	1747100
Q0K6G5	tr|Q0K6G5|Q0K6G5_CUPNH adenosylhomocysteine nucleosidase OS=Cupriavidus necator (strain ATCC 17699 / DSM 428 / KCTC 22496 / NCIMB 10442 / H16 / Stanier 337) OX=381666 GN=pfs PE=4 SV=1	1	4	4	4	0	4	1	0	1	1	0	4	1	0	1	1	0	4	1	0	1	1	25.5	25.5	25.5	29.362	275	275	0	22.273	0	25.5	6.5	0	6.5	2.9	527590	0	248140	140250	0	88122	51083	0	0	0	0	0
Q0K6G9	tr|Q0K6G9|Q0K6G9_CUPNH Ribosome-binding ATPase YchF OS=Cupriavidus necator (strain ATCC 17699 / DSM 428 / KCTC 22496 / NCIMB 10442 / H16 / Stanier 337) OX=381666 GN=ychF PE=3 SV=1	1	9	9	9	0	4	3	8	8	5	0	4	3	8	8	5	0	4	3	8	8	5	31.4	31.4	31.4	39.284	363	363	0	91.516	0	15.2	12.7	27.8	28.9	16	2340700	0	224630	160130	532620	658440	764920	0	52974	73422	90140	95338
Q0K6H0	tr|Q0K6H0|Q0K6H0_CUPNH FAD-binding Monooxygenase OS=Cupriavidus necator (strain ATCC 17699 / DSM 428 / KCTC 22496 / NCIMB 10442 / H16 / Stanier 337) OX=381666 GN=H16_A3332 PE=3 SV=1	1	1	1	1	0	0	0	0	0	1	0	0	0	0	0	1	0	0	0	0	0	1	3.7	3.7	3.7	46.138	431	431	0	40.05	0	0	0	0	0	3.7	42209	0	0	0	0	0	42209	0	0	0	0	0
Q0K6H1	tr|Q0K6H1|Q0K6H1_CUPNH Thiol:disulfide interchange protein OS=Cupriavidus necator (strain ATCC 17699 / DSM 428 / KCTC 22496 / NCIMB 10442 / H16 / Stanier 337) OX=381666 GN=H16_A3331 PE=3 SV=1	1	10	10	9	2	4	3	0	3	4	2	4	3	0	3	4	2	4	3	0	3	4	44	44	44	27.419	252	252	0	53.361	6.7	20.6	13.9	0	11.1	26.6	3677300	114840	1156300	1060700	0	798980	546450	365060	325370	468500	0	374560
Q0K6H2	tr|Q0K6H2|Q0K6H2_CUPNH Alcohol dehydrogenase OS=Cupriavidus necator (strain ATCC 17699 / DSM 428 / KCTC 22496 / NCIMB 10442 / H16 / Stanier 337) OX=381666 GN=H16_A3330 PE=4 SV=1	1	12	12	12	1	9	4	9	6	8	1	9	4	9	6	8	1	9	4	9	6	8	44.9	44.9	44.9	34.878	334	334	0	160.64	3.6	41.9	21	44.6	24.3	42.5	4092300	14359	1016200	560800	975390	288790	1236700	0	178100	180250	265680	191180
Q0K6H7	sp|Q0K6H7|ACYP_CUPNH Acylphosphatase OS=Cupriavidus necator (strain ATCC 17699 / DSM 428 / KCTC 22496 / NCIMB 10442 / H16 / Stanier 337) OX=381666 GN=acyP PE=3 SV=1	1	1	1	1	0	1	0	0	0	0	0	1	0	0	0	0	0	1	0	0	0	0	17.4	17.4	17.4	10.007	92	92	0.0060639	2.2271	0	17.4	0	0	0	0	64701	0	64701	0	0	0	0	0	0	0	0	0
Q0K6I0	sp|Q0K6I0|TRPC_CUPNH Indole-3-glycerol phosphate synthase OS=Cupriavidus necator (strain ATCC 17699 / DSM 428 / KCTC 22496 / NCIMB 10442 / H16 / Stanier 337) OX=381666 GN=trpC PE=3 SV=1	1	7	7	7	1	2	1	3	3	5	1	2	1	3	3	5	1	2	1	3	3	5	26.6	26.6	26.6	28.99	267	267	0	73.49	5.6	9.7	5.6	15	14.6	22.8	1315000	41446	183810	197520	243860	318810	329580	0	87843	0	132720	122630
Q0K6I1	sp|Q0K6I1|TRPD_CUPNH Anthranilate phosphoribosyltransferase OS=Cupriavidus necator (strain ATCC 17699 / DSM 428 / KCTC 22496 / NCIMB 10442 / H16 / Stanier 337) OX=381666 GN=trpD PE=3 SV=2	1	11	11	11	0	6	2	5	5	7	0	6	2	5	5	7	0	6	2	5	5	7	39	39	39	36.633	341	341	0	121.71	0	23.5	12.6	22	22.9	25.5	2382400	0	542860	266650	366510	424370	782040	0	76245	0	95321	136090
Q0K6I2	tr|Q0K6I2|Q0K6I2_CUPNH Anthranilate synthase component II OS=Cupriavidus necator (strain ATCC 17699 / DSM 428 / KCTC 22496 / NCIMB 10442 / H16 / Stanier 337) OX=381666 GN=trpG PE=4 SV=1	1	5	5	5	0	4	4	3	3	3	0	4	4	3	3	3	0	4	4	3	3	3	46.6	46.6	46.6	20.833	189	189	0	122.82	0	42.3	37.6	33.3	33.3	33.3	1637300	0	619540	220980	176900	156900	462990	0	108300	99406	92900	87424
Q0K6I5	tr|Q0K6I5|Q0K6I5_CUPNH Ribulose-phosphate 3-epimerase OS=Cupriavidus necator (strain ATCC 17699 / DSM 428 / KCTC 22496 / NCIMB 10442 / H16 / Stanier 337) OX=381666 GN=rpe PE=3 SV=1	1	2	2	2	0	1	0	1	1	1	0	1	0	1	1	1	0	1	0	1	1	1	10.7	10.7	10.7	25.199	233	233	0	10.391	0	7.7	0	3	7.7	7.7	417160	0	103280	0	42633	67488	203770	0	0	0	0	0
Q0K6I6	tr|Q0K6I6|Q0K6I6_CUPNH Protein ApaG OS=Cupriavidus necator (strain ATCC 17699 / DSM 428 / KCTC 22496 / NCIMB 10442 / H16 / Stanier 337) OX=381666 GN=apaG PE=3 SV=1	1	4	4	4	0	3	3	1	1	1	0	3	3	1	1	1	0	3	3	1	1	1	38.7	38.7	38.7	13.844	124	124	0	12.849	0	27.4	30.6	9.7	9.7	9.7	1867600	0	609420	690910	229210	194520	143530	0	349070	521580	0	0
Q0K6I9	tr|Q0K6I9|Q0K6I9_CUPNH Phenylacetate-coenzyme A ligase OS=Cupriavidus necator (strain ATCC 17699 / DSM 428 / KCTC 22496 / NCIMB 10442 / H16 / Stanier 337) OX=381666 GN=paaL1 PE=3 SV=1	1	2	2	2	0	0	0	0	0	2	0	0	0	0	0	2	0	0	0	0	0	2	5.5	5.5	5.5	47.918	434	434	0	11.457	0	0	0	0	0	5.5	79217	0	0	0	0	0	79217	0	0	0	0	0
Q0K6J2	tr|Q0K6J2|Q0K6J2_CUPNH ABC-type transporter, periplasmic component: PAAT family OS=Cupriavidus necator (strain ATCC 17699 / DSM 428 / KCTC 22496 / NCIMB 10442 / H16 / Stanier 337) OX=381666 GN=H16_A3310 PE=4 SV=1	1	3	3	3	0	3	2	1	0	1	0	3	2	1	0	1	0	3	2	1	0	1	16.9	16.9	16.9	28.078	261	261	0	29.944	0	16.9	12.3	6.1	0	6.1	431670	0	204900	156280	20373	0	50121	0	88149	103750	0	0
Q0K6J4	tr|Q0K6J4|Q0K6J4_CUPNH ABC-type transporter, ATPase component: PAAT family OS=Cupriavidus necator (strain ATCC 17699 / DSM 428 / KCTC 22496 / NCIMB 10442 / H16 / Stanier 337) OX=381666 GN=H16_A3308 PE=3 SV=1	1	2	2	2	0	0	0	0	1	1	0	0	0	0	1	1	0	0	0	0	1	1	12.3	12.3	12.3	29.411	269	269	0	4.397	0	0	0	0	7.4	4.8	69123	0	0	0	0	34192	34931	0	0	0	0	0
Q0K6J5	tr|Q0K6J5|Q0K6J5_CUPNH Putative enoyl-CoA hydratase OS=Cupriavidus necator (strain ATCC 17699 / DSM 428 / KCTC 22496 / NCIMB 10442 / H16 / Stanier 337) OX=381666 GN=H16_A3307 PE=3 SV=1	1	18	18	17	5	11	7	8	8	11	5	11	7	8	8	11	5	11	7	8	8	11	54.3	54.3	50.8	27.786	258	258	0	132.12	23.3	38.4	28.3	28.7	26.7	36.4	14509000	245730	4315800	3115800	1990600	1623300	3218000	217150	702410	982110	632460	568400
Q0K6J8	tr|Q0K6J8|Q0K6J8_CUPNH Putative peptidase, M20D subfamily OS=Cupriavidus necator (strain ATCC 17699 / DSM 428 / KCTC 22496 / NCIMB 10442 / H16 / Stanier 337) OX=381666 GN=hipO PE=4 SV=1	1	9	9	9	0	6	1	3	5	6	0	6	1	3	5	6	0	6	1	3	5	6	33	33	33	43.002	397	397	0	58.601	0	21.2	3	10.6	16.9	22.7	1527900	0	366270	46474	236910	405610	472650	0	68463	0	98492	119530
Q0K6J9	tr|Q0K6J9|Q0K6J9_CUPNH ABC-type transporter, periplasmic component: PepT family OS=Cupriavidus necator (strain ATCC 17699 / DSM 428 / KCTC 22496 / NCIMB 10442 / H16 / Stanier 337) OX=381666 GN=H16_A3298 PE=3 SV=1	1	3	3	3	0	1	0	1	2	2	0	1	0	1	2	2	0	1	0	1	2	2	5.3	5.3	5.3	58.442	528	528	0	6.9788	0	1.7	0	1.7	3.8	3.2	2203100	0	230190	0	275300	95097	1602500	0	0	0	0	0
Q0K6K5	tr|Q0K6K5|Q0K6K5_CUPNH Molybdopterin oxidoreductase OS=Cupriavidus necator (strain ATCC 17699 / DSM 428 / KCTC 22496 / NCIMB 10442 / H16 / Stanier 337) OX=381666 GN=H16_A3292 PE=3 SV=1	1	8	8	8	0	6	3	5	2	6	0	6	3	5	2	6	0	6	3	5	2	6	18.7	18.7	18.7	75.89	702	702	0	59.042	0	14.8	7.5	12.1	5.6	13.7	1581500	0	278930	98186	368430	174700	661210	0	64500	66072	114120	93047
Q0K6L1	tr|Q0K6L1|Q0K6L1_CUPNH Transcriptional regulator, MarR-family OS=Cupriavidus necator (strain ATCC 17699 / DSM 428 / KCTC 22496 / NCIMB 10442 / H16 / Stanier 337) OX=381666 GN=H16_A3286 PE=4 SV=1	1	2	2	2	0	2	1	1	1	0	0	2	1	1	1	0	0	2	1	1	1	0	16.8	16.8	16.8	18.652	167	167	0	8.7189	0	16.8	11.4	11.4	11.4	0	295380	0	103430	100750	58691	32512	0	0	0	0	0	0
Q0K6L4	sp|Q0K6L4|COQ7_CUPNH 3-demethoxyubiquinol 3-hydroxylase OS=Cupriavidus necator (strain ATCC 17699 / DSM 428 / KCTC 22496 / NCIMB 10442 / H16 / Stanier 337) OX=381666 GN=coq7 PE=3 SV=1	1	3	3	3	0	0	1	0	0	2	0	0	1	0	0	2	0	0	1	0	0	2	24.2	24.2	24.2	22.696	207	207	0	6.5081	0	0	6.3	0	0	17.9	196280	0	0	116760	0	0	79527	0	0	0	0	0
Q0K6L5	tr|Q0K6L5|Q0K6L5_CUPNH Transcriptional regulator MraZ OS=Cupriavidus necator (strain ATCC 17699 / DSM 428 / KCTC 22496 / NCIMB 10442 / H16 / Stanier 337) OX=381666 GN=mraZ PE=3 SV=1	1	3	3	3	0	1	0	1	1	3	0	1	0	1	1	3	0	1	0	1	1	3	29.9	29.9	29.9	14.311	127	127	0	21.193	0	9.4	0	12.6	12.6	29.9	449640	0	58944	0	125890	63262	201540	0	0	0	0	0
Q0K6L6;Q7WXM1	sp|Q0K6L6|RSMH_CUPNH Ribosomal RNA small subunit methyltransferase H OS=Cupriavidus necator (strain ATCC 17699 / DSM 428 / KCTC 22496 / NCIMB 10442 / H16 / Stanier 337) OX=381666 GN=rsmH PE=3 SV=1	2	19	19	19	1	7	5	15	16	13	1	7	5	15	16	13	1	7	5	15	16	13	60.1	60.1	60.1	35.666	333	333;326	0	323.31	3.9	29.4	23.4	56.5	55.9	44.7	17014000	32100	882820	558060	4393600	4610400	6537100	0	154620	116140	761540	802080
Q0K6L9	tr|Q0K6L9|Q0K6L9_CUPNH UDP-N-acetylmuramoyl-L-alanyl-D-glutamate--2,6-diaminopimelate ligase OS=Cupriavidus necator (strain ATCC 17699 / DSM 428 / KCTC 22496 / NCIMB 10442 / H16 / Stanier 337) OX=381666 GN=murE PE=3 SV=1	1	8	8	8	2	8	4	8	7	7	2	8	4	8	7	7	2	8	4	8	7	7	32.1	32.1	32.1	54.294	520	520	0	141.36	5.4	32.1	10.4	32.1	29.6	26.7	7753500	79965	1859000	1605600	1616500	1177300	1415300	190330	404020	548520	746210	508420
Q0K6M0	tr|Q0K6M0|Q0K6M0_CUPNH UDP-N-acetylmuramoyl-tripeptide--D-alanyl-D-alanine ligase OS=Cupriavidus necator (strain ATCC 17699 / DSM 428 / KCTC 22496 / NCIMB 10442 / H16 / Stanier 337) OX=381666 GN=murF PE=3 SV=1	1	21	21	21	1	14	10	16	14	14	1	14	10	16	14	14	1	14	10	16	14	14	70.8	70.8	70.8	48.403	466	466	0	322.19	2.8	52.4	42.3	56.9	52.8	52.6	17830000	20992	2504200	1121000	5130500	3329200	5724500	0	194230	184600	542330	438780
Q0K6M2	tr|Q0K6M2|Q0K6M2_CUPNH UDP-N-acetylmuramoylalanine--D-glutamate ligase OS=Cupriavidus necator (strain ATCC 17699 / DSM 428 / KCTC 22496 / NCIMB 10442 / H16 / Stanier 337) OX=381666 GN=murD PE=3 SV=1	1	19	19	19	1	8	5	14	13	16	1	8	5	14	13	16	1	8	5	14	13	16	52.5	52.5	52.5	52.729	503	503	0	323.31	2.2	26.6	18.3	46.9	40.6	46.1	13298000	32681	1100200	802840	3595900	3184600	4581400	0	175820	246330	522720	556960
Q0K6M4	sp|Q0K6M4|MURG_CUPNH UDP-N-acetylglucosamine--N-acetylmuramyl-(pentapeptide) pyrophosphoryl-undecaprenol N-acetylglucosamine transferase OS=Cupriavidus necator (strain ATCC 17699 / DSM 428 / KCTC 22496 / NCIMB 10442 / H16 / Stanier 337) OX=381666 GN=murG P	1	6	6	6	0	2	1	5	4	2	0	2	1	5	4	2	0	2	1	5	4	2	27.5	27.5	27.5	37.814	356	356	0	55.326	0	9	5.6	25	17.1	11.2	2306300	0	697670	16896	922860	539600	129300	0	296240	0	448500	396070
Q0K6M5	sp|Q0K6M5|MURC_CUPNH UDP-N-acetylmuramate--L-alanine ligase OS=Cupriavidus necator (strain ATCC 17699 / DSM 428 / KCTC 22496 / NCIMB 10442 / H16 / Stanier 337) OX=381666 GN=murC PE=3 SV=1	1	13	13	13	0	2	1	7	7	8	0	2	1	7	7	8	0	2	1	7	7	8	36.1	36.1	36.1	50.424	477	477	0	121.35	0	4.4	2.7	24.7	16.6	21.4	2164700	0	92270	59478	325630	459110	1228200	0	0	0	103170	123230
Q0K6M6	sp|Q0K6M6|DDL_CUPNH D-alanine--D-alanine ligase OS=Cupriavidus necator (strain ATCC 17699 / DSM 428 / KCTC 22496 / NCIMB 10442 / H16 / Stanier 337) OX=381666 GN=ddl PE=3 SV=1	1	12	12	11	2	6	6	8	10	9	2	6	6	8	10	9	2	6	6	8	10	9	62.7	62.7	60.2	34.923	327	327	0	246.3	7.3	31.5	37.3	48.9	56.6	48.6	15286000	214340	1864100	1773900	3171800	3380300	4881200	328010	589820	609570	974350	1228200
Q0K6M7	tr|Q0K6M7|Q0K6M7_CUPNH Cell division protein FtsQ OS=Cupriavidus necator (strain ATCC 17699 / DSM 428 / KCTC 22496 / NCIMB 10442 / H16 / Stanier 337) OX=381666 GN=ftsQ PE=3 SV=1	1	2	2	2	0	1	1	2	2	2	0	1	1	2	2	2	0	1	1	2	2	2	9.5	9.5	9.5	33.213	304	304	0	14.207	0	6.9	6.9	9.5	9.5	9.5	263040	0	40676	19571	60614	66364	75815	0	0	0	34594	38443
Q0K6M8	tr|Q0K6M8|Q0K6M8_CUPNH Cell division protein FtsA OS=Cupriavidus necator (strain ATCC 17699 / DSM 428 / KCTC 22496 / NCIMB 10442 / H16 / Stanier 337) OX=381666 GN=ftsA PE=3 SV=1	1	25	25	25	5	17	12	16	16	16	5	17	12	16	16	16	5	17	12	16	16	16	67.3	67.3	67.3	44.319	410	410	0	323.31	14.6	48.5	38.5	49	54.6	49	24220000	167540	4470200	2668500	3990000	5071500	7852100	84132	453120	351520	528470	697980
Q0K6M9	tr|Q0K6M9|Q0K6M9_CUPNH Cell division protein FtsZ OS=Cupriavidus necator (strain ATCC 17699 / DSM 428 / KCTC 22496 / NCIMB 10442 / H16 / Stanier 337) OX=381666 GN=ftsZ PE=3 SV=1	1	9	9	9	0	3	1	6	7	8	0	3	1	6	7	8	0	3	1	6	7	8	40.1	40.1	40.1	41.55	397	397	0	118.61	0	14.6	5.3	28.2	31.5	36.8	4454500	0	341060	92516	1132600	1007100	1881200	0	64086	0	284010	281800
Q0K6N0	tr|Q0K6N0|Q0K6N0_CUPNH Glutathione-dependent peroxiredoxin OS=Cupriavidus necator (strain ATCC 17699 / DSM 428 / KCTC 22496 / NCIMB 10442 / H16 / Stanier 337) OX=381666 GN=H16_A3267 PE=3 SV=1	1	7	7	7	1	7	4	5	6	3	1	7	4	5	6	3	1	7	4	5	6	3	41.7	41.7	41.7	17.786	168	168	0	126.56	6.5	41.7	28	28.6	35.7	22	6976300	115660	2020700	723750	1777100	1228900	1110200	0	394100	250160	460050	328210
Q0K6N1	sp|Q0K6N1|LPXC_CUPNH UDP-3-O-acyl-N-acetylglucosamine deacetylase OS=Cupriavidus necator (strain ATCC 17699 / DSM 428 / KCTC 22496 / NCIMB 10442 / H16 / Stanier 337) OX=381666 GN=lpxC PE=3 SV=1	1	5	5	5	0	0	0	3	2	3	0	0	0	3	2	3	0	0	0	3	2	3	21.6	21.6	21.6	33.363	305	305	0	26.577	0	0	0	13.1	10.8	16.1	511840	0	0	0	116010	83054	312780	0	0	0	49210	46223
Q0K6N3	sp|Q0K6N3|SECA_CUPNH Protein translocase subunit SecA OS=Cupriavidus necator (strain ATCC 17699 / DSM 428 / KCTC 22496 / NCIMB 10442 / H16 / Stanier 337) OX=381666 GN=secA PE=3 SV=1	1	11	11	11	0	8	1	0	1	5	0	8	1	0	1	5	0	8	1	0	1	5	16.6	16.6	16.6	104.6	925	925	0	99.568	0	11.7	1.7	0	1.7	8.4	811860	0	392020	53282	0	25638	340920	0	54927	0	0	0
Q0K6N4	tr|Q0K6N4|Q0K6N4_CUPNH Arginine biosynthesis bifunctional protein ArgJ OS=Cupriavidus necator (strain ATCC 17699 / DSM 428 / KCTC 22496 / NCIMB 10442 / H16 / Stanier 337) OX=381666 GN=argJ PE=3 SV=1	1	15	15	15	1	10	9	9	10	6	1	10	9	9	10	6	1	10	9	9	10	6	53.9	53.9	53.9	42.718	408	408	0	266.94	3.2	39.5	33.1	37.3	40.2	19.1	10060000	168480	2970700	2017800	2313200	1459200	1130900	0	508590	589870	557500	406700
Q0K6N5	tr|Q0K6N5|Q0K6N5_CUPNH Predicted ATPase, AAA+ superfamily OS=Cupriavidus necator (strain ATCC 17699 / DSM 428 / KCTC 22496 / NCIMB 10442 / H16 / Stanier 337) OX=381666 GN=H16_A3262 PE=4 SV=1	1	4	4	4	0	4	2	0	0	0	0	4	2	0	0	0	0	4	2	0	0	0	24.6	24.6	24.6	33.881	301	301	0	29.915	0	24.6	13.6	0	0	0	226970	0	155510	71461	0	0	0	0	38931	43825	0	0
Q0K6N6	tr|Q0K6N6|Q0K6N6_CUPNH Putative 7,8-Dihydro-8-oxoguanine-triphosphatase OS=Cupriavidus necator (strain ATCC 17699 / DSM 428 / KCTC 22496 / NCIMB 10442 / H16 / Stanier 337) OX=381666 GN=H16_A3261 PE=3 SV=1	1	3	3	3	0	3	1	1	0	1	0	3	1	1	0	1	0	3	1	1	0	1	29.1	29.1	29.1	16.362	148	148	0	18.15	0	29.1	10.8	10.8	0	10.8	424940	0	254290	132700	16252	0	21697	0	0	0	0	0
Q0K6N8	sp|Q0K6N8|ZAPD_CUPNH Cell division protein ZapD OS=Cupriavidus necator (strain ATCC 17699 / DSM 428 / KCTC 22496 / NCIMB 10442 / H16 / Stanier 337) OX=381666 GN=zapD PE=3 SV=1	1	6	6	6	0	2	3	3	2	3	0	2	3	3	2	3	0	2	3	3	2	3	28.6	28.6	28.6	28.89	252	252	0	60.404	0	10.3	16.3	14.7	10.3	13.9	1179100	0	160240	218670	333090	151530	315530	0	0	106280	105140	94056
Q0K6N9	tr|Q0K6N9|Q0K6N9_CUPNH Dephospho-CoA kinase OS=Cupriavidus necator (strain ATCC 17699 / DSM 428 / KCTC 22496 / NCIMB 10442 / H16 / Stanier 337) OX=381666 GN=coaE PE=3 SV=1	1	4	4	4	0	3	1	0	0	1	0	3	1	0	0	1	0	3	1	0	0	1	22.1	22.1	22.1	22.478	208	208	0	17.41	0	21.2	9.6	0	0	5.8	397520	0	302610	59203	0	0	35711	0	0	0	0	0
Q0K6P3	tr|Q0K6P3|Q0K6P3_CUPNH Trans-hexaprenyltranstransferase OS=Cupriavidus necator (strain ATCC 17699 / DSM 428 / KCTC 22496 / NCIMB 10442 / H16 / Stanier 337) OX=381666 GN=grcC PE=3 SV=1	1	1	1	1	0	1	1	1	0	1	0	1	1	1	0	1	0	1	1	1	0	1	6.1	6.1	6.1	35.704	328	328	0	23.364	0	6.1	6.1	6.1	0	6.1	165990	0	80175	17410	10277	0	58132	0	0	0	0	0
Q0K6P4	sp|Q0K6P4|RL21_CUPNH Large ribosomal subunit protein bL21 OS=Cupriavidus necator (strain ATCC 17699 / DSM 428 / KCTC 22496 / NCIMB 10442 / H16 / Stanier 337) OX=381666 GN=rplU PE=3 SV=1	1	2	2	2	1	1	0	1	1	0	1	1	0	1	1	0	1	1	0	1	1	0	18.4	18.4	18.4	11.39	103	103	0	6.97	11.7	6.8	0	6.8	6.8	0	263280	81331	65514	0	51562	64877	0	0	0	0	0	0
Q0K6P5	sp|Q0K6P5|RL27_CUPNH Large ribosomal subunit protein bL27 OS=Cupriavidus necator (strain ATCC 17699 / DSM 428 / KCTC 22496 / NCIMB 10442 / H16 / Stanier 337) OX=381666 GN=rpmA PE=3 SV=1	1	3	3	3	1	3	3	3	3	2	1	3	3	3	3	2	1	3	3	3	3	2	50	50	50	8.8891	86	86	0	191.92	12.8	50	50	50	50	37.2	7626500	82273	2781000	1626200	1231200	1146400	759470	948440	1176300	736930	700320	675070
Q0K6P6	sp|Q0K6P6|OBG_CUPNH GTPase Obg OS=Cupriavidus necator (strain ATCC 17699 / DSM 428 / KCTC 22496 / NCIMB 10442 / H16 / Stanier 337) OX=381666 GN=obg PE=3 SV=1	1	12	12	12	0	7	7	7	8	7	0	7	7	7	8	7	0	7	7	7	8	7	54.2	54.2	54.2	39.779	365	365	0	215.62	0	32.1	28.5	33.4	39.5	32.1	2868800	0	348560	372880	543030	592430	1011900	0	65917	67672	94669	124740
Q0K6P7	sp|Q0K6P7|PROB_CUPNH Glutamate 5-kinase OS=Cupriavidus necator (strain ATCC 17699 / DSM 428 / KCTC 22496 / NCIMB 10442 / H16 / Stanier 337) OX=381666 GN=proB PE=3 SV=1	1	5	5	5	0	4	1	0	0	3	0	4	1	0	0	3	0	4	1	0	0	3	15.9	15.9	15.9	39.463	372	372	0	37.341	0	15.3	3.8	0	0	7.3	467850	0	275800	45702	0	0	146350	0	56315	0	0	0
Q0K6Q0	sp|Q0K6Q0|SYP_CUPNH Proline--tRNA ligase OS=Cupriavidus necator (strain ATCC 17699 / DSM 428 / KCTC 22496 / NCIMB 10442 / H16 / Stanier 337) OX=381666 GN=proS PE=3 SV=1	1	13	13	13	1	6	2	3	3	8	1	6	2	3	3	8	1	6	2	3	3	8	30.7	30.7	30.7	63.332	573	573	0	121.81	2.3	15	5.1	8.6	7.7	18.8	2197700	25545	472980	165070	283510	335130	915440	0	115140	0	131550	147970
Q0K6Q1	tr|Q0K6Q1|Q0K6Q1_CUPNH Lytic transglycosylase OS=Cupriavidus necator (strain ATCC 17699 / DSM 428 / KCTC 22496 / NCIMB 10442 / H16 / Stanier 337) OX=381666 GN=H16_A3245 PE=4 SV=1	1	1	1	1	0	1	1	1	1	0	0	1	1	1	1	0	0	1	1	1	1	0	4.5	4.5	4.5	26.928	247	247	0.0005814	3.2764	0	4.5	4.5	4.5	4.5	0	285330	0	78179	84248	50656	72252	0	0	0	0	0	0
Q0K6Q4	tr|Q0K6Q4|Q0K6Q4_CUPNH Hypoxanthine-guanine phosphoribosyltransferase OS=Cupriavidus necator (strain ATCC 17699 / DSM 428 / KCTC 22496 / NCIMB 10442 / H16 / Stanier 337) OX=381666 GN=hprT PE=4 SV=1	1	7	7	7	0	4	6	2	2	2	0	4	6	2	2	2	0	4	6	2	2	2	53.3	53.3	53.3	20.035	180	180	0	62.599	0	38.9	44.4	19.4	12.2	19.4	2047300	0	498520	652580	344580	121140	430470	0	139660	192060	156410	95490
Q0K6Q5	tr|Q0K6Q5|Q0K6Q5_CUPNH Signal recognition particle protein OS=Cupriavidus necator (strain ATCC 17699 / DSM 428 / KCTC 22496 / NCIMB 10442 / H16 / Stanier 337) OX=381666 GN=ffh PE=3 SV=1	1	6	6	6	0	2	0	2	2	2	0	2	0	2	2	2	0	2	0	2	2	2	21.8	21.8	21.8	50.237	464	464	0	19.108	0	7.1	0	6.5	8.8	5.8	493380	0	121520	0	98943	83091	189820	0	0	0	0	0
Q0K6R0	tr|Q0K6R0|Q0K6R0_CUPNH N-Acetylmuramoyl-L-alanine amidase OS=Cupriavidus necator (strain ATCC 17699 / DSM 428 / KCTC 22496 / NCIMB 10442 / H16 / Stanier 337) OX=381666 GN=H16_A3236 PE=4 SV=1	1	3	3	3	0	1	2	0	0	1	0	1	2	0	0	1	0	1	2	0	0	1	12.7	12.7	12.7	22.398	205	205	0	8.9047	0	5.9	12.2	0	0	6.3	194900	0	31737	145160	0	0	18002	0	0	0	0	0
Q0K6R3	tr|Q0K6R3|Q0K6R3_CUPNH DGQHR domain-containing protein OS=Cupriavidus necator (strain ATCC 17699 / DSM 428 / KCTC 22496 / NCIMB 10442 / H16 / Stanier 337) OX=381666 GN=H16_A3233 PE=4 SV=1	1	2	2	2	0	1	1	0	0	0	0	1	1	0	0	0	0	1	1	0	0	0	7.3	7.3	7.3	38.343	344	344	0	6.6503	0	3.2	4.1	0	0	0	101630	0	63974	37654	0	0	0	0	0	0	0	0
Q0K6U3	tr|Q0K6U3|Q0K6U3_CUPNH Probable extra-cytoplasmic solute receptor OS=Cupriavidus necator (strain ATCC 17699 / DSM 428 / KCTC 22496 / NCIMB 10442 / H16 / Stanier 337) OX=381666 GN=H16_A3203 PE=3 SV=1	1	1	1	1	0	1	0	0	0	0	0	1	0	0	0	0	0	1	0	0	0	0	2.8	2.8	2.8	33.719	321	321	0.0011488	3.063	0	2.8	0	0	0	0	45188	0	45188	0	0	0	0	0	0	0	0	0
Q0K6V5	tr|Q0K6V5|Q0K6V5_CUPNH Probable extra-cytoplasmic solute receptor OS=Cupriavidus necator (strain ATCC 17699 / DSM 428 / KCTC 22496 / NCIMB 10442 / H16 / Stanier 337) OX=381666 GN=H16_A3191 PE=3 SV=1	1	2	2	2	0	2	0	0	0	0	0	2	0	0	0	0	0	2	0	0	0	0	8.2	8.2	8.2	34.931	330	330	0.00059137	3.7863	0	8.2	0	0	0	0	92728	0	92728	0	0	0	0	0	0	0	0	0
Q0K6V7	sp|Q0K6V7|RDGC_CUPNH Recombination-associated protein RdgC OS=Cupriavidus necator (strain ATCC 17699 / DSM 428 / KCTC 22496 / NCIMB 10442 / H16 / Stanier 337) OX=381666 GN=rdgC PE=3 SV=1	1	3	3	3	0	0	1	2	0	2	0	0	1	2	0	2	0	0	1	2	0	2	11	11	11	33.184	299	299	0	17.05	0	0	6	5	0	11	266400	0	0	61325	49875	0	155200	0	0	0	0	0
Q0K6V8	tr|Q0K6V8|Q0K6V8_CUPNH Hypothetical membrane spanning protein OS=Cupriavidus necator (strain ATCC 17699 / DSM 428 / KCTC 22496 / NCIMB 10442 / H16 / Stanier 337) OX=381666 GN=H16_A3188 PE=4 SV=1	1	2	2	2	0	2	1	0	1	0	0	2	1	0	1	0	0	2	1	0	1	0	13.5	13.5	13.5	19.929	192	192	0	11.36	0	13.5	6.2	0	6.2	0	261590	0	138990	70066	0	52535	0	0	0	0	0	0
Q0K6W0	tr|Q0K6W0|Q0K6W0_CUPNH Aldehyde reductase, related to diketogulonate reductase OS=Cupriavidus necator (strain ATCC 17699 / DSM 428 / KCTC 22496 / NCIMB 10442 / H16 / Stanier 337) OX=381666 GN=H16_A3186 PE=4 SV=1	1	6	6	6	0	4	1	3	0	1	0	4	1	3	0	1	0	4	1	3	0	1	37.5	37.5	37.5	30.885	277	277	0	31.913	0	24.5	8.7	18.1	0	4.3	401230	0	229400	43418	78589	0	49823	0	0	0	0	0
Q0K6W5	tr|Q0K6W5|Q0K6W5_CUPNH Uncharacterized protein conserved in bacteria OS=Cupriavidus necator (strain ATCC 17699 / DSM 428 / KCTC 22496 / NCIMB 10442 / H16 / Stanier 337) OX=381666 GN=H16_A3181 PE=4 SV=1	1	11	11	11	5	6	5	3	1	9	5	6	5	3	1	9	5	6	5	3	1	9	55.2	55.2	55.2	16.629	154	154	0	158.9	37	40.9	31.2	22.7	6.5	43.5	5770900	496750	2788300	1071900	217560	32554	1163800	420730	753850	457930	90441	32342
Q0K6W8	tr|Q0K6W8|Q0K6W8_CUPNH Probable histone H1-like protein (Alanine/lysin-rich protein) OS=Cupriavidus necator (strain ATCC 17699 / DSM 428 / KCTC 22496 / NCIMB 10442 / H16 / Stanier 337) OX=381666 GN=H16_A3178 PE=3 SV=1	1	3	3	3	1	3	3	2	2	2	1	3	3	2	2	2	1	3	3	2	2	2	18.4	18.4	18.4	18.567	190	190	0	64.522	7.4	18.4	18.4	18.4	18.4	18.4	10611000	279850	2440100	3853100	1865000	1381500	791750	0	1235600	2041100	1267100	827180
Q0K6X0	tr|Q0K6X0|Q0K6X0_CUPNH Carbohydrate kinase, PfkB family OS=Cupriavidus necator (strain ATCC 17699 / DSM 428 / KCTC 22496 / NCIMB 10442 / H16 / Stanier 337) OX=381666 GN=H16_A3176 PE=4 SV=1	1	10	10	9	1	6	2	1	4	4	1	6	2	1	4	4	1	6	2	1	4	4	52.4	52.4	44.8	34.217	315	315	0	40.307	6	31.4	7	3.2	28.3	25.4	1631000	70608	774920	178470	40913	273450	292660	0	215130	0	0	98489
Q0K6X1	tr|Q0K6X1|Q0K6X1_CUPNH Thiol peroxidase OS=Cupriavidus necator (strain ATCC 17699 / DSM 428 / KCTC 22496 / NCIMB 10442 / H16 / Stanier 337) OX=381666 GN=tpx PE=3 SV=1	1	18	18	18	6	15	9	12	10	12	6	15	9	12	10	12	6	15	9	12	10	12	91.6	91.6	91.6	17.258	166	166	0	323.31	51.2	91	62.7	68.1	57.2	60.8	42079000	2131300	15289000	6362200	7408800	4417500	6470000	1881100	1955300	1586600	1587000	1637700
Q0K6X3	sp|Q0K6X3|PRMA_CUPNH Ribosomal protein L11 methyltransferase OS=Cupriavidus necator (strain ATCC 17699 / DSM 428 / KCTC 22496 / NCIMB 10442 / H16 / Stanier 337) OX=381666 GN=prmA PE=3 SV=1	1	1	1	1	0	1	0	0	0	0	0	1	0	0	0	0	0	1	0	0	0	0	3.3	3.3	3.3	32.38	300	300	0.00058445	3.4592	0	3.3	0	0	0	0	67159	0	67159	0	0	0	0	0	0	0	0	0
Q0K6X4	tr|Q0K6X4|Q0K6X4_CUPNH Biotin carboxylase OS=Cupriavidus necator (strain ATCC 17699 / DSM 428 / KCTC 22496 / NCIMB 10442 / H16 / Stanier 337) OX=381666 GN=accC2 PE=4 SV=1	1	11	11	11	0	6	5	7	8	7	0	6	5	7	8	7	0	6	5	7	8	7	38.9	38.9	38.9	50.06	450	450	0	151.86	0	20.9	18.7	25.1	30.7	26.9	6131000	0	845550	613540	1034000	1317100	2320700	0	127430	157030	236700	294180
Q0K6X5	tr|Q0K6X5|Q0K6X5_CUPNH Biotin carboxyl carrier protein of acetyl-CoA carboxylase OS=Cupriavidus necator (strain ATCC 17699 / DSM 428 / KCTC 22496 / NCIMB 10442 / H16 / Stanier 337) OX=381666 GN=accB PE=4 SV=1	1	6	6	6	1	3	4	4	3	2	1	3	4	4	3	2	1	3	4	4	3	2	46.5	46.5	46.5	15.951	155	155	0	155.43	14.2	26.5	43.9	27.7	26.5	15.5	5152600	27622	1038900	2637100	719760	513900	215290	0	392620	657050	343210	365660
Q0K6X7	tr|Q0K6X7|Q0K6X7_CUPNH Thioredoxin-like protein OS=Cupriavidus necator (strain ATCC 17699 / DSM 428 / KCTC 22496 / NCIMB 10442 / H16 / Stanier 337) OX=381666 GN=H16_A3169 PE=4 SV=1	1	1	1	1	0	1	0	0	0	0	0	1	0	0	0	0	0	1	0	0	0	0	13.5	13.5	13.5	17.4	163	163	0.0033482	2.4855	0	13.5	0	0	0	0	71730	0	71730	0	0	0	0	0	0	0	0	0
Q0K6X8	tr|Q0K6X8|Q0K6X8_CUPNH UDP-N-acetylmuramate--alanine ligase OS=Cupriavidus necator (strain ATCC 17699 / DSM 428 / KCTC 22496 / NCIMB 10442 / H16 / Stanier 337) OX=381666 GN=H16_A3168 PE=4 SV=1	1	2	2	2	0	0	0	0	1	1	0	0	0	0	1	1	0	0	0	0	1	1	13.1	13.1	13.1	25.078	229	229	0	7.4007	0	0	0	0	8.3	4.8	134710	0	0	0	0	80916	53792	0	0	0	0	0
Q0K6X9	tr|Q0K6X9|Q0K6X9_CUPNH UDP-N-acetylmuramate--L-alanyl-gamma-D-glutamyl-meso-2,6-diaminoheptandioate ligase OS=Cupriavidus necator (strain ATCC 17699 / DSM 428 / KCTC 22496 / NCIMB 10442 / H16 / Stanier 337) OX=381666 GN=murC1 PE=3 SV=1	1	8	8	8	0	1	0	2	4	4	0	1	0	2	4	4	0	1	0	2	4	4	28.9	28.9	28.9	49.346	461	461	0	31.091	0	2.6	0	5.6	13.2	17.6	607070	0	28533	0	88894	256880	232770	0	0	0	0	105690
Q0K6Y5	sp|Q0K6Y5|AROE_CUPNH Shikimate dehydrogenase (NADP(+)) OS=Cupriavidus necator (strain ATCC 17699 / DSM 428 / KCTC 22496 / NCIMB 10442 / H16 / Stanier 337) OX=381666 GN=aroE PE=3 SV=1	1	6	6	6	0	3	3	3	3	4	0	3	3	3	3	4	0	3	3	3	3	4	27.8	27.8	27.8	31.492	295	295	0	28.828	0	16.9	16.3	17.3	17.3	21.4	1499900	0	349660	218020	251910	184930	495380	0	84790	101040	130730	100270
Q0K6Y9	sp|Q0K6Y9|PYRF_CUPNH Orotidine 5-phosphate decarboxylase OS=Cupriavidus necator (strain ATCC 17699 / DSM 428 / KCTC 22496 / NCIMB 10442 / H16 / Stanier 337) OX=381666 GN=pyrF PE=3 SV=1	1	14	14	14	1	11	9	8	10	9	1	11	9	8	10	9	1	11	9	8	10	9	74.6	74.6	74.6	29.641	272	272	0	323.31	6.2	52.9	56.2	57	60.3	61.8	10092000	118100	1888700	1570200	1743500	1807500	2964200	0	224590	403880	381760	412620
Q0K6Z0	tr|Q0K6Z0|Q0K6Z0_CUPNH Putative competence-damage protein OS=Cupriavidus necator (strain ATCC 17699 / DSM 428 / KCTC 22496 / NCIMB 10442 / H16 / Stanier 337) OX=381666 GN=H16_A3156 PE=4 SV=1	1	6	6	6	0	5	3	2	3	3	0	5	3	2	3	3	0	5	3	2	3	3	36.4	36.4	36.4	17.399	165	165	0	42.387	0	34.5	21.8	16.4	23	13.9	2279900	0	575260	402560	379690	533420	388930	0	118430	164540	182110	187250
Q0K6Z2	tr|Q0K6Z2|Q0K6Z2_CUPNH Thiamine-monophosphate kinase OS=Cupriavidus necator (strain ATCC 17699 / DSM 428 / KCTC 22496 / NCIMB 10442 / H16 / Stanier 337) OX=381666 GN=thiL PE=3 SV=1	1	5	5	5	0	1	0	3	2	4	0	1	0	3	2	4	0	1	0	3	2	4	19.2	19.2	19.2	40.304	381	381	0	102.58	0	2.4	0	13.4	7.3	16.3	833680	0	34670	0	172980	132840	493190	0	0	0	94356	92125
Q0K6Z3	tr|Q0K6Z3|Q0K6Z3_CUPNH Malic enzyme (NAD-binding) OS=Cupriavidus necator (strain ATCC 17699 / DSM 428 / KCTC 22496 / NCIMB 10442 / H16 / Stanier 337) OX=381666 GN=maeA PE=3 SV=1	1	17	17	17	1	10	3	7	9	12	1	10	3	7	9	12	1	10	3	7	9	12	36.2	36.2	36.2	84.118	774	774	0	142.58	1.7	21.8	4.8	15.6	20.7	24.5	3248000	23129	659030	233240	360960	620090	1351500	0	106730	59399	88243	182140
Q0K6Z6	tr|Q0K6Z6|Q0K6Z6_CUPNH DUF937 domain-containing protein OS=Cupriavidus necator (strain ATCC 17699 / DSM 428 / KCTC 22496 / NCIMB 10442 / H16 / Stanier 337) OX=381666 GN=H16_A3150 PE=4 SV=1	1	3	3	3	1	3	2	1	2	0	1	3	2	1	2	0	1	3	2	1	2	0	20.3	20.3	20.3	18.947	202	202	0	74.868	5.4	20.3	14.4	8.9	14.9	0	1779700	128830	927180	472230	25734	225680	0	0	344630	292400	0	306220
Q0K6Z7	tr|Q0K6Z7|Q0K6Z7_CUPNH Ribosomal RNA small subunit methyltransferase E OS=Cupriavidus necator (strain ATCC 17699 / DSM 428 / KCTC 22496 / NCIMB 10442 / H16 / Stanier 337) OX=381666 GN=H16_A3149 PE=3 SV=1	1	6	6	6	0	2	0	3	2	4	0	2	0	3	2	4	0	2	0	3	2	4	39.2	39.2	39.2	26.286	250	250	0	35.156	0	11.6	0	26	16.4	22.8	450610	0	43977	0	88238	52649	265750	0	0	0	39846	32797
Q0K6Z8	tr|Q0K6Z8|Q0K6Z8_CUPNH VOC domain-containing protein OS=Cupriavidus necator (strain ATCC 17699 / DSM 428 / KCTC 22496 / NCIMB 10442 / H16 / Stanier 337) OX=381666 GN=H16_A3148 PE=4 SV=1	1	5	5	5	1	3	3	3	3	1	1	3	3	3	3	1	1	3	3	3	3	1	54.2	54.2	54.2	15.547	142	142	0	115.44	10.6	40.8	32.4	30.3	30.3	16.2	4304400	60805	1031400	981130	1268100	928710	34318	0	357500	392910	581470	442040
Q0K6Z9	tr|Q0K6Z9|Q0K6Z9_CUPNH transketolase OS=Cupriavidus necator (strain ATCC 17699 / DSM 428 / KCTC 22496 / NCIMB 10442 / H16 / Stanier 337) OX=381666 GN=tktA PE=3 SV=1	1	10	10	9	0	7	0	1	0	3	0	7	0	1	0	3	0	7	0	1	0	3	25.3	25.3	23.9	73.116	677	677	0	60.175	0	17.7	0	4.9	0	11.1	758360	0	568740	0	11822	0	177800	0	0	0	0	0
Q0K700	tr|Q0K700|Q0K700_CUPNH Glyceraldehyde-3-phosphate dehydrogenase OS=Cupriavidus necator (strain ATCC 17699 / DSM 428 / KCTC 22496 / NCIMB 10442 / H16 / Stanier 337) OX=381666 GN=gapA PE=3 SV=1	1	19	19	19	2	13	6	9	10	13	2	13	6	9	10	13	2	13	6	9	10	13	65.1	65.1	65.1	35.789	332	332	0	323.31	7.8	50	29.8	38.6	39.2	56.6	16185000	148720	2905000	1569600	2842500	2247600	6471500	155540	496780	557200	769180	743740
Q0K701	tr|Q0K701|Q0K701_CUPNH Conserved protein/domain typically associated with flavoprotein oxygenases, DIM6/NTAB family OS=Cupriavidus necator (strain ATCC 17699 / DSM 428 / KCTC 22496 / NCIMB 10442 / H16 / Stanier 337) OX=381666 GN=H16_A3145 PE=4 SV=1	1	3	3	3	0	0	0	1	0	3	0	0	0	1	0	3	0	0	0	1	0	3	26.1	26.1	26.1	21.686	203	203	0	22.603	0	0	0	4.9	0	26.1	207660	0	0	0	22666	0	184990	0	0	0	0	0
Q0K703;Q0K502	tr|Q0K703|Q0K703_CUPNH Ferric uptake regulation protein OS=Cupriavidus necator (strain ATCC 17699 / DSM 428 / KCTC 22496 / NCIMB 10442 / H16 / Stanier 337) OX=381666 GN=fur PE=3 SV=1	2	10	10	10	3	10	5	5	6	3	3	10	5	5	6	3	3	10	5	5	6	3	79.7	79.7	79.7	16.458	143	143;162	0	173.83	23.8	79.7	37.1	38.5	47.6	20.3	13747000	299700	3956700	1688100	2670000	2677200	2455700	304110	669100	512240	757090	735300
Q0K704	tr|Q0K704|Q0K704_CUPNH Outer membrane protein assembly factor BamE OS=Cupriavidus necator (strain ATCC 17699 / DSM 428 / KCTC 22496 / NCIMB 10442 / H16 / Stanier 337) OX=381666 GN=bamE PE=3 SV=1	1	3	3	3	0	0	0	0	2	2	0	0	0	0	2	2	0	0	0	0	2	2	30	30	30	22.215	207	207	0	24.878	0	0	0	0	17.9	22.2	183270	0	0	0	0	56900	126370	0	0	0	0	0
Q0K705	sp|Q0K705|DAPB_CUPNH 4-hydroxy-tetrahydrodipicolinate reductase OS=Cupriavidus necator (strain ATCC 17699 / DSM 428 / KCTC 22496 / NCIMB 10442 / H16 / Stanier 337) OX=381666 GN=dapB PE=3 SV=1	1	6	6	6	0	4	1	3	3	2	0	4	1	3	3	2	0	4	1	3	3	2	29.4	29.4	29.4	27.404	265	265	0	25.845	0	21.9	4.9	15.8	12.5	10.2	1694400	0	586230	83814	436780	415490	172050	0	281710	0	309620	266010
Q0K707	tr|Q0K707|Q0K707_CUPNH Leucine--tRNA ligase OS=Cupriavidus necator (strain ATCC 17699 / DSM 428 / KCTC 22496 / NCIMB 10442 / H16 / Stanier 337) OX=381666 GN=leuS PE=3 SV=1	1	19	19	19	0	15	3	13	8	7	0	15	3	13	8	7	0	15	3	13	8	7	18.2	18.2	18.2	149.05	1343	1343	0	111.71	0	14.1	3.9	14.1	10.4	6.8	4768200	0	1044000	283320	1285600	772330	1383000	0	123080	62715	209170	156960
Q0K710	sp|Q0K710|PROA_CUPNH Gamma-glutamyl phosphate reductase OS=Cupriavidus necator (strain ATCC 17699 / DSM 428 / KCTC 22496 / NCIMB 10442 / H16 / Stanier 337) OX=381666 GN=proA PE=3 SV=1	1	2	2	2	0	1	0	1	0	1	0	1	0	1	0	1	0	1	0	1	0	1	10.6	10.6	10.6	45.546	426	426	0	4.8857	0	2.8	0	7.7	0	2.8	216840	0	126330	0	24329	0	66176	0	0	0	0	0
Q0K712	tr|Q0K712|Q0K712_CUPNH 2-hydroxychromene-2-carboxylate isomerase OS=Cupriavidus necator (strain ATCC 17699 / DSM 428 / KCTC 22496 / NCIMB 10442 / H16 / Stanier 337) OX=381666 GN=H16_A3134 PE=3 SV=1	1	8	8	8	0	8	5	5	3	4	0	8	5	5	3	4	0	8	5	5	3	4	84.6	84.6	84.6	21.544	201	201	0	199.4	0	84.6	54.7	60.7	28.4	36.8	2593000	0	1430500	374970	283900	160100	343550	0	220560	141320	125490	85231
Q0K713	tr|Q0K713|Q0K713_CUPNH Predicted N6-adenine-specific DNA methylase OS=Cupriavidus necator (strain ATCC 17699 / DSM 428 / KCTC 22496 / NCIMB 10442 / H16 / Stanier 337) OX=381666 GN=H16_A3133 PE=4 SV=1	1	2	2	2	0	1	1	0	0	0	0	1	1	0	0	0	0	1	1	0	0	0	7.7	7.7	7.7	46.477	417	417	0	8.3567	0	2.9	4.8	0	0	0	104340	0	47703	56632	0	0	0	0	0	0	0	0
Q0K714	tr|Q0K714|Q0K714_CUPNH Response regulator containing an atypical phosphorylation pocket OS=Cupriavidus necator (strain ATCC 17699 / DSM 428 / KCTC 22496 / NCIMB 10442 / H16 / Stanier 337) OX=381666 GN=H16_A3132 PE=4 SV=1	1	6	6	6	0	5	1	0	0	1	0	5	1	0	0	1	0	5	1	0	0	1	30.5	30.5	30.5	39.861	348	348	0	43.304	0	25.3	6.9	0	0	5.2	404860	0	330560	45318	0	0	28981	0	0	0	0	0
Q0K715	tr|Q0K715|Q0K715_CUPNH NAD(P) transhydrogenase subunit beta OS=Cupriavidus necator (strain ATCC 17699 / DSM 428 / KCTC 22496 / NCIMB 10442 / H16 / Stanier 337) OX=381666 GN=pntB3 PE=3 SV=1	1	1	1	1	0	0	0	1	0	1	0	0	0	1	0	1	0	0	0	1	0	1	3.5	3.5	3.5	51.174	490	490	0.0005872	3.6009	0	0	0	3.5	0	3.5	270620	0	0	0	130380	0	140230	0	0	0	0	0
Q0K718;Q0KC67;Q0KDC4	tr|Q0K718|Q0K718_CUPNH NAD(P) transhydrogenase subunit alpha 1 OS=Cupriavidus necator (strain ATCC 17699 / DSM 428 / KCTC 22496 / NCIMB 10442 / H16 / Stanier 337) OX=381666 GN=pntAa3 PE=4 SV=1;tr|Q0KC67|Q0KC67_CUPNH NAD(P) transhydrogenase subunit alpha 1	3	25	25	25	5	20	12	20	22	18	5	20	12	20	22	18	5	20	12	20	22	18	72.7	72.7	72.7	39.021	373	373;372;372	0	323.31	17.4	65.1	36.5	63.3	72.7	53.4	48361000	302480	5035600	3651200	12123000	11065000	16184000	186840	465800	467830	1891400	1783400
Q0K721	tr|Q0K721|Q0K721_CUPNH Glutathione S-transferase OS=Cupriavidus necator (strain ATCC 17699 / DSM 428 / KCTC 22496 / NCIMB 10442 / H16 / Stanier 337) OX=381666 GN=H16_A3125 PE=4 SV=1	1	7	7	7	0	4	2	5	3	5	0	4	2	5	3	5	0	4	2	5	3	5	32.4	32.4	32.4	23.132	204	204	0	40.317	0	15.7	13.2	26.5	17.6	22.5	1912400	0	402860	154750	430800	268800	655180	0	101280	70122	130930	130000
Q0K722	tr|Q0K722|Q0K722_CUPNH Adenylosuccinate lyase OS=Cupriavidus necator (strain ATCC 17699 / DSM 428 / KCTC 22496 / NCIMB 10442 / H16 / Stanier 337) OX=381666 GN=purB PE=3 SV=1	1	5	5	5	0	4	4	0	0	0	0	4	4	0	0	0	0	4	4	0	0	0	13.8	13.8	13.8	50.538	458	458	0	16.569	0	13.8	13.3	0	0	0	445630	0	203330	242300	0	0	0	0	69872	92572	0	0
Q0K724	tr|Q0K724|Q0K724_CUPNH Uncharacterized YceI-like periplasmic protein OS=Cupriavidus necator (strain ATCC 17699 / DSM 428 / KCTC 22496 / NCIMB 10442 / H16 / Stanier 337) OX=381666 GN=H16_A3122 PE=4 SV=1	1	14	14	14	2	9	7	7	6	5	2	9	7	7	6	5	2	9	7	7	6	5	57.1	57.1	57.1	20.21	189	189	0	323.31	12.7	46.6	47.6	40.7	36	43.9	14348000	423670	4785600	2735200	2596600	1422700	2383800	0	881260	517130	707890	535770
Q0K726	tr|Q0K726|Q0K726_CUPNH SAM-dependent methyltransferase OS=Cupriavidus necator (strain ATCC 17699 / DSM 428 / KCTC 22496 / NCIMB 10442 / H16 / Stanier 337) OX=381666 GN=phcB PE=4 SV=1	1	2	2	2	0	2	0	0	0	0	0	2	0	0	0	0	0	2	0	0	0	0	6.2	6.2	6.2	53.415	467	467	0	5.0238	0	6.2	0	0	0	0	54742	0	54742	0	0	0	0	0	0	0	0	0
Q0K729	tr|Q0K729|Q0K729_CUPNH Response regulator OS=Cupriavidus necator (strain ATCC 17699 / DSM 428 / KCTC 22496 / NCIMB 10442 / H16 / Stanier 337) OX=381666 GN=H16_A3117 PE=4 SV=1	1	12	12	12	1	8	6	4	1	4	1	8	6	4	1	4	1	8	6	4	1	4	48.7	48.7	48.7	36.142	335	335	0	105.24	5.4	40	30.7	22.1	6.9	19.4	4301200	154230	1426700	1828000	400070	140350	351910	0	409700	615010	152360	0
Q0K734	sp|Q0K734|QUEA_CUPNH S-adenosylmethionine:tRNA ribosyltransferase-isomerase OS=Cupriavidus necator (strain ATCC 17699 / DSM 428 / KCTC 22496 / NCIMB 10442 / H16 / Stanier 337) OX=381666 GN=queA PE=3 SV=1	1	2	2	2	0	1	1	0	0	0	0	1	1	0	0	0	0	1	1	0	0	0	6.5	6.5	6.5	38.586	352	352	0	18.971	0	3.4	3.1	0	0	0	85665	0	30655	55010	0	0	0	0	0	0	0	0
Q0K736	tr|Q0K736|Q0K736_CUPNH Oxidative stress-inducible genes activator OS=Cupriavidus necator (strain ATCC 17699 / DSM 428 / KCTC 22496 / NCIMB 10442 / H16 / Stanier 337) OX=381666 GN=oxyR PE=3 SV=1	1	4	4	4	0	1	0	3	3	3	0	1	0	3	3	3	0	1	0	3	3	3	15.8	15.8	15.8	34.601	316	316	0	25.136	0	3.5	0	12.3	12.7	13	535990	0	51504	0	167190	159260	158040	0	0	0	89711	53082
Q0K737	tr|Q0K737|Q0K737_CUPNH Catalase OS=Cupriavidus necator (strain ATCC 17699 / DSM 428 / KCTC 22496 / NCIMB 10442 / H16 / Stanier 337) OX=381666 GN=katE1 PE=3 SV=1	1	6	6	6	0	3	1	2	2	4	0	3	1	2	2	4	0	3	1	2	2	4	16.2	16.2	16.2	54.429	480	480	0	60.345	0	9.8	4.8	6.9	8.5	11.2	406050	0	113430	13000	38576	47181	193860	0	0	0	32292	33581
Q0K738	tr|Q0K738|Q0K738_CUPNH Metalloregulation DNA-binding stress protein OS=Cupriavidus necator (strain ATCC 17699 / DSM 428 / KCTC 22496 / NCIMB 10442 / H16 / Stanier 337) OX=381666 GN=H16_A3108 PE=3 SV=1	1	15	15	15	6	7	10	8	9	8	6	7	10	8	9	8	6	7	10	8	9	8	62.1	62.1	62.1	18.092	161	161	0	323.31	46.6	41	54	47.2	52.2	56.5	42057000	1850000	10954000	14515000	4965100	4439300	5332800	2298700	2877000	4235800	1925900	1899600
Q0K740	tr|Q0K740|Q0K740_CUPNH Pyrroline-5-carboxylate reductase OS=Cupriavidus necator (strain ATCC 17699 / DSM 428 / KCTC 22496 / NCIMB 10442 / H16 / Stanier 337) OX=381666 GN=proC PE=3 SV=1	1	4	4	4	1	2	3	4	2	3	1	2	3	4	2	3	1	2	3	4	2	3	27.7	27.7	27.7	28.444	278	278	0	53.217	6.1	14	23.7	27.7	14	23.7	3355500	51974	426820	666780	769090	536990	903890	0	210520	367440	510010	420240
Q0K741	tr|Q0K741|Q0K741_CUPNH Pyridoxal phosphate homeostasis protein OS=Cupriavidus necator (strain ATCC 17699 / DSM 428 / KCTC 22496 / NCIMB 10442 / H16 / Stanier 337) OX=381666 GN=H16_A3105 PE=3 SV=1	1	3	3	3	0	2	1	0	1	1	0	2	1	0	1	1	0	2	1	0	1	1	21.6	21.6	21.6	24.583	231	231	0	13.049	0	14.7	9.1	0	6.9	6.9	299020	0	51806	28769	0	96566	121880	0	0	0	0	0
Q0K742	tr|Q0K742|Q0K742_CUPNH Type IV pilus twitching motility protein PilT OS=Cupriavidus necator (strain ATCC 17699 / DSM 428 / KCTC 22496 / NCIMB 10442 / H16 / Stanier 337) OX=381666 GN=pilT PE=3 SV=1	1	2	2	2	0	1	0	0	0	2	0	1	0	0	0	2	0	1	0	0	0	2	9.8	9.8	9.8	38.381	347	347	0	9.2752	0	6.6	0	0	0	9.8	194380	0	47246	0	0	0	147140	0	0	0	0	0
Q0K743	tr|Q0K743|Q0K743_CUPNH Type IV pilus twitching motility protein PilU OS=Cupriavidus necator (strain ATCC 17699 / DSM 428 / KCTC 22496 / NCIMB 10442 / H16 / Stanier 337) OX=381666 GN=pilU PE=3 SV=1	1	2	2	2	0	0	0	1	2	2	0	0	0	1	2	2	0	0	0	1	2	2	9	9	9	42.069	379	379	0	30.473	0	0	0	5.3	9	9	387280	0	0	0	54271	104880	228130	0	0	0	0	58474
Q0K744	tr|Q0K744|Q0K744_CUPNH Glutathione peroxidase OS=Cupriavidus necator (strain ATCC 17699 / DSM 428 / KCTC 22496 / NCIMB 10442 / H16 / Stanier 337) OX=381666 GN=H16_A3102 PE=3 SV=1	1	10	10	10	2	6	7	8	7	8	2	6	7	8	7	8	2	6	7	8	7	8	83.5	83.5	83.5	18.549	164	164	0	133.23	11.6	61	68.9	65.9	65.2	68.9	7239700	85877	1000700	1266300	1919500	1250100	1717300	173610	301250	517000	536800	392400
Q0K749	tr|Q0K749|Q0K749_CUPNH Glycolate oxidase iron-sulfur subunit OS=Cupriavidus necator (strain ATCC 17699 / DSM 428 / KCTC 22496 / NCIMB 10442 / H16 / Stanier 337) OX=381666 GN=glcF PE=4 SV=1	1	5	5	5	0	0	0	2	2	3	0	0	0	2	2	3	0	0	0	2	2	3	18.5	18.5	18.5	45.559	417	417	0	18.381	0	0	0	6.2	9.1	10.8	236420	0	0	0	70624	38360	127440	0	0	0	0	0
Q0K750	tr|Q0K750|Q0K750_CUPNH 2-Hydroxy-acid oxidase, FAD-binding subunit OS=Cupriavidus necator (strain ATCC 17699 / DSM 428 / KCTC 22496 / NCIMB 10442 / H16 / Stanier 337) OX=381666 GN=glcE PE=4 SV=1	1	8	8	8	0	2	1	4	2	5	0	2	1	4	2	5	0	2	1	4	2	5	31.6	31.6	31.6	38.814	367	367	0	72.895	0	6.3	4.9	18	7.9	20.2	1144100	0	75017	81599	204950	237380	545210	0	0	0	91117	113730
Q0K752	tr|Q0K752|Q0K752_CUPNH Glycolate oxidase subunit GlcD OS=Cupriavidus necator (strain ATCC 17699 / DSM 428 / KCTC 22496 / NCIMB 10442 / H16 / Stanier 337) OX=381666 GN=glcD1 PE=4 SV=1	1	2	2	2	0	0	0	0	1	2	0	0	0	0	1	2	0	0	0	0	1	2	6.2	6.2	6.2	53.724	504	504	0	6.2243	0	0	0	0	4.2	6.2	192170	0	0	0	0	12361	179810	0	0	0	0	0
Q0K755	tr|Q0K755|Q0K755_CUPNH D-Lactate dehydrogenase (Cytochrome) OS=Cupriavidus necator (strain ATCC 17699 / DSM 428 / KCTC 22496 / NCIMB 10442 / H16 / Stanier 337) OX=381666 GN=dld PE=4 SV=1	1	1	1	1	0	0	0	0	0	1	0	0	0	0	0	1	0	0	0	0	0	1	3.2	3.2	3.2	50.909	476	476	0.0017114	2.9167	0	0	0	0	0	3.2	42819	0	0	0	0	0	42819	0	0	0	0	0
Q0K756	tr|Q0K756|Q0K756_CUPNH Cobalamin adenosyltransferase OS=Cupriavidus necator (strain ATCC 17699 / DSM 428 / KCTC 22496 / NCIMB 10442 / H16 / Stanier 337) OX=381666 GN=H16_A3090 PE=3 SV=1	1	3	3	3	0	3	2	2	2	2	0	3	2	2	2	2	0	3	2	2	2	2	21.3	21.3	21.3	20.09	188	188	0	52.307	0	21.3	16	16	16	16	1480500	0	286110	206200	301360	311530	375260	0	107050	132700	175690	205710
Q0K757	sp|Q0K757|DNAK_CUPNH Chaperone protein DnaK OS=Cupriavidus necator (strain ATCC 17699 / DSM 428 / KCTC 22496 / NCIMB 10442 / H16 / Stanier 337) OX=381666 GN=dnaK PE=3 SV=1	1	54	54	54	9	33	26	38	38	34	9	33	26	38	38	34	9	33	26	38	38	34	75.7	75.7	75.7	69.906	650	650	0	323.31	18	58.2	49.4	64.5	65.7	50.6	53783000	819210	9673800	7599400	10225000	11517000	13949000	346080	820730	928180	1011400	1161000
Q0K758	sp|Q0K758|DNAJ_CUPNH Chaperone protein DnaJ OS=Cupriavidus necator (strain ATCC 17699 / DSM 428 / KCTC 22496 / NCIMB 10442 / H16 / Stanier 337) OX=381666 GN=dnaJ PE=3 SV=1	1	8	8	8	0	3	4	4	4	5	0	3	4	4	4	5	0	3	4	4	4	5	21.5	21.5	21.5	41.349	381	381	0	68.172	0	10.8	13.6	13.1	11.3	14.2	2762800	0	321250	422450	527800	696960	794380	0	233960	121530	187940	234790
Q0K759	tr|Q0K759|Q0K759_CUPNH Anthranilate/para-aminobenzoate synthase component I OS=Cupriavidus necator (strain ATCC 17699 / DSM 428 / KCTC 22496 / NCIMB 10442 / H16 / Stanier 337) OX=381666 GN=H16_A3087 PE=4 SV=1	1	2	2	2	0	1	0	0	0	1	0	1	0	0	0	1	0	1	0	0	0	1	3.9	3.9	3.9	67.714	642	642	0.0022459	2.6644	0	2	0	0	0	1.9	28273	0	17710	0	0	0	10562	0	0	0	0	0
Q0K760	tr|Q0K760|Q0K760_CUPNH ABC-type transporter, ATPase component OS=Cupriavidus necator (strain ATCC 17699 / DSM 428 / KCTC 22496 / NCIMB 10442 / H16 / Stanier 337) OX=381666 GN=H16_A3086 PE=4 SV=1	1	2	2	2	0	1	0	0	0	1	0	1	0	0	0	1	0	1	0	0	0	1	9.9	9.9	9.9	25.126	232	232	0	5.6091	0	4.7	0	0	0	5.2	53858	0	23337	0	0	0	30521	0	0	0	0	0
Q0K762	sp|Q0K762|PANB_CUPNH 3-methyl-2-oxobutanoate hydroxymethyltransferase OS=Cupriavidus necator (strain ATCC 17699 / DSM 428 / KCTC 22496 / NCIMB 10442 / H16 / Stanier 337) OX=381666 GN=panB PE=3 SV=2	1	5	5	5	1	3	1	2	3	2	1	3	1	2	3	2	1	3	1	2	3	2	25.6	25.6	25.6	28.678	273	273	0	18.34	5.1	12.8	5.1	9.5	14.3	12.5	1450600	50695	459860	117390	245690	431310	145640	0	139760	0	129580	168330
Q0K763	tr|Q0K763|Q0K763_CUPNH Deoxynucleoside kinase OS=Cupriavidus necator (strain ATCC 17699 / DSM 428 / KCTC 22496 / NCIMB 10442 / H16 / Stanier 337) OX=381666 GN=H16_A3083 PE=4 SV=1	1	2	2	2	0	1	0	0	0	2	0	1	0	0	0	2	0	1	0	0	0	2	12.7	12.7	12.7	23.998	213	213	0	12.539	0	7.5	0	0	0	12.7	153440	0	24769	0	0	0	128670	0	0	0	0	0
Q0K764	tr|Q0K764|Q0K764_CUPNH 2-amino-4-hydroxy-6-hydroxymethyldihydropteridine pyrophosphokinase OS=Cupriavidus necator (strain ATCC 17699 / DSM 428 / KCTC 22496 / NCIMB 10442 / H16 / Stanier 337) OX=381666 GN=folK PE=3 SV=1	1	2	2	2	0	2	1	0	0	1	0	2	1	0	0	1	0	2	1	0	0	1	20.1	20.1	20.1	19.261	179	179	0	4.1058	0	20.1	9.5	0	0	9.5	194360	0	44006	68932	0	0	81417	0	0	0	0	0
Q0K766	tr|Q0K766|Q0K766_CUPNH Phosphoserine phosphatase OS=Cupriavidus necator (strain ATCC 17699 / DSM 428 / KCTC 22496 / NCIMB 10442 / H16 / Stanier 337) OX=381666 GN=serB2 PE=4 SV=1	1	3	3	3	0	2	1	1	1	1	0	2	1	1	1	1	0	2	1	1	1	1	18.6	18.6	18.6	22.838	204	204	0	28.621	0	12.7	5.9	5.9	5.9	7.4	324750	0	52688	101160	82460	62839	25603	0	0	0	0	0
Q0K769	sp|Q0K769|PUR5_CUPNH Phosphoribosylformylglycinamidine cyclo-ligase OS=Cupriavidus necator (strain ATCC 17699 / DSM 428 / KCTC 22496 / NCIMB 10442 / H16 / Stanier 337) OX=381666 GN=purM PE=3 SV=1	1	16	16	16	1	12	8	12	13	10	1	12	8	12	13	10	1	12	8	12	13	10	48.6	48.6	48.6	37.257	350	350	0	212.72	3.1	40.9	28.9	40.6	44	36.3	9450700	44041	1845800	1338400	1765200	1822800	2634500	0	181370	189030	276730	285670
Q0K773	tr|Q0K773|Q0K773_CUPNH Hydantoin racemase OS=Cupriavidus necator (strain ATCC 17699 / DSM 428 / KCTC 22496 / NCIMB 10442 / H16 / Stanier 337) OX=381666 GN=H16_A3073 PE=4 SV=1	1	3	3	3	0	0	0	3	0	0	0	0	0	3	0	0	0	0	0	3	0	0	21.5	21.5	21.5	25.937	247	247	0	11.127	0	0	0	21.5	0	0	92229	0	0	0	92229	0	0	0	0	0	0	0
Q0K774	tr|Q0K774|Q0K774_CUPNH Transcriptional regulator, GntR-family OS=Cupriavidus necator (strain ATCC 17699 / DSM 428 / KCTC 22496 / NCIMB 10442 / H16 / Stanier 337) OX=381666 GN=H16_A3072 PE=4 SV=1	1	2	2	2	0	1	1	1	1	2	0	1	1	1	1	2	0	1	1	1	1	2	13.1	13.1	13.1	26.585	245	245	0	18.533	0	7.3	7.3	7.3	7.3	13.1	458240	0	56054	91434	75303	72014	163440	0	0	0	0	0
Q0K781	tr|Q0K781|Q0K781_CUPNH Small ribosomal subunit protein bS20 OS=Cupriavidus necator (strain ATCC 17699 / DSM 428 / KCTC 22496 / NCIMB 10442 / H16 / Stanier 337) OX=381666 GN=rpsT PE=3 SV=1	1	3	3	3	0	2	2	2	2	3	0	2	2	2	2	3	0	2	2	2	2	3	46.6	46.6	46.6	9.4178	88	88	0	69.165	0	29.5	29.5	29.5	29.5	46.6	3198500	0	733210	192800	607320	575110	1090000	0	453610	225540	422850	510160
Q0K783	tr|Q0K783|Q0K783_CUPNH Ornithine carbamoyltransferase OS=Cupriavidus necator (strain ATCC 17699 / DSM 428 / KCTC 22496 / NCIMB 10442 / H16 / Stanier 337) OX=381666 GN=argF PE=3 SV=1	1	7	7	7	0	4	1	6	3	3	0	4	1	6	3	3	0	4	1	6	3	3	31.6	31.6	31.6	34.735	307	307	0	67.218	0	13.4	9.4	30.9	18.6	13.7	2238500	0	387150	84931	703230	484810	578390	0	153410	0	192540	229060
Q0K784	sp|Q0K784|PPNP_CUPNH Pyrimidine/purine nucleoside phosphorylase OS=Cupriavidus necator (strain ATCC 17699 / DSM 428 / KCTC 22496 / NCIMB 10442 / H16 / Stanier 337) OX=381666 GN=ppnP PE=3 SV=2	1	1	1	1	1	1	0	0	0	1	1	1	0	0	0	1	1	1	0	0	0	1	8.6	8.6	8.6	11.486	105	105	0	7.1005	8.6	8.6	0	0	0	8.6	824180	28603	569530	0	0	0	226060	0	0	0	0	0
Q0K786	sp|Q0K786|Y3060_CUPNH UPF0234 protein H16_A3060 OS=Cupriavidus necator (strain ATCC 17699 / DSM 428 / KCTC 22496 / NCIMB 10442 / H16 / Stanier 337) OX=381666 GN=H16_A3060 PE=3 SV=1	1	14	14	14	2	9	6	4	6	9	2	9	6	4	6	9	2	9	6	4	6	9	57.1	57.1	57.1	18.082	161	161	0	249.46	14.9	42.9	39.1	21.1	30.4	39.1	9019900	261620	2693600	1477400	849930	1484400	2252800	398300	698000	409910	607740	456600
Q0K787	tr|Q0K787|Q0K787_CUPNH DUF192 domain-containing protein OS=Cupriavidus necator (strain ATCC 17699 / DSM 428 / KCTC 22496 / NCIMB 10442 / H16 / Stanier 337) OX=381666 GN=H16_A3059 PE=4 SV=1	1	2	2	2	0	1	0	1	0	1	0	1	0	1	0	1	0	1	0	1	0	1	14.2	14.2	14.2	18.3	169	169	0	5.2254	0	9.5	0	9.5	0	4.7	446700	0	226720	0	193030	0	26959	0	0	0	0	0
Q0K788	tr|Q0K788|Q0K788_CUPNH Signal peptide protein OS=Cupriavidus necator (strain ATCC 17699 / DSM 428 / KCTC 22496 / NCIMB 10442 / H16 / Stanier 337) OX=381666 GN=H16_A3058 PE=4 SV=1	1	3	3	3	0	1	2	2	2	2	0	1	2	2	2	2	0	1	2	2	2	2	19.4	19.4	19.4	6.5606	67	67	0	24.036	0	17.9	19.4	17.9	17.9	19.4	1074500	0	85285	81865	332520	285470	289320	0	0	71132	0	0
Q0K790	tr|Q0K790|Q0K790_CUPNH Isocitrate dehydrogenase [NADP] OS=Cupriavidus necator (strain ATCC 17699 / DSM 428 / KCTC 22496 / NCIMB 10442 / H16 / Stanier 337) OX=381666 GN=icd1 PE=4 SV=1	1	23	23	23	0	6	3	15	15	15	0	6	3	15	15	15	0	6	3	15	15	15	51.2	51.2	51.2	45.64	416	416	0	212.5	0	19.5	11.1	39.7	38.5	38.2	10122000	0	590800	579980	2147500	2580800	4223400	0	98075	129050	416400	589930
Q0K791	tr|Q0K791|Q0K791_CUPNH VOC domain-containing protein OS=Cupriavidus necator (strain ATCC 17699 / DSM 428 / KCTC 22496 / NCIMB 10442 / H16 / Stanier 337) OX=381666 GN=H16_A3055 PE=4 SV=1	1	9	9	9	1	6	5	7	4	6	1	6	5	7	4	6	1	6	5	7	4	6	68	68	68	17.369	153	153	0	127.15	7.8	58.8	47.1	60.1	40.5	56.2	3127400	42501	625800	452490	656920	414830	934860	0	112600	143190	189440	173570
Q0K792	tr|Q0K792|Q0K792_CUPNH Cold shock protein, DNA-binding OS=Cupriavidus necator (strain ATCC 17699 / DSM 428 / KCTC 22496 / NCIMB 10442 / H16 / Stanier 337) OX=381666 GN=H16_A3054 PE=4 SV=1	1	1	1	1	0	1	0	1	1	1	0	1	0	1	1	1	0	1	0	1	1	1	39.7	39.7	39.7	7.4663	68	68	0	47.366	0	39.7	0	39.7	39.7	39.7	296580	0	78522	0	111610	19593	86852	0	29496	0	56456	0
Q0K793	sp|Q0K793|CLPS_CUPNH ATP-dependent Clp protease adapter protein ClpS OS=Cupriavidus necator (strain ATCC 17699 / DSM 428 / KCTC 22496 / NCIMB 10442 / H16 / Stanier 337) OX=381666 GN=clpS PE=3 SV=1	1	1	1	1	0	1	0	0	0	0	0	1	0	0	0	0	0	1	0	0	0	0	13	13	13	12.204	108	108	0.001694	2.7771	0	13	0	0	0	0	86218	0	86218	0	0	0	0	0	0	0	0	0
Q0K794	tr|Q0K794|Q0K794_CUPNH ATP-dependent protease Clp, ATPase subunit OS=Cupriavidus necator (strain ATCC 17699 / DSM 428 / KCTC 22496 / NCIMB 10442 / H16 / Stanier 337) OX=381666 GN=clpA PE=3 SV=1	1	3	3	3	0	1	2	0	0	0	0	1	2	0	0	0	0	1	2	0	0	0	5.2	5.2	5.2	84.161	764	764	0	6.3675	0	1.3	3.9	0	0	0	120420	0	33025	87393	0	0	0	0	0	0	0	0
Q0K797	tr|Q0K797|Q0K797_CUPNH Deoxyuridine 5-triphosphate nucleotidohydrolase OS=Cupriavidus necator (strain ATCC 17699 / DSM 428 / KCTC 22496 / NCIMB 10442 / H16 / Stanier 337) OX=381666 GN=dut PE=4 SV=1	1	4	4	4	2	2	4	1	2	2	2	2	4	1	2	2	2	2	4	1	2	2	39.8	39.8	39.8	17.393	166	166	0	31.501	17.5	17.5	39.8	8.4	17.5	17.5	1688700	129840	503030	703240	18905	179200	154460	264920	360880	315600	0	126530
Q0K7A3	tr|Q0K7A3|Q0K7A3_CUPNH Response regulator, NarL-family OS=Cupriavidus necator (strain ATCC 17699 / DSM 428 / KCTC 22496 / NCIMB 10442 / H16 / Stanier 337) OX=381666 GN=H16_A3043 PE=4 SV=1	1	4	4	4	0	2	1	3	3	3	0	2	1	3	3	3	0	2	1	3	3	3	25.6	25.6	25.6	23.395	219	219	0	19.183	0	11	4.1	21.5	15.5	15.5	977850	0	132350	25470	269460	296800	253780	0	81855	0	128640	171650
Q0K7A4	tr|Q0K7A4|Q0K7A4_CUPNH Phosphoribosylglycinamide formyltransferase OS=Cupriavidus necator (strain ATCC 17699 / DSM 428 / KCTC 22496 / NCIMB 10442 / H16 / Stanier 337) OX=381666 GN=purN PE=3 SV=1	1	1	1	1	0	1	0	0	0	1	0	1	0	0	0	1	0	1	0	0	0	1	14.4	14.4	14.4	22.167	208	208	0	8.2579	0	14.4	0	0	0	14.4	216690	0	89176	0	0	0	127520	0	0	0	0	0
Q0K7A8	tr|Q0K7A8|Q0K7A8_CUPNH Quinolinate synthase OS=Cupriavidus necator (strain ATCC 17699 / DSM 428 / KCTC 22496 / NCIMB 10442 / H16 / Stanier 337) OX=381666 GN=nadA PE=3 SV=1	1	6	6	6	0	1	1	3	3	5	0	1	1	3	3	5	0	1	1	3	3	5	26.3	26.3	26.3	41.809	384	384	0	42.887	0	2.6	2.6	13	13	18.5	674500	0	15274	17613	204890	185580	251130	0	0	0	86991	93281
Q0K7A9	tr|Q0K7A9|Q0K7A9_CUPNH nicotinate-nucleotide diphosphorylase (carboxylating) OS=Cupriavidus necator (strain ATCC 17699 / DSM 428 / KCTC 22496 / NCIMB 10442 / H16 / Stanier 337) OX=381666 GN=nadC PE=3 SV=1	1	4	4	4	0	2	2	2	1	1	0	2	2	2	1	1	0	2	2	2	1	1	24.7	24.7	24.7	30.477	287	287	0	50.365	0	13.9	13.6	9.1	5.9	5.9	448740	0	106720	78021	102820	52844	108340	0	0	0	0	0
Q0K7B1	sp|Q0K7B1|RL33_CUPNH Large ribosomal subunit protein bL33 OS=Cupriavidus necator (strain ATCC 17699 / DSM 428 / KCTC 22496 / NCIMB 10442 / H16 / Stanier 337) OX=381666 GN=rpmG PE=3 SV=1	1	4	4	4	0	2	2	2	2	4	0	2	2	2	2	4	0	2	2	2	2	4	51.8	51.8	51.8	6.4165	56	56	0	143.97	0	30.4	30.4	30.4	30.4	51.8	9580700	0	3207900	451920	1560300	939950	3420600	0	909660	262010	605730	404990
Q0K7B2	sp|Q0K7B2|RL28_CUPNH Large ribosomal subunit protein bL28 OS=Cupriavidus necator (strain ATCC 17699 / DSM 428 / KCTC 22496 / NCIMB 10442 / H16 / Stanier 337) OX=381666 GN=rpmB PE=3 SV=1	1	6	6	6	2	6	2	3	4	1	2	6	2	3	4	1	2	6	2	3	4	1	62.3	62.3	62.3	8.707	77	77	0	46.797	28.6	62.3	28.6	41.6	42.9	18.2	4447400	139970	2142900	456260	577420	592720	538120	148920	351420	245760	244950	233830
Q0K7B4	tr|Q0K7B4|Q0K7B4_CUPNH Peptidyl-prolyl cis-trans isomerase OS=Cupriavidus necator (strain ATCC 17699 / DSM 428 / KCTC 22496 / NCIMB 10442 / H16 / Stanier 337) OX=381666 GN=H16_A3032 PE=3 SV=1	1	1	1	1	0	0	0	0	0	1	0	0	0	0	0	1	0	0	0	0	0	1	10.5	10.5	10.5	17.589	162	162	0.0017094	2.9093	0	0	0	0	0	10.5	55935	0	0	0	0	0	55935	0	0	0	0	0
Q0K7B6	tr|Q0K7B6|Q0K7B6_CUPNH ABC-type transporter, periplasmic component: HAAT family OS=Cupriavidus necator (strain ATCC 17699 / DSM 428 / KCTC 22496 / NCIMB 10442 / H16 / Stanier 337) OX=381666 GN=livK2 PE=4 SV=1	1	9	9	9	0	1	2	5	6	8	0	1	2	5	6	8	0	1	2	5	6	8	34	34	34	41.405	400	400	0	120.01	0	4.5	9.8	20.8	20	34	2629900	0	24807	62602	273130	599510	1669900	0	0	31326	114160	256030
Q0K7B9	tr|Q0K7B9|Q0K7B9_CUPNH ABC-type transporter, ATPase component: HAAT family OS=Cupriavidus necator (strain ATCC 17699 / DSM 428 / KCTC 22496 / NCIMB 10442 / H16 / Stanier 337) OX=381666 GN=livG2 PE=4 SV=1	1	9	9	9	0	0	0	3	6	8	0	0	0	3	6	8	0	0	0	3	6	8	62	62	62	28.082	258	258	0	71.053	0	0	0	24	44.6	51.9	1864800	0	0	0	240720	405670	1218500	0	0	0	151400	165190
Q0K7C0	tr|Q0K7C0|Q0K7C0_CUPNH ABC-type transporter, ATPase component: HAAT family OS=Cupriavidus necator (strain ATCC 17699 / DSM 428 / KCTC 22496 / NCIMB 10442 / H16 / Stanier 337) OX=381666 GN=livF2 PE=4 SV=1	1	7	7	7	0	0	0	5	6	6	0	0	0	5	6	6	0	0	0	5	6	6	45	45	45	25.511	238	238	0	144.95	0	0	0	32.4	39.9	39.1	2616200	0	0	0	672140	837420	1106600	0	0	0	273330	351150
Q0K7C1	tr|Q0K7C1|Q0K7C1_CUPNH Acetylornithine aminotransferase OS=Cupriavidus necator (strain ATCC 17699 / DSM 428 / KCTC 22496 / NCIMB 10442 / H16 / Stanier 337) OX=381666 GN=argD PE=3 SV=1	1	13	13	13	0	9	3	6	3	4	0	9	3	6	3	4	0	9	3	6	3	4	50.1	50.1	50.1	42.816	395	395	0	129.13	0	29.9	12.9	22	11.9	22.8	5650900	0	1951700	1154600	1307800	667240	569650	0	305380	385510	331270	248770
Q0K7C2	tr|Q0K7C2|Q0K7C2_CUPNH 2-Polyprenylphenol hydroxylase OS=Cupriavidus necator (strain ATCC 17699 / DSM 428 / KCTC 22496 / NCIMB 10442 / H16 / Stanier 337) OX=381666 GN=H16_A3024 PE=4 SV=1	1	12	12	12	0	9	6	3	3	7	0	9	6	3	3	7	0	9	6	3	3	7	48.9	48.9	48.9	38.504	352	352	0	168.19	0	39.5	27.3	13.9	12.5	30.4	3762000	0	1306000	974430	445440	333510	702600	0	176350	202170	162910	152930
Q0K7C4	tr|Q0K7C4|Q0K7C4_CUPNH ABC-type transporter, periplasmic component OS=Cupriavidus necator (strain ATCC 17699 / DSM 428 / KCTC 22496 / NCIMB 10442 / H16 / Stanier 337) OX=381666 GN=H16_A3022 PE=4 SV=1	1	10	10	10	0	3	0	5	5	6	0	3	0	5	5	6	0	3	0	5	5	6	39.8	39.8	39.8	34.591	322	322	0	65.472	0	13.4	0	26.1	27.6	20.8	1272100	0	206990	0	269720	413310	382060	0	60081	0	78844	121050
Q0K7C7	tr|Q0K7C7|Q0K7C7_CUPNH Histidine utilization repressor OS=Cupriavidus necator (strain ATCC 17699 / DSM 428 / KCTC 22496 / NCIMB 10442 / H16 / Stanier 337) OX=381666 GN=hutC PE=4 SV=1	1	1	1	1	0	0	0	1	1	1	0	0	0	1	1	1	0	0	0	1	1	1	8.3	8.3	8.3	28.078	253	253	0	4.7111	0	0	0	8.3	8.3	8.3	256650	0	0	0	76934	72650	107060	0	0	0	0	0
Q0K7D3	tr|Q0K7D3|Q0K7D3_CUPNH N-Formylglutamate amidohydrolase OS=Cupriavidus necator (strain ATCC 17699 / DSM 428 / KCTC 22496 / NCIMB 10442 / H16 / Stanier 337) OX=381666 GN=hutG1 PE=4 SV=1	1	9	9	9	0	6	3	2	2	5	0	6	3	2	2	5	0	6	3	2	2	5	45.6	45.6	45.6	29.609	270	270	0	135.55	0	30	16.3	9.6	9.6	29.3	1882600	0	574970	450360	197860	126060	533340	0	0	156900	156890	107930
Q0K7D7	tr|Q0K7D7|Q0K7D7_CUPNH Aminotransferase OS=Cupriavidus necator (strain ATCC 17699 / DSM 428 / KCTC 22496 / NCIMB 10442 / H16 / Stanier 337) OX=381666 GN=asdA PE=3 SV=1	1	2	2	2	0	0	0	1	1	2	0	0	0	1	1	2	0	0	0	1	1	2	5.4	5.4	5.4	60.718	541	541	0	8.3924	0	0	0	2.6	2.6	5.4	270790	0	0	0	59817	59833	151140	0	0	0	0	0
Q0K7D9	tr|Q0K7D9|Q0K7D9_CUPNH Zn-dependent protease with chaperone function OS=Cupriavidus necator (strain ATCC 17699 / DSM 428 / KCTC 22496 / NCIMB 10442 / H16 / Stanier 337) OX=381666 GN=H16_A3007 PE=3 SV=1	1	8	8	8	0	0	0	5	4	4	0	0	0	5	4	4	0	0	0	5	4	4	50.6	50.6	50.6	25.61	247	247	0	28.685	0	0	0	35.6	25.1	26.7	979580	0	0	0	204040	272570	502960	0	0	0	82322	104100
Q0K7E1	tr|Q0K7E1|Q0K7E1_CUPNH 3-Hydroxyisobutyrate dehydrogenase OS=Cupriavidus necator (strain ATCC 17699 / DSM 428 / KCTC 22496 / NCIMB 10442 / H16 / Stanier 337) OX=381666 GN=H16_A3004 PE=4 SV=1	1	13	13	13	1	12	9	9	7	6	1	12	9	9	7	6	1	12	9	9	7	6	61.4	61.4	61.4	30.547	293	293	0	177.22	3.8	54.3	45.1	47.8	38.9	29.4	6672000	31439	2130400	1094200	1450800	898050	1067200	0	336660	229720	275490	203890
Q0K7E2	tr|Q0K7E2|Q0K7E2_CUPNH ABC-type transporter, periplasmic component: HAAT family OS=Cupriavidus necator (strain ATCC 17699 / DSM 428 / KCTC 22496 / NCIMB 10442 / H16 / Stanier 337) OX=381666 GN=H16_A3003 PE=4 SV=1	1	14	14	13	3	10	6	6	6	8	3	10	6	6	6	8	3	10	6	6	6	7	55.2	55.2	53.1	41.872	388	388	0	100.83	12.1	37.6	35.1	26.8	26.8	33	7384600	332890	2517500	702890	1362100	832460	1636700	292190	345470	211700	319200	268270
Q0K7E3	tr|Q0K7E3|Q0K7E3_CUPNH Methylase of polypeptide chain release factors OS=Cupriavidus necator (strain ATCC 17699 / DSM 428 / KCTC 22496 / NCIMB 10442 / H16 / Stanier 337) OX=381666 GN=hemK1 PE=4 SV=1	1	3	3	3	0	3	2	1	1	1	0	3	2	1	1	1	0	3	2	1	1	1	10.1	10.1	10.1	42.462	387	387	0	13.264	0	10.1	7	3.9	3.9	3.1	786660	0	633660	63571	33010	34053	22375	0	181280	247510	0	0
Q0K7F2	tr|Q0K7F2|Q0K7F2_CUPNH Cobalamin biosynthesis CbiX protein OS=Cupriavidus necator (strain ATCC 17699 / DSM 428 / KCTC 22496 / NCIMB 10442 / H16 / Stanier 337) OX=381666 GN=cbiX PE=4 SV=1	1	2	2	2	0	2	1	1	0	2	0	2	1	1	0	2	0	2	1	1	0	2	22.3	22.3	22.3	13.681	130	130	0	13.065	0	22.3	14.6	14.6	0	22.3	386710	0	121750	41091	54886	0	168980	0	51774	0	0	0
Q0K7F7	tr|Q0K7F7|Q0K7F7_CUPNH DUF2486 family protein OS=Cupriavidus necator (strain ATCC 17699 / DSM 428 / KCTC 22496 / NCIMB 10442 / H16 / Stanier 337) OX=381666 GN=H16_A2988 PE=4 SV=1	1	2	2	2	0	1	1	1	1	2	0	1	1	1	1	2	0	1	1	1	1	2	19.3	19.3	19.3	17.083	161	161	0	24.214	0	11.8	11.8	11.8	11.8	19.3	638390	0	135850	65441	76166	66213	294720	0	0	0	0	0
Q0K7F8	tr|Q0K7F8|Q0K7F8_CUPNH Dihydroxy-acid dehydratase OS=Cupriavidus necator (strain ATCC 17699 / DSM 428 / KCTC 22496 / NCIMB 10442 / H16 / Stanier 337) OX=381666 GN=ilvD PE=3 SV=1	1	14	14	14	1	8	3	6	6	6	1	8	3	6	6	6	1	8	3	6	6	6	36.4	36.4	36.4	59.125	557	557	0	96.835	2	19.6	7.9	16.3	14.9	18.5	2702600	26818	534110	251590	629720	551660	708670	0	84772	123720	158500	141740
Q0K7G3	tr|Q0K7G3|Q0K7G3_CUPNH Transcriptional regulator, GntR-family OS=Cupriavidus necator (strain ATCC 17699 / DSM 428 / KCTC 22496 / NCIMB 10442 / H16 / Stanier 337) OX=381666 GN=H16_A2982 PE=4 SV=1	1	1	1	1	0	1	0	0	0	0	0	1	0	0	0	0	0	1	0	0	0	0	7.1	7.1	7.1	26.246	239	239	0.00058997	3.7582	0	7.1	0	0	0	0	8559.4	0	8559.4	0	0	0	0	0	0	0	0	0
Q0K7G5	tr|Q0K7G5|Q0K7G5_CUPNH Probable extra-cytoplasmic solute receptor OS=Cupriavidus necator (strain ATCC 17699 / DSM 428 / KCTC 22496 / NCIMB 10442 / H16 / Stanier 337) OX=381666 GN=H16_A2980 PE=3 SV=1	1	12	12	12	3	9	10	4	5	4	3	9	10	4	5	4	3	9	10	4	5	4	50.1	50.1	50.1	35.557	337	337	0	304.45	7.1	37.7	43.9	21.4	25.5	22.3	9676200	167840	3632000	4144500	366330	554930	810680	83440	554670	690740	145810	141130
Q0K7G6	tr|Q0K7G6|Q0K7G6_CUPNH Enoyl-CoA hydratase/isomerase OS=Cupriavidus necator (strain ATCC 17699 / DSM 428 / KCTC 22496 / NCIMB 10442 / H16 / Stanier 337) OX=381666 GN=H16_A2979 PE=3 SV=1	1	4	4	4	0	4	1	1	1	2	0	4	1	1	1	2	0	4	1	1	1	2	21.5	21.5	21.5	26.841	260	260	0	13.878	0	21.5	7.3	6.2	6.2	13.5	844400	0	409100	105360	61394	125430	143120	0	132540	0	0	0
Q0K7G7	tr|Q0K7G7|Q0K7G7_CUPNH Acyl-CoA synthetase OS=Cupriavidus necator (strain ATCC 17699 / DSM 428 / KCTC 22496 / NCIMB 10442 / H16 / Stanier 337) OX=381666 GN=H16_A2978 PE=4 SV=1	1	5	5	5	0	5	1	1	1	2	0	5	1	1	1	2	0	5	1	1	1	2	15	15	15	61.856	561	561	0	27.14	0	15	3.6	2.9	3.7	6.4	513520	0	308050	44336	45028	13190	102920	0	55133	0	0	0
Q0K7G8	tr|Q0K7G8|Q0K7G8_CUPNH Predicted periplasmic or secreted protein OS=Cupriavidus necator (strain ATCC 17699 / DSM 428 / KCTC 22496 / NCIMB 10442 / H16 / Stanier 337) OX=381666 GN=H16_A2977 PE=4 SV=1	1	2	2	2	0	2	0	0	1	0	0	2	0	0	1	0	0	2	0	0	1	0	8.2	8.2	8.2	24.397	232	232	0.00057703	3.1263	0	8.2	0	0	3.9	0	104800	0	71464	0	0	33333	0	0	0	0	0	0
Q0K7H0	tr|Q0K7H0|Q0K7H0_CUPNH EVE domain-containing protein OS=Cupriavidus necator (strain ATCC 17699 / DSM 428 / KCTC 22496 / NCIMB 10442 / H16 / Stanier 337) OX=381666 GN=H16_A2975 PE=4 SV=1	1	3	3	3	1	3	0	0	0	0	1	3	0	0	0	0	1	3	0	0	0	0	18.1	18.1	18.1	18.329	160	160	0	13.658	7.5	18.1	0	0	0	0	247210	25946	221260	0	0	0	0	0	0	0	0	0
Q0K7H1	tr|Q0K7H1|Q0K7H1_CUPNH Cell division protein ZapA OS=Cupriavidus necator (strain ATCC 17699 / DSM 428 / KCTC 22496 / NCIMB 10442 / H16 / Stanier 337) OX=381666 GN=H16_A2974 PE=4 SV=1	1	8	8	8	1	5	4	5	4	4	1	5	4	5	4	4	1	5	4	5	4	4	83.6	83.6	83.6	11.884	110	110	0	181.11	11.8	70.9	58.2	59.1	58.2	50.9	3310300	50361	1171900	473610	509060	357890	747510	0	237120	249900	159890	182260
Q0K7H2	tr|Q0K7H2|Q0K7H2_CUPNH ATPase OS=Cupriavidus necator (strain ATCC 17699 / DSM 428 / KCTC 22496 / NCIMB 10442 / H16 / Stanier 337) OX=381666 GN=H16_A2973 PE=4 SV=1	1	11	11	11	4	7	6	7	7	7	4	7	6	7	7	7	4	7	6	7	7	7	94.3	94.3	94.3	11.709	106	106	0	323.31	44.3	73.6	59.4	80.2	73.6	85.8	9987500	348750	2860700	974510	1850300	1548300	2405000	372630	494210	330560	471150	388000
Q0K7H3	tr|Q0K7H3|Q0K7H3_CUPNH Outer membrane cobalamin receptor, TonB dependent(BtuB) OS=Cupriavidus necator (strain ATCC 17699 / DSM 428 / KCTC 22496 / NCIMB 10442 / H16 / Stanier 337) OX=381666 GN=btuB PE=3 SV=1	1	7	7	7	0	6	3	0	0	1	0	6	3	0	0	1	0	6	3	0	0	1	18	18	18	67.041	615	615	0	29.765	0	15.9	8.5	0	0	3.4	392680	0	246770	127220	0	0	18693	0	50353	51766	0	0
Q0K7H6	tr|Q0K7H6|Q0K7H6_CUPNH Corrinoid adenosyltransferase OS=Cupriavidus necator (strain ATCC 17699 / DSM 428 / KCTC 22496 / NCIMB 10442 / H16 / Stanier 337) OX=381666 GN=btuR PE=3 SV=1	1	6	6	6	0	4	3	4	2	3	0	4	3	4	2	3	0	4	3	4	2	3	33.3	33.3	33.3	23.115	210	210	0	28.519	0	25.7	19.5	27.6	17.1	23.8	720150	0	185780	176650	150290	73065	134360	0	56778	76355	65306	51397
Q0K7H7	sp|Q0K7H7|COBT_CUPNH Nicotinate-nucleotide--dimethylbenzimidazole phosphoribosyltransferase OS=Cupriavidus necator (strain ATCC 17699 / DSM 428 / KCTC 22496 / NCIMB 10442 / H16 / Stanier 337) OX=381666 GN=cobT PE=3 SV=1	1	3	3	3	0	2	2	0	0	0	0	2	2	0	0	0	0	2	2	0	0	0	18.5	18.5	18.5	35.702	346	346	0	15.89	0	11.6	13.6	0	0	0	236920	0	82301	154620	0	0	0	0	0	0	0	0
Q0K7I0	tr|Q0K7I0|Q0K7I0_CUPNH Cobalamin-binding protein (BtuF) OS=Cupriavidus necator (strain ATCC 17699 / DSM 428 / KCTC 22496 / NCIMB 10442 / H16 / Stanier 337) OX=381666 GN=btuF PE=4 SV=1	1	5	5	5	0	5	0	2	0	2	0	5	0	2	0	2	0	5	0	2	0	2	23.9	23.9	23.9	32.815	301	301	0	29.052	0	23.9	0	9	0	9.3	546670	0	415050	0	68802	0	62819	0	86383	0	32028	0
Q0K7I3	tr|Q0K7I3|Q0K7I3_CUPNH Adenosylcobinamide kinase OS=Cupriavidus necator (strain ATCC 17699 / DSM 428 / KCTC 22496 / NCIMB 10442 / H16 / Stanier 337) OX=381666 GN=cobU PE=3 SV=1	1	2	2	2	0	1	0	1	1	2	0	1	0	1	1	2	0	1	0	1	1	2	14.7	14.7	14.7	26.105	245	245	0	27.893	0	7.8	0	7.8	7.8	14.7	860860	0	59250	0	167490	146440	487680	0	0	0	0	0
Q0K7I6	sp|Q0K7I6|PANC_CUPNH Pantothenate synthetase OS=Cupriavidus necator (strain ATCC 17699 / DSM 428 / KCTC 22496 / NCIMB 10442 / H16 / Stanier 337) OX=381666 GN=panC PE=3 SV=1	1	11	11	11	0	10	4	6	7	8	0	10	4	6	7	8	0	10	4	6	7	8	50	50	50	31.972	282	282	0	82.384	0	46.5	18.8	35.8	35.8	41.8	3829400	0	1466800	401080	489700	554360	917450	0	146800	119690	141920	128350
Q0K7I8	tr|Q0K7I8|Q0K7I8_CUPNH DUF3460 domain-containing protein OS=Cupriavidus necator (strain ATCC 17699 / DSM 428 / KCTC 22496 / NCIMB 10442 / H16 / Stanier 337) OX=381666 GN=H16_A2957 PE=4 SV=1	1	6	6	6	1	6	3	4	4	3	1	6	3	4	4	3	1	6	3	4	4	3	82.5	82.5	82.5	7.3812	63	63	0	39.997	19	82.5	55.6	60.3	60.3	60.3	10108000	38251	3472500	1807100	1702600	1380200	1706900	0	1316900	1034400	917840	775600
Q0K7K1	tr|Q0K7K1|Q0K7K1_CUPNH Outer membrane protein peptidoglycan-associated(Lipo)proteins OS=Cupriavidus necator (strain ATCC 17699 / DSM 428 / KCTC 22496 / NCIMB 10442 / H16 / Stanier 337) OX=381666 GN=H16_A2944 PE=4 SV=1	1	8	8	8	3	6	2	6	4	6	3	6	2	6	4	6	3	6	2	6	4	6	56.1	56.1	56.1	21.668	212	212	0	323.31	20.8	48.6	18.4	50.5	43.9	37.7	8357900	516530	2667500	1168200	1168900	912520	1924200	778540	510930	716940	359420	388560
Q0K7K2;Q0K2M3	tr|Q0K7K2|Q0K7K2_CUPNH Iron-sulfur cluster carrier protein OS=Cupriavidus necator (strain ATCC 17699 / DSM 428 / KCTC 22496 / NCIMB 10442 / H16 / Stanier 337) OX=381666 GN=mrp PE=3 SV=1;tr|Q0K2M3|Q0K2M3_CUPNH Iron-sulfur cluster carrier protein OS=Cupriavi	2	7	7	7	0	2	1	7	5	6	0	2	1	7	5	6	0	2	1	7	5	6	30.1	30.1	30.1	38.317	362	362;362	0	65.524	0	9.1	5.8	30.1	22.7	26.8	2634100	0	136310	65331	696790	638630	1097100	0	79349	0	169340	172710
Q0K7K3	tr|Q0K7K3|Q0K7K3_CUPNH DUF3305 domain-containing protein OS=Cupriavidus necator (strain ATCC 17699 / DSM 428 / KCTC 22496 / NCIMB 10442 / H16 / Stanier 337) OX=381666 GN=H16_A2942 PE=4 SV=1	1	1	1	1	0	0	1	0	0	0	0	0	1	0	0	0	0	0	1	0	0	0	11.7	11.7	11.7	18.022	154	154	0.00058789	3.6183	0	0	11.7	0	0	0	81831	0	0	81831	0	0	0	0	0	0	0	0
Q0K7L4	sp|Q0K7L4|DCD_CUPNH dCTP deaminase OS=Cupriavidus necator (strain ATCC 17699 / DSM 428 / KCTC 22496 / NCIMB 10442 / H16 / Stanier 337) OX=381666 GN=dcd PE=3 SV=1	1	2	2	2	0	2	0	1	1	1	0	2	0	1	1	1	0	2	0	1	1	1	14.4	14.4	14.4	21.272	188	188	0	23.865	0	14.4	0	6.9	7.4	6.9	496640	0	201220	0	56529	191640	47253	0	0	0	0	0
Q0K7L5	tr|Q0K7L5|Q0K7L5_CUPNH Arginine/lysine/ornithine decarboxylase OS=Cupriavidus necator (strain ATCC 17699 / DSM 428 / KCTC 22496 / NCIMB 10442 / H16 / Stanier 337) OX=381666 GN=ldcC PE=3 SV=1	1	4	4	4	0	3	1	0	0	0	0	3	1	0	0	0	0	3	1	0	0	0	8.6	8.6	8.6	85.503	757	757	0	19.739	0	6.1	2.5	0	0	0	182180	0	98249	83931	0	0	0	0	0	0	0	0
Q0K7M0	sp|Q0K7M0|ARLY_CUPNH Argininosuccinate lyase OS=Cupriavidus necator (strain ATCC 17699 / DSM 428 / KCTC 22496 / NCIMB 10442 / H16 / Stanier 337) OX=381666 GN=argH PE=3 SV=1	1	5	5	5	0	5	1	0	0	0	0	5	1	0	0	0	0	5	1	0	0	0	15.3	15.3	15.3	51.386	472	472	0	47.537	0	15.3	4	0	0	0	603060	0	449790	153270	0	0	0	0	0	0	0	0
Q0K7M3	tr|Q0K7M3|Q0K7M3_CUPNH Hypothetical membrane associated protein OS=Cupriavidus necator (strain ATCC 17699 / DSM 428 / KCTC 22496 / NCIMB 10442 / H16 / Stanier 337) OX=381666 GN=H16_A2922 PE=4 SV=1	1	3	3	3	1	3	0	0	0	0	1	3	0	0	0	0	1	3	0	0	0	0	18.3	18.3	18.3	21.941	208	208	0	12.782	5.8	18.3	0	0	0	0	383540	32300	351240	0	0	0	0	0	0	0	0	0
Q0K7M4	tr|Q0K7M4|Q0K7M4_CUPNH Phosphoenolpyruvate carboxylase OS=Cupriavidus necator (strain ATCC 17699 / DSM 428 / KCTC 22496 / NCIMB 10442 / H16 / Stanier 337) OX=381666 GN=ppc PE=3 SV=1	1	2	2	2	0	2	0	0	0	0	0	2	0	0	0	0	0	2	0	0	0	0	2.5	2.5	2.5	112.16	1012	1012	0	4.9278	0	2.5	0	0	0	0	85683	0	85683	0	0	0	0	0	0	0	0	0
Q0K7M5	tr|Q0K7M5|Q0K7M5_CUPNH Porphobilinogen deaminase OS=Cupriavidus necator (strain ATCC 17699 / DSM 428 / KCTC 22496 / NCIMB 10442 / H16 / Stanier 337) OX=381666 GN=hemC PE=3 SV=1	1	11	11	11	1	11	6	4	2	2	1	11	6	4	2	2	1	11	6	4	2	2	48.7	48.7	48.7	35.375	337	337	0	69.287	3	48.7	33.8	16.9	5.6	6.5	1832200	29615	858060	372070	227610	83603	261200	0	143090	116170	64297	35399
Q0K7M6	tr|Q0K7M6|Q0K7M6_CUPNH Two domain protein: Uroporphyrinogen-III synthase/methylase OS=Cupriavidus necator (strain ATCC 17699 / DSM 428 / KCTC 22496 / NCIMB 10442 / H16 / Stanier 337) OX=381666 GN=hemXD PE=4 SV=1	1	2	2	2	0	0	0	0	1	1	0	0	0	0	1	1	0	0	0	0	1	1	3.1	3.1	3.1	74.34	707	707	0.00059347	3.8537	0	0	0	0	1.7	1.4	215260	0	0	0	0	166660	48600	0	0	0	0	0
Q0K7M8	tr|Q0K7M8|Q0K7M8_CUPNH Pseudouridine synthase OS=Cupriavidus necator (strain ATCC 17699 / DSM 428 / KCTC 22496 / NCIMB 10442 / H16 / Stanier 337) OX=381666 GN=rsuA2 PE=3 SV=1	1	5	5	5	0	3	1	3	3	2	0	3	1	3	3	2	0	3	1	3	3	2	29.8	29.8	29.8	25.958	235	235	0	84.514	0	14	10.6	15.3	15.3	16.6	1034500	0	386370	68995	217580	189200	172360	0	121690	0	88498	83719
Q0K7M9	tr|Q0K7M9|Q0K7M9_CUPNH UPF0301 protein H16_A2916 OS=Cupriavidus necator (strain ATCC 17699 / DSM 428 / KCTC 22496 / NCIMB 10442 / H16 / Stanier 337) OX=381666 GN=H16_A2916 PE=3 SV=1	1	4	4	4	0	4	3	2	2	2	0	4	3	2	2	2	0	4	3	2	2	2	44	44	44	20.732	193	193	0	37.923	0	44	30.1	19.2	19.2	19.2	1269000	0	366430	190270	233690	191150	287440	0	111040	115810	146780	129850
Q0K7N1	tr|Q0K7N1|Q0K7N1_CUPNH Pyrimidine operon attenuation protein/uracil phosphoribosyltransferase OS=Cupriavidus necator (strain ATCC 17699 / DSM 428 / KCTC 22496 / NCIMB 10442 / H16 / Stanier 337) OX=381666 GN=H16_A2914 PE=4 SV=1	1	13	13	13	1	10	2	6	5	6	1	10	2	6	5	6	1	10	2	6	5	6	83.1	83.1	83.1	18.961	178	178	0	85.98	5.1	65.2	14.6	52.2	44.9	36.5	4530500	26963	2092000	338130	890790	345320	837380	0	437250	160060	256150	172280
Q0K7N2	sp|Q0K7N2|PYRB_CUPNH Aspartate carbamoyltransferase OS=Cupriavidus necator (strain ATCC 17699 / DSM 428 / KCTC 22496 / NCIMB 10442 / H16 / Stanier 337) OX=381666 GN=pyrB PE=3 SV=1	1	5	5	5	0	3	1	0	1	4	0	3	1	0	1	4	0	3	1	0	1	4	23.5	23.5	23.5	35.367	324	324	0	66.662	0	12	5.2	0	5.2	20.4	323030	0	143040	9295.7	0	7331.2	163360	0	37208	0	0	0
Q0K7N3	tr|Q0K7N3|Q0K7N3_CUPNH Dihydroorotase OS=Cupriavidus necator (strain ATCC 17699 / DSM 428 / KCTC 22496 / NCIMB 10442 / H16 / Stanier 337) OX=381666 GN=pyrX PE=4 SV=1	1	6	6	6	0	5	1	1	1	2	0	5	1	1	1	2	0	5	1	1	1	2	20.5	20.5	20.5	47.671	449	449	0	59.194	0	16	4.5	4.5	3.6	8	783190	0	326250	114270	132340	24024	186310	0	0	0	0	0
Q0K7N4	tr|Q0K7N4|Q0K7N4_CUPNH 1-Acylglycerol-3-phosphate O-acyltransferase OS=Cupriavidus necator (strain ATCC 17699 / DSM 428 / KCTC 22496 / NCIMB 10442 / H16 / Stanier 337) OX=381666 GN=plsC2 PE=4 SV=1	1	1	1	1	0	1	0	0	0	0	0	1	0	0	0	0	0	1	0	0	0	0	6.9	6.9	6.9	30.155	277	277	0	15.161	0	6.9	0	0	0	0	28794	0	28794	0	0	0	0	0	0	0	0	0
Q0K7N8	tr|Q0K7N8|Q0K7N8_CUPNH Glucose-1-phosphate thymidylyltransferase OS=Cupriavidus necator (strain ATCC 17699 / DSM 428 / KCTC 22496 / NCIMB 10442 / H16 / Stanier 337) OX=381666 GN=H16_A2907 PE=3 SV=1	1	4	4	4	0	1	0	3	3	3	0	1	0	3	3	3	0	1	0	3	3	3	21.6	21.6	21.6	31.97	292	292	0	22.307	0	3.4	0	18.2	16.4	17.1	624520	0	34979	0	139840	149990	299710	0	0	0	50800	56297
Q0K7N9;Q0KAM0	tr|Q0K7N9|Q0K7N9_CUPNH dTDP-4-dehydrorhamnose 3,5-epimerase OS=Cupriavidus necator (strain ATCC 17699 / DSM 428 / KCTC 22496 / NCIMB 10442 / H16 / Stanier 337) OX=381666 GN=H16_A2906 PE=3 SV=1	2	4	4	4	0	4	2	4	3	3	0	4	2	4	3	3	0	4	2	4	3	3	25.7	25.7	25.7	20.432	183	183;183	0	35.887	0	25.7	13.1	25.7	19.7	19.7	1340300	0	391500	93455	291640	161200	402510	0	68757	46418	71256	62579
Q0K7P5	tr|Q0K7P5|Q0K7P5_CUPNH GDP-mannose 4,6-dehydratase OS=Cupriavidus necator (strain ATCC 17699 / DSM 428 / KCTC 22496 / NCIMB 10442 / H16 / Stanier 337) OX=381666 GN=gmd PE=3 SV=1	1	7	7	6	0	5	4	2	0	2	0	5	4	2	0	2	0	5	4	2	0	2	32.4	32.4	28.9	38.843	346	346	0	68.534	0	22.5	19.7	8.7	0	8.7	1466300	0	620480	614990	95921	0	134890	0	171810	264670	69411	0
Q0K7P6	tr|Q0K7P6|Q0K7P6_CUPNH Nucleoside-diphosphate-sugar epimerase OS=Cupriavidus necator (strain ATCC 17699 / DSM 428 / KCTC 22496 / NCIMB 10442 / H16 / Stanier 337) OX=381666 GN=H16_A2899 PE=4 SV=1	1	2	2	2	0	2	0	0	0	0	0	2	0	0	0	0	0	2	0	0	0	0	9	9	9	29.265	266	266	0.00058617	3.5697	0	9	0	0	0	0	132670	0	132670	0	0	0	0	0	0	0	0	0
Q0K7P9	tr|Q0K7P9|Q0K7P9_CUPNH NAD dependent sugar epimerase OS=Cupriavidus necator (strain ATCC 17699 / DSM 428 / KCTC 22496 / NCIMB 10442 / H16 / Stanier 337) OX=381666 GN=H16_A2896 PE=4 SV=1	1	3	3	3	0	2	0	0	0	1	0	2	0	0	0	1	0	2	0	0	0	1	11.4	11.4	11.4	39.809	360	360	0	10.304	0	8.3	0	0	0	3.1	126940	0	62943	0	0	0	63996	0	0	0	0	0
Q0K7Q0	tr|Q0K7Q0|Q0K7Q0_CUPNH Nucleoside-diphosphate-sugar epimerase OS=Cupriavidus necator (strain ATCC 17699 / DSM 428 / KCTC 22496 / NCIMB 10442 / H16 / Stanier 337) OX=381666 GN=H16_A2895 PE=4 SV=1	1	8	8	8	0	8	3	0	0	0	0	8	3	0	0	0	0	8	3	0	0	0	35.5	35.5	35.5	30.803	273	273	0	78.773	0	35.5	13.2	0	0	0	712640	0	582060	130580	0	0	0	0	101800	58615	0	0
Q0K7Q2	tr|Q0K7Q2|Q0K7Q2_CUPNH Putative glucose-1-phosphate cytidylyltransferase OS=Cupriavidus necator (strain ATCC 17699 / DSM 428 / KCTC 22496 / NCIMB 10442 / H16 / Stanier 337) OX=381666 GN=rfbF PE=4 SV=1	1	1	1	1	0	1	0	0	0	0	0	1	0	0	0	0	0	1	0	0	0	0	7.4	7.4	7.4	29.211	257	257	0.0033501	2.4867	0	7.4	0	0	0	0	92943	0	92943	0	0	0	0	0	0	0	0	0
Q0K7R0;Q0KAM1	tr|Q0K7R0|Q0K7R0_CUPNH Phosphomannomutase OS=Cupriavidus necator (strain ATCC 17699 / DSM 428 / KCTC 22496 / NCIMB 10442 / H16 / Stanier 337) OX=381666 GN=manB2 PE=3 SV=1;tr|Q0KAM1|Q0KAM1_CUPNH Phosphomannomutase OS=Cupriavidus necator (strain ATCC 17699 /	2	16	16	16	0	5	5	10	12	7	0	5	5	10	12	7	0	5	5	10	12	7	43.4	43.4	43.4	50.017	461	461;461	0	205.49	0	12.6	13.4	26.2	30.2	21.7	4993300	0	314270	674890	1115700	1532500	1355900	0	100970	179080	324280	379810
Q0K7R5	tr|Q0K7R5|Q0K7R5_CUPNH Heat shock protein OS=Cupriavidus necator (strain ATCC 17699 / DSM 428 / KCTC 22496 / NCIMB 10442 / H16 / Stanier 337) OX=381666 GN=hslJ PE=4 SV=1	1	3	3	3	0	0	1	0	1	1	0	0	1	0	1	1	0	0	1	0	1	1	17.2	17.2	17.2	29.716	274	274	0	15.64	0	0	5.5	0	4.4	7.3	142040	0	0	16532	0	54377	71130	0	0	0	0	0
Q0K7R7	tr|Q0K7R7|Q0K7R7_CUPNH Rhodanese-related sulfurtransferase OS=Cupriavidus necator (strain ATCC 17699 / DSM 428 / KCTC 22496 / NCIMB 10442 / H16 / Stanier 337) OX=381666 GN=pspE2 PE=4 SV=1	1	5	5	5	0	3	3	4	2	3	0	3	3	4	2	3	0	3	3	4	2	3	58.9	58.9	58.9	11.769	107	107	0	70.422	0	40.2	49.5	50.5	31.8	32.7	3288800	0	1006000	800480	567370	416040	498900	0	276460	387540	273640	234930
Q0K7R8	tr|Q0K7R8|Q0K7R8_CUPNH Protein-L-isoaspartate O-methyltransferase OS=Cupriavidus necator (strain ATCC 17699 / DSM 428 / KCTC 22496 / NCIMB 10442 / H16 / Stanier 337) OX=381666 GN=pcm PE=3 SV=1	1	7	7	7	2	6	4	4	5	4	2	6	4	4	5	4	2	6	4	4	5	4	50.7	50.7	50.7	23.587	217	217	0	261.36	11.1	50.7	24.9	35	38.7	35	8798000	272560	2399000	1784300	1382000	1333200	1627000	423700	501180	504520	622230	538550
Q0K7S5	sp|Q0K7S5|TRMB_CUPNH tRNA (guanine-N(7)-)-methyltransferase OS=Cupriavidus necator (strain ATCC 17699 / DSM 428 / KCTC 22496 / NCIMB 10442 / H16 / Stanier 337) OX=381666 GN=trmB PE=3 SV=1	1	1	1	1	0	1	0	0	0	0	0	1	0	0	0	0	0	1	0	0	0	0	4.2	4.2	4.2	29.047	263	263	0.0065862	2.135	0	4.2	0	0	0	0	8528.9	0	8528.9	0	0	0	0	0	0	0	0	0
Q0K7T0	tr|Q0K7T0|Q0K7T0_CUPNH DUF5594 domain-containing protein OS=Cupriavidus necator (strain ATCC 17699 / DSM 428 / KCTC 22496 / NCIMB 10442 / H16 / Stanier 337) OX=381666 GN=H16_A2864 PE=4 SV=1	1	1	1	1	0	0	1	0	0	0	0	0	1	0	0	0	0	0	1	0	0	0	14.4	14.4	14.4	13.904	125	125	0.0017026	2.8435	0	0	14.4	0	0	0	82867	0	0	82867	0	0	0	0	0	0	0	0
Q0K7T1	tr|Q0K7T1|Q0K7T1_CUPNH Aldose 1-epimerase OS=Cupriavidus necator (strain ATCC 17699 / DSM 428 / KCTC 22496 / NCIMB 10442 / H16 / Stanier 337) OX=381666 GN=galM PE=4 SV=1	1	6	6	6	0	0	0	4	1	2	0	0	0	4	1	2	0	0	0	4	1	2	25	25	25	33.308	300	300	0	37.906	0	0	0	17.7	4.3	8.7	347910	0	0	0	188780	31917	127220	0	0	0	0	0
Q0K7T3	tr|Q0K7T3|Q0K7T3_CUPNH Glutathione S-transferase OS=Cupriavidus necator (strain ATCC 17699 / DSM 428 / KCTC 22496 / NCIMB 10442 / H16 / Stanier 337) OX=381666 GN=H16_A2861 PE=4 SV=1	1	10	10	10	0	1	0	7	7	9	0	1	0	7	7	9	0	1	0	7	7	9	63.6	63.6	63.6	24.186	217	217	0	160.77	0	4.6	0	47.9	46.5	56.2	6172500	0	67053	0	2019100	1668300	2418100	0	0	0	750610	508300
Q0K7T8	sp|Q0K7T8|NUSB_CUPNH Transcription antitermination protein NusB OS=Cupriavidus necator (strain ATCC 17699 / DSM 428 / KCTC 22496 / NCIMB 10442 / H16 / Stanier 337) OX=381666 GN=nusB PE=3 SV=1	1	4	4	4	1	3	2	2	1	2	1	3	2	2	1	2	1	3	2	2	1	2	36	36	36	18.797	172	172	0	42.934	10.5	22.7	23.8	16.3	10.5	16.3	1651000	30151	768350	96507	284310	114960	356720	0	210820	0	153390	0
Q0K7U0	tr|Q0K7U0|Q0K7U0_CUPNH 3,4-dihydroxy-2-butanone 4-phosphate synthase OS=Cupriavidus necator (strain ATCC 17699 / DSM 428 / KCTC 22496 / NCIMB 10442 / H16 / Stanier 337) OX=381666 GN=ribBA PE=3 SV=1	1	12	12	12	1	11	4	7	7	5	1	11	4	7	7	5	1	11	4	7	7	5	31.9	31.9	31.9	44.546	411	411	0	134.15	3.4	30.2	14.8	23.1	19.7	19	5058600	20715	1216800	310030	1040200	829200	1641700	0	113150	78248	177530	143040
Q0K7U5	tr|Q0K7U5|Q0K7U5_CUPNH Riboflavin synthase alpha chain OS=Cupriavidus necator (strain ATCC 17699 / DSM 428 / KCTC 22496 / NCIMB 10442 / H16 / Stanier 337) OX=381666 GN=ribC PE=4 SV=1	1	3	3	3	0	3	1	0	0	0	0	3	1	0	0	0	0	3	1	0	0	0	26.2	26.2	26.2	21.73	206	206	0	19.991	0	26.2	7.3	0	0	0	837640	0	541900	295740	0	0	0	0	0	0	0	0
Q0K7U6	tr|Q0K7U6|Q0K7U6_CUPNH Riboflavin biosynthesis protein RibD OS=Cupriavidus necator (strain ATCC 17699 / DSM 428 / KCTC 22496 / NCIMB 10442 / H16 / Stanier 337) OX=381666 GN=ribD PE=3 SV=1	1	3	3	3	0	2	1	1	1	1	0	2	1	1	1	1	0	2	1	1	1	1	14	14	14	40.294	371	371	0	34.736	0	10	4	4	4	4	563370	0	80526	132960	105740	99841	144310	0	0	0	0	0
Q0K7V9	sp|Q0K7V9|NRDR_CUPNH Transcriptional repressor NrdR OS=Cupriavidus necator (strain ATCC 17699 / DSM 428 / KCTC 22496 / NCIMB 10442 / H16 / Stanier 337) OX=381666 GN=nrdR PE=3 SV=1	1	2	2	2	0	1	0	0	0	1	0	1	0	0	0	1	0	1	0	0	0	1	16.1	16.1	16.1	17.971	155	155	0	9.8598	0	9.7	0	0	0	6.5	149450	0	86613	0	0	0	62842	0	0	0	0	0
Q0K7W0	sp|Q0K7W0|GLYA_CUPNH Serine hydroxymethyltransferase OS=Cupriavidus necator (strain ATCC 17699 / DSM 428 / KCTC 22496 / NCIMB 10442 / H16 / Stanier 337) OX=381666 GN=glyA PE=3 SV=1	1	15	15	15	2	14	12	6	5	8	2	14	12	6	5	8	2	14	12	6	5	8	52.8	52.8	52.8	45.112	415	415	0	164.44	4.6	52.8	45.5	23.9	16.6	32	8069000	84133	2939400	2488000	762700	460340	1334400	85068	348430	700370	187610	132310
Q0K7W1	tr|Q0K7W1|Q0K7W1_CUPNH Predicted thioesterase OS=Cupriavidus necator (strain ATCC 17699 / DSM 428 / KCTC 22496 / NCIMB 10442 / H16 / Stanier 337) OX=381666 GN=H16_A2833 PE=3 SV=1	1	1	1	1	0	0	0	1	1	1	0	0	0	1	1	1	0	0	0	1	1	1	10.4	10.4	10.4	15.127	134	134	0	5.3159	0	0	0	10.4	10.4	10.4	150030	0	0	0	44940	38742	66350	0	0	0	0	0
Q0K7W3	tr|Q0K7W3|Q0K7W3_CUPNH Biopolymer transport protein OS=Cupriavidus necator (strain ATCC 17699 / DSM 428 / KCTC 22496 / NCIMB 10442 / H16 / Stanier 337) OX=381666 GN=exbD2 PE=3 SV=1	1	1	1	1	0	1	0	0	0	0	0	1	0	0	0	0	0	1	0	0	0	0	10.2	10.2	10.2	15.839	147	147	0.0022447	2.647	0	10.2	0	0	0	0	37948	0	37948	0	0	0	0	0	0	0	0	0
Q0K7W5	tr|Q0K7W5|Q0K7W5_CUPNH Tol-Pal system protein TolB OS=Cupriavidus necator (strain ATCC 17699 / DSM 428 / KCTC 22496 / NCIMB 10442 / H16 / Stanier 337) OX=381666 GN=tolB PE=3 SV=1	1	20	20	20	6	16	10	8	7	7	6	16	10	8	7	7	6	16	10	8	7	7	45.3	45.3	45.3	48.738	457	457	0	309.37	15.5	38.9	27.6	20.1	19.9	17.5	16611000	528300	8625000	3840600	1296800	1075900	1244600	464480	1001900	882000	334310	333650
Q0K7W6	tr|Q0K7W6|Q0K7W6_CUPNH Peptidoglycan-associated lipoprotein OS=Cupriavidus necator (strain ATCC 17699 / DSM 428 / KCTC 22496 / NCIMB 10442 / H16 / Stanier 337) OX=381666 GN=opcL PE=3 SV=1	1	5	5	5	1	3	4	3	1	1	1	3	4	3	1	1	1	3	4	3	1	1	44	44	44	17.732	168	168	0	38.454	6	25.6	36.3	26.8	11.9	11.9	2184500	20705	441510	1071900	275870	72031	302560	0	196310	451480	168980	0
Q0K7W7	tr|Q0K7W7|Q0K7W7_CUPNH Cell division coordinator CpoB OS=Cupriavidus necator (strain ATCC 17699 / DSM 428 / KCTC 22496 / NCIMB 10442 / H16 / Stanier 337) OX=381666 GN=cpoB PE=3 SV=1	1	20	20	18	9	11	9	13	12	14	9	11	9	13	12	14	7	10	8	12	11	13	78.6	78.6	67.9	27.826	252	252	0	323.31	49.2	57.9	48.8	59.5	63.1	67.9	41366000	1497300	9645400	7096200	8250100	7134900	7742600	1026400	1085500	1182300	1072500	1111300
Q0K7W8	sp|Q0K7W8|QUEC_CUPNH 7-cyano-7-deazaguanine synthase OS=Cupriavidus necator (strain ATCC 17699 / DSM 428 / KCTC 22496 / NCIMB 10442 / H16 / Stanier 337) OX=381666 GN=queC PE=3 SV=1	1	7	7	7	1	4	3	1	0	5	1	4	3	1	0	5	1	4	3	1	0	5	25.6	25.6	25.6	24.059	227	227	0	54.41	4.4	12.8	12.3	8.4	0	12.8	997620	26760	366480	161380	61740	0	381270	0	99021	102690	0	0
Q0K7X1	tr|Q0K7X1|Q0K7X1_CUPNH DUF3318 domain-containing protein OS=Cupriavidus necator (strain ATCC 17699 / DSM 428 / KCTC 22496 / NCIMB 10442 / H16 / Stanier 337) OX=381666 GN=H16_A2822 PE=4 SV=1	1	1	1	1	0	1	0	0	0	0	0	1	0	0	0	0	0	1	0	0	0	0	6	6	6	18.664	168	168	0.0070961	2.0192	0	6	0	0	0	0	29883	0	29883	0	0	0	0	0	0	0	0	0
Q0K7X3	tr|Q0K7X3|Q0K7X3_CUPNH Uncharacterized conserved protein OS=Cupriavidus necator (strain ATCC 17699 / DSM 428 / KCTC 22496 / NCIMB 10442 / H16 / Stanier 337) OX=381666 GN=H16_A2820 PE=3 SV=1	1	5	5	5	1	4	5	3	3	4	1	4	5	3	3	4	1	4	5	3	3	4	43.5	43.5	43.5	11.642	108	108	0	37.815	10.2	43.5	43.5	31.5	33.3	43.5	2754500	95747	865050	850930	246440	337380	358920	0	272650	238410	157110	180920
Q0K7X4	tr|Q0K7X4|Q0K7X4_CUPNH Thioredoxin peroxidase OS=Cupriavidus necator (strain ATCC 17699 / DSM 428 / KCTC 22496 / NCIMB 10442 / H16 / Stanier 337) OX=381666 GN=H16_A2819 PE=3 SV=1	1	6	6	6	1	5	2	3	3	4	1	5	2	3	3	4	1	5	2	3	3	4	50.5	50.5	50.5	23.842	212	212	0	44.323	7.5	44.3	13.7	30.2	31.6	40.6	2165700	61944	493270	452710	340170	387150	430490	0	156240	241400	241410	168630
Q0K7X5	tr|Q0K7X5|Q0K7X5_CUPNH Glutaryl-CoA dehydrogenase OS=Cupriavidus necator (strain ATCC 17699 / DSM 428 / KCTC 22496 / NCIMB 10442 / H16 / Stanier 337) OX=381666 GN=gcdH PE=3 SV=1	1	5	5	5	0	3	1	3	2	2	0	3	1	3	2	2	0	3	1	3	2	2	20.2	20.2	20.2	43.508	397	397	0	44.633	0	14.6	5.8	8.3	5.8	5.8	490800	0	149750	37574	123310	67573	112590	0	0	0	52985	41428
Q0K7Y7	tr|Q0K7Y7|Q0K7Y7_CUPNH Peptide methionine sulfoxide reductase MsrA OS=Cupriavidus necator (strain ATCC 17699 / DSM 428 / KCTC 22496 / NCIMB 10442 / H16 / Stanier 337) OX=381666 GN=msrA PE=3 SV=1	1	6	6	6	2	6	2	4	3	3	2	6	2	4	3	3	2	6	2	4	3	3	51.1	51.1	51.1	20.198	180	180	0	74.215	12.2	51.1	19.4	31.7	22.2	25.6	4941800	153860	1692800	642870	1033500	781990	636710	373070	632200	331190	421830	392190
Q0K7Y9	tr|Q0K7Y9|Q0K7Y9_CUPNH Cyclopropane fatty acid synthase OS=Cupriavidus necator (strain ATCC 17699 / DSM 428 / KCTC 22496 / NCIMB 10442 / H16 / Stanier 337) OX=381666 GN=H16_A2803 PE=3 SV=1	1	10	10	10	0	2	1	7	5	9	0	2	1	7	5	9	0	2	1	7	5	9	29.8	29.8	29.8	46.852	413	413	0	86.727	0	6.8	2.9	19.6	15.5	27.4	2652500	0	159470	33659	638720	572280	1248400	0	54121	0	213590	219580
Q0K7Z0	sp|Q0K7Z0|PDXH_CUPNH Pyridoxine/pyridoxamine 5-phosphate oxidase OS=Cupriavidus necator (strain ATCC 17699 / DSM 428 / KCTC 22496 / NCIMB 10442 / H16 / Stanier 337) OX=381666 GN=pdxH PE=3 SV=1	1	17	17	17	2	11	9	12	9	11	2	11	9	12	9	11	2	11	9	12	9	11	79.2	79.2	79.2	24.081	212	212	0	323.31	17	61.3	46.7	69.8	49.1	59	19173000	390720	5232200	2315300	3500600	1939300	5795200	313840	754330	547680	682040	482550
Q0K7Z4	tr|Q0K7Z4|Q0K7Z4_CUPNH ATP-binding protein OS=Cupriavidus necator (strain ATCC 17699 / DSM 428 / KCTC 22496 / NCIMB 10442 / H16 / Stanier 337) OX=381666 GN=H16_A2798 PE=4 SV=1	1	1	1	1	0	1	0	0	0	0	0	1	0	0	0	0	0	1	0	0	0	0	7.3	7.3	7.3	21.207	192	192	0	6.5182	0	7.3	0	0	0	0	52623	0	52623	0	0	0	0	0	0	0	0	0
Q0K7Z6	tr|Q0K7Z6|Q0K7Z6_CUPNH (S)-ureidoglycine aminohydrolase cupin domain-containing protein OS=Cupriavidus necator (strain ATCC 17699 / DSM 428 / KCTC 22496 / NCIMB 10442 / H16 / Stanier 337) OX=381666 GN=H16_A2796 PE=4 SV=1	1	3	3	3	0	3	1	0	0	1	0	3	1	0	0	1	0	3	1	0	0	1	24.8	24.8	24.8	13.689	125	125	0	7.2472	0	24.8	11.2	0	0	11.2	187160	0	108450	42887	0	0	35826	0	0	0	0	0
Q0K7Z7	tr|Q0K7Z7|Q0K7Z7_CUPNH Thioredoxin domain-containing protein OS=Cupriavidus necator (strain ATCC 17699 / DSM 428 / KCTC 22496 / NCIMB 10442 / H16 / Stanier 337) OX=381666 GN=H16_A2795 PE=3 SV=1	1	10	10	10	1	8	7	6	3	8	1	8	7	6	3	8	1	8	7	6	3	8	58.4	58.4	58.4	30.961	281	281	0	186.1	6.4	47.7	44.5	37.7	16.4	46.3	3803800	33310	1229900	974960	478080	223320	864210	0	207520	202990	133700	86934
Q0K7Z9	tr|Q0K7Z9|Q0K7Z9_CUPNH Ankyrin repeat protein OS=Cupriavidus necator (strain ATCC 17699 / DSM 428 / KCTC 22496 / NCIMB 10442 / H16 / Stanier 337) OX=381666 GN=H16_A2793 PE=4 SV=1	1	2	2	2	0	2	0	0	0	0	0	2	0	0	0	0	0	2	0	0	0	0	12.4	12.4	12.4	27.632	266	266	0	6.0924	0	12.4	0	0	0	0	73678	0	73678	0	0	0	0	0	0	0	0	0
Q0K801	tr|Q0K801|Q0K801_CUPNH Uncharacterized protein OS=Cupriavidus necator (strain ATCC 17699 / DSM 428 / KCTC 22496 / NCIMB 10442 / H16 / Stanier 337) OX=381666 GN=H16_A2791 PE=4 SV=1	1	4	4	4	1	4	3	2	2	2	1	4	3	2	2	2	1	4	3	2	2	2	55.7	55.7	55.7	11.659	106	106	0	182.77	14.2	55.7	46.2	32.1	32.1	32.1	3930200	60237	1276700	1675400	392300	257490	268040	0	422030	701070	229900	164380
Q0K802	tr|Q0K802|Q0K802_CUPNH Peptidyl-prolyl cis-trans isomerase OS=Cupriavidus necator (strain ATCC 17699 / DSM 428 / KCTC 22496 / NCIMB 10442 / H16 / Stanier 337) OX=381666 GN=H16_A2790 PE=3 SV=1	1	8	8	8	4	7	5	6	5	4	4	7	5	6	5	4	4	7	5	6	5	4	90.4	90.4	90.4	12.142	115	115	0	323.31	33.9	72.2	63.5	56.5	62.6	47.8	29436000	927110	11125000	3800500	4139200	2736100	6708300	838260	1491300	807340	929870	871120
Q0K803	tr|Q0K803|Q0K803_CUPNH YaeQ-like protein OS=Cupriavidus necator (strain ATCC 17699 / DSM 428 / KCTC 22496 / NCIMB 10442 / H16 / Stanier 337) OX=381666 GN=yaeQ PE=4 SV=1	1	1	1	1	0	1	0	0	0	0	0	1	0	0	0	0	0	1	0	0	0	0	7.7	7.7	7.7	20.278	182	182	0.0049889	2.3629	0	7.7	0	0	0	0	60687	0	60687	0	0	0	0	0	0	0	0	0
Q0K805	tr|Q0K805|Q0K805_CUPNH Uncharacterized YceI-like periplasmic protein OS=Cupriavidus necator (strain ATCC 17699 / DSM 428 / KCTC 22496 / NCIMB 10442 / H16 / Stanier 337) OX=381666 GN=H16_A2787 PE=4 SV=1	1	1	1	1	0	1	1	0	0	0	0	1	1	0	0	0	0	1	1	0	0	0	7.2	7.2	7.2	20.724	195	195	0	5.7642	0	7.2	7.2	0	0	0	155410	0	122880	32525	0	0	0	0	0	0	0	0
Q0K807	tr|Q0K807|Q0K807_CUPNH Uncharacterized protein OS=Cupriavidus necator (strain ATCC 17699 / DSM 428 / KCTC 22496 / NCIMB 10442 / H16 / Stanier 337) OX=381666 GN=H16_A2785 PE=4 SV=1	1	4	4	4	0	3	2	1	1	0	0	3	2	1	1	0	0	3	2	1	1	0	80	80	80	7.9752	80	80	0	15.328	0	52.5	48.8	21.2	21.2	0	482810	0	271550	126310	47953	37003	0	0	0	0	0	0
Q0K808	sp|Q0K808|SYQ_CUPNH Glutamine--tRNA ligase OS=Cupriavidus necator (strain ATCC 17699 / DSM 428 / KCTC 22496 / NCIMB 10442 / H16 / Stanier 337) OX=381666 GN=glnS PE=3 SV=1	1	12	12	12	1	7	4	5	4	6	1	7	4	5	4	6	1	7	4	5	4	6	27.2	27.2	27.2	66.386	585	585	0	82.205	2.2	15.6	10.8	11.1	10.8	17.8	3046600	27578	753160	551760	527560	342940	843620	0	132590	155140	169490	136170
Q0K809	tr|Q0K809|Q0K809_CUPNH Predicted acyl-CoA transferase/carnitine dehydratase OS=Cupriavidus necator (strain ATCC 17699 / DSM 428 / KCTC 22496 / NCIMB 10442 / H16 / Stanier 337) OX=381666 GN=H16_A2783 PE=4 SV=1	1	5	5	5	0	5	0	1	0	1	0	5	0	1	0	1	0	5	0	1	0	1	14.2	14.2	14.2	50.799	479	479	0	38.499	0	14.2	0	4.2	0	3.1	314680	0	185100	0	21006	0	108570	0	0	0	0	0
Q0K812	tr|Q0K812|Q0K812_CUPNH Glutathione hydrolase proenzyme OS=Cupriavidus necator (strain ATCC 17699 / DSM 428 / KCTC 22496 / NCIMB 10442 / H16 / Stanier 337) OX=381666 GN=ggt2b PE=3 SV=1	1	15	15	15	1	5	5	8	7	8	1	5	5	8	7	8	1	5	5	8	7	8	40.9	40.9	40.9	58.618	541	541	0	74.743	3	15.2	15.3	26.6	21.6	20.9	2107600	13036	231680	419490	407510	325180	710730	0	55425	107890	83319	77419
Q0K813	tr|Q0K813|Q0K813_CUPNH Probable extra-cytoplasmic solute receptor OS=Cupriavidus necator (strain ATCC 17699 / DSM 428 / KCTC 22496 / NCIMB 10442 / H16 / Stanier 337) OX=381666 GN=H16_A2779 PE=3 SV=1	1	3	3	3	0	2	1	1	1	3	0	2	1	1	1	3	0	2	1	1	1	3	15.7	15.7	15.7	34.156	325	325	0	29.667	0	12.6	8.6	8.6	8.6	15.7	10112000	0	164680	65536	81630	68562	9731700	0	3307800	0	0	0
Q0K815	sp|Q0K815|KATG_CUPNH Catalase-peroxidase OS=Cupriavidus necator (strain ATCC 17699 / DSM 428 / KCTC 22496 / NCIMB 10442 / H16 / Stanier 337) OX=381666 GN=katG PE=3 SV=1	1	20	20	20	1	17	8	8	8	7	1	17	8	8	8	7	1	17	8	8	8	7	40.9	40.9	40.9	81.974	751	751	0	194.99	1.9	35.8	16.2	19.2	20.2	17.2	3672700	33076	1472800	573100	508430	361700	723620	0	197720	124200	124250	107400
Q0K816	tr|Q0K816|Q0K816_CUPNH Uncharacterized conserved protein OS=Cupriavidus necator (strain ATCC 17699 / DSM 428 / KCTC 22496 / NCIMB 10442 / H16 / Stanier 337) OX=381666 GN=H16_A2776 PE=4 SV=1	1	5	5	5	1	2	2	0	0	0	1	2	2	0	0	0	1	2	2	0	0	0	39.5	39.5	39.5	17.391	157	157	0	27.36	6.4	26.8	12.7	0	0	0	360360	31530	236600	92227	0	0	0	0	0	0	0	0
Q0K820	tr|Q0K820|Q0K820_CUPNH Probable extra-cytoplasmic solute receptor OS=Cupriavidus necator (strain ATCC 17699 / DSM 428 / KCTC 22496 / NCIMB 10442 / H16 / Stanier 337) OX=381666 GN=H16_A2772 PE=3 SV=1	1	10	10	10	3	8	5	6	7	4	3	8	5	6	7	4	3	8	5	6	7	4	48.9	48.9	48.9	34.578	331	331	0	144.78	13.9	41.1	28.1	32.6	42	20.5	7050600	83800	2918900	1196400	1094000	1060300	697100	185390	549380	445670	391100	364550
Q0K822	tr|Q0K822|Q0K822_CUPNH Predicted acyl-CoA transferase/carnitine dehydratase OS=Cupriavidus necator (strain ATCC 17699 / DSM 428 / KCTC 22496 / NCIMB 10442 / H16 / Stanier 337) OX=381666 GN=H16_A2770 PE=4 SV=1	1	1	1	1	0	0	0	0	0	1	0	0	0	0	0	1	0	0	0	0	0	1	4.9	4.9	4.9	44.082	406	406	0	4.2542	0	0	0	0	0	4.9	83431	0	0	0	0	0	83431	0	0	0	0	0
Q0K823	sp|Q0K823|SYA_CUPNH Alanine--tRNA ligase OS=Cupriavidus necator (strain ATCC 17699 / DSM 428 / KCTC 22496 / NCIMB 10442 / H16 / Stanier 337) OX=381666 GN=alaS PE=3 SV=1	1	32	32	32	5	24	18	14	8	14	5	24	18	14	8	14	5	24	18	14	8	14	46.9	46.9	46.9	95.192	874	874	0	323.31	6.9	36.4	27.8	20.9	11.4	21.4	9011800	138590	3256500	2608000	1387900	633750	987110	115160	372700	419250	267130	194220
Q0K828	tr|Q0K828|Q0K828_CUPNH Ribulose-5-phosphate 4-epimerase or related epimerase/aldolase OS=Cupriavidus necator (strain ATCC 17699 / DSM 428 / KCTC 22496 / NCIMB 10442 / H16 / Stanier 337) OX=381666 GN=H16_A2764 PE=4 SV=1	1	2	2	2	0	0	0	0	0	2	0	0	0	0	0	2	0	0	0	0	0	2	8.9	8.9	8.9	27.438	258	258	0	9.002	0	0	0	0	0	8.9	68583	0	0	0	0	0	68583	0	0	0	0	0
Q0K829	tr|Q0K829|Q0K829_CUPNH Tautomerase OS=Cupriavidus necator (strain ATCC 17699 / DSM 428 / KCTC 22496 / NCIMB 10442 / H16 / Stanier 337) OX=381666 GN=H16_A2763 PE=3 SV=1	1	7	7	7	2	7	5	5	4	5	2	7	5	5	4	5	2	7	5	5	4	5	88.7	88.7	88.7	7.089	62	62	0	130.57	30.6	88.7	87.1	88.7	88.7	88.7	8885600	323890	2836100	1702700	1008200	753720	2261100	927280	750070	559360	365070	324730
Q0K832	tr|Q0K832|Q0K832_CUPNH Predicted redox protein, regulator of disulfide-bond formation OS=Cupriavidus necator (strain ATCC 17699 / DSM 428 / KCTC 22496 / NCIMB 10442 / H16 / Stanier 337) OX=381666 GN=H16_A2760 PE=3 SV=1	1	5	5	5	2	3	1	2	2	1	2	3	1	2	2	1	2	3	1	2	2	1	70.7	70.7	70.7	8.4437	75	75	0	51.746	32	44	18.7	34.7	34.7	13.3	1924300	247270	902710	285690	215670	218280	54665	323460	310900	177060	186140	194280
Q0K840	tr|Q0K840|Q0K840_CUPNH UTP--glucose-1-phosphate uridylyltransferase OS=Cupriavidus necator (strain ATCC 17699 / DSM 428 / KCTC 22496 / NCIMB 10442 / H16 / Stanier 337) OX=381666 GN=galU PE=3 SV=1	1	3	3	3	0	3	2	2	1	2	0	3	2	2	1	2	0	3	2	2	1	2	15.5	15.5	15.5	32.521	296	296	0	66.33	0	15.5	12.8	12.8	7.4	12.8	1494600	0	413690	124790	401310	241730	313040	0	130050	120350	173350	0
Q0K848	sp|Q0K848|KHSE_CUPNH Homoserine kinase OS=Cupriavidus necator (strain ATCC 17699 / DSM 428 / KCTC 22496 / NCIMB 10442 / H16 / Stanier 337) OX=381666 GN=thrB PE=3 SV=1	1	10	10	10	0	8	4	1	1	5	0	8	4	1	1	5	0	8	4	1	1	5	43.5	43.5	43.5	37.542	331	331	0	64.489	0	36.9	18.1	3.9	3.3	23.3	2288100	0	1076400	403700	240390	24683	542950	0	195950	209770	0	0
Q0K849	tr|Q0K849|Q0K849_CUPNH Hypothetical membrane associated protein OS=Cupriavidus necator (strain ATCC 17699 / DSM 428 / KCTC 22496 / NCIMB 10442 / H16 / Stanier 337) OX=381666 GN=H16_A2743 PE=4 SV=1	1	9	9	9	2	6	1	4	4	5	2	6	1	4	4	5	2	6	1	4	4	5	39.6	39.6	39.6	15.646	144	144	0	81.779	13.2	30.6	8.3	25	28.5	23.6	8064900	217900	2422400	909850	1466800	1185800	1862100	706440	807130	586640	624070	550180
Q0K850	tr|Q0K850|Q0K850_CUPNH AMP nucleosidase OS=Cupriavidus necator (strain ATCC 17699 / DSM 428 / KCTC 22496 / NCIMB 10442 / H16 / Stanier 337) OX=381666 GN=H16_A2742 PE=4 SV=1	1	4	4	4	0	4	1	1	0	0	0	4	1	1	0	0	0	4	1	1	0	0	21.3	21.3	21.3	33.949	315	315	0	9.3397	0	21.3	6	6	0	0	200640	0	142970	31070	26600	0	0	0	0	0	0	0
Q0K855	tr|Q0K855|Q0K855_CUPNH Sulfurtransferase OS=Cupriavidus necator (strain ATCC 17699 / DSM 428 / KCTC 22496 / NCIMB 10442 / H16 / Stanier 337) OX=381666 GN=sseA PE=4 SV=1	1	10	10	10	0	6	3	5	5	8	0	6	3	5	5	8	0	6	3	5	5	8	53	53	53	29.929	285	285	0	105.09	0	31.6	17.5	32.6	31.2	46	3819000	0	954910	451050	510480	455750	1446800	0	164220	162650	179590	153560
Q0K859	tr|Q0K859|Q0K859_CUPNH Geranylgeranyl pyrophosphate synthase OS=Cupriavidus necator (strain ATCC 17699 / DSM 428 / KCTC 22496 / NCIMB 10442 / H16 / Stanier 337) OX=381666 GN=ispA PE=3 SV=1	1	5	5	5	0	2	2	1	0	2	0	2	2	1	0	2	0	2	2	1	0	2	30.3	30.3	30.3	30.539	294	294	0	24.621	0	19.4	12.6	2.7	0	8.2	443130	0	83573	102360	59781	0	197410	0	0	0	0	0
Q0K860	sp|Q0K860|DXS_CUPNH 1-deoxy-D-xylulose-5-phosphate synthase OS=Cupriavidus necator (strain ATCC 17699 / DSM 428 / KCTC 22496 / NCIMB 10442 / H16 / Stanier 337) OX=381666 GN=dxs PE=3 SV=1	1	1	1	1	0	0	0	0	0	1	0	0	0	0	0	1	0	0	0	0	0	1	3.3	3.3	3.3	68.682	638	638	0	42.576	0	0	0	0	0	3.3	11615	0	0	0	0	0	11615	0	0	0	0	0
Q0K865	tr|Q0K865|Q0K865_CUPNH Uncharacterized conserved protein OS=Cupriavidus necator (strain ATCC 17699 / DSM 428 / KCTC 22496 / NCIMB 10442 / H16 / Stanier 337) OX=381666 GN=H16_A2727 PE=4 SV=1	1	2	2	2	2	2	1	1	1	0	2	2	1	1	1	0	2	2	1	1	1	0	16.8	16.8	16.8	15.979	149	149	0	54.99	16.8	16.8	9.4	9.4	9.4	0	1902000	223370	790280	324330	239490	324540	0	457610	380610	0	0	0
Q0K872	tr|Q0K872|Q0K872_CUPNH DUF1428 domain-containing protein OS=Cupriavidus necator (strain ATCC 17699 / DSM 428 / KCTC 22496 / NCIMB 10442 / H16 / Stanier 337) OX=381666 GN=H16_A2720 PE=4 SV=1	1	3	3	3	0	3	0	1	1	1	0	3	0	1	1	1	0	3	0	1	1	1	33.3	33.3	33.3	13.175	117	117	0	13.893	0	33.3	0	12.8	12.8	12.8	1130800	0	532300	0	207260	188730	202510	0	0	0	0	0
Q0K875	tr|Q0K875|Q0K875_CUPNH ATP-dependent helicase, superfamily II DNA and RNA helicase OS=Cupriavidus necator (strain ATCC 17699 / DSM 428 / KCTC 22496 / NCIMB 10442 / H16 / Stanier 337) OX=381666 GN=rhlE2 PE=3 SV=1	1	6	6	6	0	0	1	0	4	4	0	0	1	0	4	4	0	0	1	0	4	4	17.5	17.5	17.5	56.756	520	520	0	18.82	0	0	3.3	0	8.8	11.9	383150	0	0	39462	0	165650	178040	0	0	0	0	63457
Q0K878	tr|Q0K878|Q0K878_CUPNH Pirin-related protein OS=Cupriavidus necator (strain ATCC 17699 / DSM 428 / KCTC 22496 / NCIMB 10442 / H16 / Stanier 337) OX=381666 GN=H16_A2714 PE=3 SV=1	1	4	4	4	0	2	1	1	1	4	0	2	1	1	1	4	0	2	1	1	1	4	21.1	21.1	21.1	25.193	232	232	0	24.238	0	13.8	8.2	8.2	8.2	21.1	413360	0	69019	17958	70455	54099	201820	0	23252	0	48089	34938
Q0K881	tr|Q0K881|Q0K881_CUPNH Small ribosomal subunit biogenesis GTPase RsgA OS=Cupriavidus necator (strain ATCC 17699 / DSM 428 / KCTC 22496 / NCIMB 10442 / H16 / Stanier 337) OX=381666 GN=rsgA PE=3 SV=1	1	1	1	1	0	0	0	0	0	1	0	0	0	0	0	1	0	0	0	0	0	1	7.1	7.1	7.1	35.006	323	323	0	24.801	0	0	0	0	0	7.1	98734	0	0	0	0	0	98734	0	0	0	0	0
Q0K883	tr|Q0K883|Q0K883_CUPNH Oligoribonuclease OS=Cupriavidus necator (strain ATCC 17699 / DSM 428 / KCTC 22496 / NCIMB 10442 / H16 / Stanier 337) OX=381666 GN=orn PE=3 SV=1	1	5	5	5	1	3	2	1	1	4	1	3	2	1	1	4	1	3	2	1	1	4	26.4	26.4	26.4	23.244	208	208	0	77.82	9.6	17.3	18.3	9.6	9.6	26.4	1261700	66457	453440	335540	73816	38082	294400	0	159610	0	0	0
Q0K885	tr|Q0K885|Q0K885_CUPNH Molybdopterin biosynthesis protein OS=Cupriavidus necator (strain ATCC 17699 / DSM 428 / KCTC 22496 / NCIMB 10442 / H16 / Stanier 337) OX=381666 GN=mog PE=4 SV=1	1	6	6	6	0	1	0	3	4	2	0	1	0	3	4	2	0	1	0	3	4	2	34	34	34	22.869	212	212	0	30.843	0	6.6	0	17	22.2	13.7	1596300	0	54550	0	297630	656400	587730	0	0	0	0	0
Q0K886	tr|Q0K886|Q0K886_CUPNH UPF0307 protein H16_A2706 OS=Cupriavidus necator (strain ATCC 17699 / DSM 428 / KCTC 22496 / NCIMB 10442 / H16 / Stanier 337) OX=381666 GN=H16_A2706 PE=3 SV=1	1	7	7	7	1	5	2	5	3	3	1	5	2	5	3	3	1	5	2	5	3	3	43.7	43.7	43.7	23.099	206	206	0	41.623	7.3	32.5	11.2	34.5	19.9	21.4	2795500	26262	742990	393100	549200	364860	719140	0	167830	0	245520	219390
Q0K887	tr|Q0K887|Q0K887_CUPNH Microcin-processing peptidase 1 OS=Cupriavidus necator (strain ATCC 17699 / DSM 428 / KCTC 22496 / NCIMB 10442 / H16 / Stanier 337) OX=381666 GN=pmbA PE=3 SV=1	1	13	13	13	0	6	5	11	9	7	0	6	5	11	9	7	0	6	5	11	9	7	45.9	45.9	45.9	48.554	455	455	0	199.39	0	26.8	22.9	38.7	36	26.8	4899000	0	716800	461100	961180	1250100	1509900	0	99355	121780	209840	246500
Q0K888	tr|Q0K888|Q0K888_CUPNH Dihydrofolate reductase OS=Cupriavidus necator (strain ATCC 17699 / DSM 428 / KCTC 22496 / NCIMB 10442 / H16 / Stanier 337) OX=381666 GN=folA2 PE=3 SV=1	1	4	4	4	0	3	1	1	1	3	0	3	1	1	1	3	0	3	1	1	1	3	35.5	35.5	35.5	18.468	166	166	0	36.679	0	26.5	12.7	12.7	12.7	22.9	647410	0	184090	101490	54587	56864	250380	0	0	0	0	0
Q0K889	sp|Q0K889|TYSY_CUPNH Thymidylate synthase OS=Cupriavidus necator (strain ATCC 17699 / DSM 428 / KCTC 22496 / NCIMB 10442 / H16 / Stanier 337) OX=381666 GN=thyA PE=3 SV=2	1	3	3	3	0	3	2	0	0	1	0	3	2	0	0	1	0	3	2	0	0	1	14	14	14	30.428	264	264	0	30.848	0	14	11	0	0	6.1	521210	0	312570	148380	0	0	60258	0	75150	75007	0	0
Q0K894	tr|Q0K894|Q0K894_CUPNH Uncharacterized protein OS=Cupriavidus necator (strain ATCC 17699 / DSM 428 / KCTC 22496 / NCIMB 10442 / H16 / Stanier 337) OX=381666 GN=H16_A2698 PE=4 SV=1	1	3	3	3	1	3	1	2	2	2	1	3	1	2	2	2	1	3	1	2	2	2	42.5	42.5	42.5	8.6157	80	80	0	55.791	13.8	42.5	13.8	27.5	27.5	27.5	1842700	47643	1188000	102470	158310	120860	225490	0	357910	0	89315	70460
Q0K899	tr|Q0K899|Q0K899_CUPNH Sulfatase-modifying factor enzyme domain-containing protein OS=Cupriavidus necator (strain ATCC 17699 / DSM 428 / KCTC 22496 / NCIMB 10442 / H16 / Stanier 337) OX=381666 GN=H16_A2693 PE=4 SV=1	1	7	7	7	1	5	1	3	2	0	1	5	1	3	2	0	1	5	1	3	2	0	29.3	29.3	29.3	42.835	406	406	0	18.447	4.9	20.4	4.9	11.8	5.2	0	810890	30312	445400	38757	156380	140050	0	0	105180	0	0	101620
Q0K8A0	tr|Q0K8A0|Q0K8A0_CUPNH Hypothetical membrane associated protein OS=Cupriavidus necator (strain ATCC 17699 / DSM 428 / KCTC 22496 / NCIMB 10442 / H16 / Stanier 337) OX=381666 GN=H16_A2692 PE=4 SV=1	1	5	5	5	2	4	1	2	1	2	2	4	1	2	1	2	2	4	1	2	1	2	34	34	34	15.417	141	141	0	132.06	17	29.1	9.2	12.8	7.8	17	3566900	306840	2211900	156300	396380	35578	459920	830050	478080	152780	0	0
Q0K8A1	tr|Q0K8A1|Q0K8A1_CUPNH Hypothetical membrane associated protein OS=Cupriavidus necator (strain ATCC 17699 / DSM 428 / KCTC 22496 / NCIMB 10442 / H16 / Stanier 337) OX=381666 GN=H16_A2691 PE=4 SV=1	1	6	6	6	2	6	0	1	1	3	2	6	0	1	1	3	2	6	0	1	1	3	48.6	48.6	48.6	15.573	142	142	0	96.488	21.8	48.6	0	4.9	7.7	20.4	3849900	156290	3058000	0	47478	128630	459540	311860	775140	0	0	0
Q0K8A7	tr|Q0K8A7|Q0K8A7_CUPNH Parvulin-like peptidyl-prolyl isomerase OS=Cupriavidus necator (strain ATCC 17699 / DSM 428 / KCTC 22496 / NCIMB 10442 / H16 / Stanier 337) OX=381666 GN=H16_A2685 PE=4 SV=1	1	6	6	6	1	5	4	5	4	4	1	5	4	5	4	4	1	5	4	5	4	4	36.4	36.4	36.4	28.424	250	250	0	87.978	6.4	32.8	24.4	30	22.8	22.8	2127600	23583	610010	580680	320340	284820	308180	0	134370	180430	109170	113550
Q0K8B3	tr|Q0K8B3|Q0K8B3_CUPNH DUF1508 domain-containing protein OS=Cupriavidus necator (strain ATCC 17699 / DSM 428 / KCTC 22496 / NCIMB 10442 / H16 / Stanier 337) OX=381666 GN=H16_A2678 PE=4 SV=1	1	1	1	1	0	1	0	0	0	0	0	1	0	0	0	0	0	1	0	0	0	0	16.5	16.5	16.5	9.0848	85	85	0.0017153	2.9772	0	16.5	0	0	0	0	23236	0	23236	0	0	0	0	0	0	0	0	0
Q0K8B4	tr|Q0K8B4|Q0K8B4_CUPNH Uncharacterized protein OS=Cupriavidus necator (strain ATCC 17699 / DSM 428 / KCTC 22496 / NCIMB 10442 / H16 / Stanier 337) OX=381666 GN=H16_A2677 PE=4 SV=1	1	2	2	2	0	2	0	0	0	0	0	2	0	0	0	0	0	2	0	0	0	0	46.2	46.2	46.2	8.7145	78	78	0	5.1422	0	46.2	0	0	0	0	155310	0	155310	0	0	0	0	0	0	0	0	0
Q0K8C4	tr|Q0K8C4|Q0K8C4_CUPNH DNA topoisomerase 4 subunit A OS=Cupriavidus necator (strain ATCC 17699 / DSM 428 / KCTC 22496 / NCIMB 10442 / H16 / Stanier 337) OX=381666 GN=parC PE=3 SV=1	1	3	3	2	0	2	0	0	0	0	0	2	0	0	0	0	0	2	0	0	0	0	5.1	5.1	3.7	85.228	780	780	0	8.2274	0	3.7	0	0	0	0	74103	0	74103	0	0	0	0	0	0	0	0	0
Q0K8C8	tr|Q0K8C8|Q0K8C8_CUPNH Glutathione S-transferase OS=Cupriavidus necator (strain ATCC 17699 / DSM 428 / KCTC 22496 / NCIMB 10442 / H16 / Stanier 337) OX=381666 GN=H16_A2663 PE=4 SV=1	1	7	7	7	0	6	3	3	1	3	0	6	3	3	1	3	0	6	3	3	1	3	38.3	38.3	38.3	24.268	214	214	0	33.708	0	31.8	16.8	16.8	8.9	14.5	1276800	0	649150	201930	185600	81050	159090	0	142220	117170	120360	0
Q0K8C9	tr|Q0K8C9|Q0K8C9_CUPNH Transcriptional regulator, MocR family OS=Cupriavidus necator (strain ATCC 17699 / DSM 428 / KCTC 22496 / NCIMB 10442 / H16 / Stanier 337) OX=381666 GN=H16_A2662 PE=4 SV=1	1	3	3	3	0	1	2	1	1	2	0	1	2	1	1	2	0	1	2	1	1	2	16.7	16.7	16.7	43.494	396	396	0	91.937	0	7.8	11.9	4	4	8.8	472910	0	23063	171110	74632	69759	134350	0	0	0	0	0
Q0K8D1	tr|Q0K8D1|Q0K8D1_CUPNH Putative translation initiation inhibitor (Endoribonuclease), YjgF-family OS=Cupriavidus necator (strain ATCC 17699 / DSM 428 / KCTC 22496 / NCIMB 10442 / H16 / Stanier 337) OX=381666 GN=H16_A2660 PE=4 SV=1	1	5	5	5	1	2	2	3	3	4	1	2	2	3	3	4	1	2	2	3	3	4	65.4	65.4	65.4	16.049	153	153	0	159.28	12.4	34	14.4	41.2	41.2	63.4	4493100	21245	989960	740680	838030	549510	1353700	0	432700	236440	361850	261110
Q0K8D4	tr|Q0K8D4|Q0K8D4_CUPNH Predicted metal-dependent hydrolase related to alanyl-tRNA synthetase HxxxH domain OS=Cupriavidus necator (strain ATCC 17699 / DSM 428 / KCTC 22496 / NCIMB 10442 / H16 / Stanier 337) OX=381666 GN=H16_A2657 PE=4 SV=1	1	2	2	2	0	0	0	1	2	0	0	0	0	1	2	0	0	0	0	1	2	0	12.2	12.2	12.2	25.324	237	237	0.0016882	2.7127	0	0	0	7.2	12.2	0	163200	0	0	0	44871	118330	0	0	0	0	0	0
Q0K8D7	sp|Q0K8D7|HTPG_CUPNH Chaperone protein HtpG OS=Cupriavidus necator (strain ATCC 17699 / DSM 428 / KCTC 22496 / NCIMB 10442 / H16 / Stanier 337) OX=381666 GN=htpG PE=3 SV=1	1	10	10	10	0	6	3	2	2	4	0	6	3	2	2	4	0	6	3	2	2	4	21.6	21.6	21.6	71.1	633	633	0	77.443	0	11.5	7.9	4.3	3.9	7.4	742830	0	246410	217090	44592	62510	172230	0	52483	0	0	0
Q0K8E2;Q0KF15	tr|Q0K8E2|Q0K8E2_CUPNH Universal stress protein, UspA family OS=Cupriavidus necator (strain ATCC 17699 / DSM 428 / KCTC 22496 / NCIMB 10442 / H16 / Stanier 337) OX=381666 GN=H16_A2649 PE=3 SV=1	2	9	9	8	2	9	5	4	2	2	2	9	5	4	2	2	1	8	4	3	1	2	75.2	75.2	70.3	15.989	145	145;145	0	52.932	11.7	75.2	51.7	33.8	16.6	20.7	4424300	213650	2454700	1296800	214860	105630	138700	0	547870	340940	87191	63750
Q0K8E7	tr|Q0K8E7|Q0K8E7_CUPNH ABC-type transporter, periplasmic component: PepT family OS=Cupriavidus necator (strain ATCC 17699 / DSM 428 / KCTC 22496 / NCIMB 10442 / H16 / Stanier 337) OX=381666 GN=H16_A2642 PE=4 SV=1	1	18	18	18	3	16	8	4	7	6	3	16	8	4	7	6	3	16	8	4	7	6	49.5	49.5	49.5	59.614	543	543	0	163.39	5	45.9	18	13.3	18.6	16.6	5210700	272950	2107000	1293000	127830	688730	721150	199000	499050	395970	102140	223160
Q0K8E9	tr|Q0K8E9|Q0K8E9_CUPNH Hypothetical membrane associated protein OS=Cupriavidus necator (strain ATCC 17699 / DSM 428 / KCTC 22496 / NCIMB 10442 / H16 / Stanier 337) OX=381666 GN=H16_A2640 PE=4 SV=1	1	4	4	4	0	1	0	2	1	2	0	1	0	2	1	2	0	1	0	2	1	2	17.5	17.5	17.5	43.913	400	400	0	18.709	0	2.8	0	10.8	7	7.8	286070	0	36763	0	87038	58934	103330	0	0	0	0	0
Q0K8F1	tr|Q0K8F1|Q0K8F1_CUPNH Aconitate hydratase OS=Cupriavidus necator (strain ATCC 17699 / DSM 428 / KCTC 22496 / NCIMB 10442 / H16 / Stanier 337) OX=381666 GN=acnA PE=3 SV=1	1	33	33	33	4	28	13	21	18	18	4	28	13	21	18	18	4	28	13	21	18	18	52.5	52.5	52.5	97.804	901	901	0	323.31	7.8	45.8	23.1	38.6	33.3	31.6	20410000	258480	6215000	2277800	2721100	3388500	5548700	128680	486240	332770	359310	462600
Q0K8F2	tr|Q0K8F2|Q0K8F2_CUPNH Hypothetical membrane associated protein OS=Cupriavidus necator (strain ATCC 17699 / DSM 428 / KCTC 22496 / NCIMB 10442 / H16 / Stanier 337) OX=381666 GN=H16_A2637 PE=4 SV=1	1	8	8	8	4	6	4	6	4	6	4	6	4	6	4	6	4	6	4	6	4	6	56.8	56.8	56.8	19.074	185	185	0	223.49	40.5	54.6	43.8	50.3	43.8	50.3	29607000	1182200	9539500	4485500	4258000	4518800	5623400	2242800	2465700	3102300	1090200	2069300
Q0K8F3;Q0KAG4	tr|Q0K8F3|Q0K8F3_CUPNH Citrate synthase OS=Cupriavidus necator (strain ATCC 17699 / DSM 428 / KCTC 22496 / NCIMB 10442 / H16 / Stanier 337) OX=381666 GN=prpC2 PE=3 SV=1;tr|Q0KAG4|Q0KAG4_CUPNH Citrate synthase OS=Cupriavidus necator (strain ATCC 17699 / DSM	2	3	3	3	0	3	2	0	0	0	0	3	2	0	0	0	0	3	2	0	0	0	15.6	15.6	15.6	43.612	398	398;385	0	14.116	0	15.6	10.1	0	0	0	300810	0	206110	94697	0	0	0	0	50919	50187	0	0
Q0K8F4	tr|Q0K8F4|Q0K8F4_CUPNH Citrate lyase beta subunit OS=Cupriavidus necator (strain ATCC 17699 / DSM 428 / KCTC 22496 / NCIMB 10442 / H16 / Stanier 337) OX=381666 GN=citE1 PE=4 SV=1	1	3	3	3	0	2	1	0	0	0	0	2	1	0	0	0	0	2	1	0	0	0	11	11	11	35.76	326	326	0	8.8785	0	8	3.1	0	0	0	72377	0	62147	10230	0	0	0	0	0	0	0	0
Q0K8F5	sp|Q0K8F5|MDH_CUPNH Malate dehydrogenase OS=Cupriavidus necator (strain ATCC 17699 / DSM 428 / KCTC 22496 / NCIMB 10442 / H16 / Stanier 337) OX=381666 GN=mdh PE=3 SV=1	1	25	25	25	7	19	14	18	16	17	7	19	14	18	16	17	7	19	14	18	16	17	74	74	74	35.102	327	327	0	323.31	28.4	59.3	61.8	59.9	59	54.7	73827000	1370100	16547000	10567000	14456000	11709000	19177000	1044300	2170400	2220300	2068800	2113000
Q0K8F6	tr|Q0K8F6|Q0K8F6_CUPNH Transcriptional regulator, GntR-family OS=Cupriavidus necator (strain ATCC 17699 / DSM 428 / KCTC 22496 / NCIMB 10442 / H16 / Stanier 337) OX=381666 GN=H16_A2633 PE=4 SV=1	1	2	2	2	0	1	1	2	1	2	0	1	1	2	1	2	0	1	1	2	1	2	13	13	13	31.756	293	293	0	28.196	0	4.4	8.5	13	8.5	13	398220	0	71624	14497	83673	19976	208450	0	28111	0	34916	0
Q0K8F9	tr|Q0K8F9|Q0K8F9_CUPNH Succinate dehydrogenase flavoprotein subunit OS=Cupriavidus necator (strain ATCC 17699 / DSM 428 / KCTC 22496 / NCIMB 10442 / H16 / Stanier 337) OX=381666 GN=sdhA PE=3 SV=1	1	32	32	32	0	15	10	24	28	22	0	15	10	24	28	22	0	15	10	24	28	22	68.1	68.1	68.1	64.768	592	592	0	323.31	0	35	25.2	48.8	61.5	46.8	31786000	0	1695100	837410	8620300	8930800	11702000	0	168790	121680	907250	1027400
Q0K8G0	tr|Q0K8G0|Q0K8G0_CUPNH Succinate dehydrogenase iron-sulfur subunit OS=Cupriavidus necator (strain ATCC 17699 / DSM 428 / KCTC 22496 / NCIMB 10442 / H16 / Stanier 337) OX=381666 GN=sdhB PE=3 SV=1	1	12	12	12	0	6	2	10	8	9	0	6	2	10	8	9	0	6	2	10	8	9	44.6	44.6	44.6	26.78	233	233	0	248.78	0	28.8	10.3	44.2	41.2	36.5	17029000	0	955600	135970	4257300	5665400	6014800	0	157090	37420	916830	1267200
Q0K8G2	tr|Q0K8G2|Q0K8G2_CUPNH Citrate synthase OS=Cupriavidus necator (strain ATCC 17699 / DSM 428 / KCTC 22496 / NCIMB 10442 / H16 / Stanier 337) OX=381666 GN=cisY PE=3 SV=1	1	14	14	14	2	13	8	2	0	3	2	13	8	2	0	3	2	13	8	2	0	3	53.8	53.8	53.8	48.513	433	433	0	250.55	7.4	47.1	35.1	7.4	0	11.5	4770600	137990	2746700	1632300	59261	0	194300	105380	408880	369310	14538	0
Q0K8G3	tr|Q0K8G3|Q0K8G3_CUPNH ABC-type transporter, periplasmic component: HAAT family OS=Cupriavidus necator (strain ATCC 17699 / DSM 428 / KCTC 22496 / NCIMB 10442 / H16 / Stanier 337) OX=381666 GN=livK1 PE=3 SV=1	1	27	27	27	12	20	16	14	18	17	12	20	16	14	18	17	12	20	16	14	18	17	82.7	82.7	82.7	38.886	371	371	0	323.31	48.2	71.2	67.9	55.3	67.7	65.8	136720000	4052200	51150000	27938000	18545000	14951000	20082000	3864900	6723400	6329600	4078900	2838900
Q0K8G7;Q0KBE6	tr|Q0K8G7|Q0K8G7_CUPNH ABC-type transporter, ATPase component: HAAT family OS=Cupriavidus necator (strain ATCC 17699 / DSM 428 / KCTC 22496 / NCIMB 10442 / H16 / Stanier 337) OX=381666 GN=livF1 PE=4 SV=1	2	4	4	4	0	2	0	1	2	2	0	2	0	1	2	2	0	2	0	1	2	2	23.6	23.6	23.6	25.242	233	233;237	0	36.107	0	12.4	0	4.7	12	12	553400	0	94942	0	102180	111220	245050	0	0	0	0	66361
Q0K8G8;Q0KC95	tr|Q0K8G8|Q0K8G8_CUPNH 3-isopropylmalate dehydratase large subunit OS=Cupriavidus necator (strain ATCC 17699 / DSM 428 / KCTC 22496 / NCIMB 10442 / H16 / Stanier 337) OX=381666 GN=leuC3 PE=3 SV=1	2	12	12	12	0	7	4	9	7	6	0	7	4	9	7	6	0	7	4	9	7	6	40.5	40.5	40.5	50.854	469	469;471	0	247.43	0	25.6	15.1	32.4	26.4	22.8	3844200	0	480920	326150	984230	889890	1163000	0	57560	64065	127190	182390
Q0K8G9	tr|Q0K8G9|Q0K8G9_CUPNH 3-isopropylmalate dehydratase small subunit OS=Cupriavidus necator (strain ATCC 17699 / DSM 428 / KCTC 22496 / NCIMB 10442 / H16 / Stanier 337) OX=381666 GN=leuD PE=3 SV=1	1	7	7	7	0	4	4	2	2	5	0	4	4	2	2	5	0	4	4	2	2	5	33.3	33.3	33.3	24.512	216	216	0	54.901	0	22.2	20.8	8.8	8.8	33.3	1661000	0	381870	349380	171030	135120	623570	0	111400	126330	121170	104510
Q0K8H0	tr|Q0K8H0|Q0K8H0_CUPNH 3-isopropylmalate dehydrogenase OS=Cupriavidus necator (strain ATCC 17699 / DSM 428 / KCTC 22496 / NCIMB 10442 / H16 / Stanier 337) OX=381666 GN=leuB3 PE=3 SV=1	1	14	14	14	2	10	5	9	9	11	2	10	5	9	9	11	2	10	5	9	9	11	53.2	53.2	53.2	38.389	355	355	0	178.19	12.7	43.1	22.5	33.5	35.2	46.2	10471000	220450	2279500	2201800	1800400	1323400	2645400	262830	478760	771920	479800	425730
Q0K8H1	tr|Q0K8H1|Q0K8H1_CUPNH Aspartate-semialdehyde dehydrogenase OS=Cupriavidus necator (strain ATCC 17699 / DSM 428 / KCTC 22496 / NCIMB 10442 / H16 / Stanier 337) OX=381666 GN=asd PE=3 SV=1	1	12	12	12	2	8	7	7	6	6	2	8	7	7	6	6	2	8	7	7	6	6	43.7	43.7	43.7	40.705	378	378	0	215.34	6.6	29.1	32.5	27.5	24.6	26.5	8338200	95124	2384600	1855600	1438000	1181000	1383900	104260	507300	347180	443600	381700
Q0K8H2	tr|Q0K8H2|Q0K8H2_CUPNH Tfp pilus assembly protein FimV OS=Cupriavidus necator (strain ATCC 17699 / DSM 428 / KCTC 22496 / NCIMB 10442 / H16 / Stanier 337) OX=381666 GN=fimV PE=4 SV=1	1	22	22	22	0	7	4	16	15	14	0	7	4	16	15	14	0	7	4	16	15	14	35.3	35.3	35.3	97.662	951	951	0	323.31	0	14	6.7	31.9	26	27.1	12869000	0	413600	255090	2879600	3441000	5879800	0	57839	49801	458230	626380
Q0K8H3	sp|Q0K8H3|TRUA_CUPNH tRNA pseudouridine synthase A OS=Cupriavidus necator (strain ATCC 17699 / DSM 428 / KCTC 22496 / NCIMB 10442 / H16 / Stanier 337) OX=381666 GN=truA PE=3 SV=1	1	1	1	1	0	0	0	0	0	1	0	0	0	0	0	1	0	0	0	0	0	1	4.8	4.8	4.8	30.328	272	272	0	4.6621	0	0	0	0	0	4.8	50844	0	0	0	0	0	50844	0	0	0	0	0
Q0K8H4	tr|Q0K8H4|Q0K8H4_CUPNH N-(5-phosphoribosyl)anthranilate isomerase OS=Cupriavidus necator (strain ATCC 17699 / DSM 428 / KCTC 22496 / NCIMB 10442 / H16 / Stanier 337) OX=381666 GN=trpF PE=3 SV=1	1	3	3	3	0	3	2	1	1	2	0	3	2	1	1	2	0	3	2	1	1	2	25.5	25.5	25.5	25.825	247	247	0	19.359	0	25.5	16.2	8.1	9.3	17.4	446140	0	149290	98648	16030	35030	147140	0	34913	52174	0	0
Q0K8H5	tr|Q0K8H5|Q0K8H5_CUPNH Tryptophan synthase beta chain OS=Cupriavidus necator (strain ATCC 17699 / DSM 428 / KCTC 22496 / NCIMB 10442 / H16 / Stanier 337) OX=381666 GN=trpB PE=3 SV=1	1	17	17	17	1	9	8	7	8	13	1	9	8	7	8	13	1	9	8	7	8	13	55.9	55.9	55.9	43.283	397	397	0	283.21	4.3	32	28.7	26.4	28.7	48.6	4786500	26377	781280	477670	854020	950800	1696300	0	135480	160850	245300	300200
Q0K8H7	tr|Q0K8H7|Q0K8H7_CUPNH Tryptophan synthase alpha chain OS=Cupriavidus necator (strain ATCC 17699 / DSM 428 / KCTC 22496 / NCIMB 10442 / H16 / Stanier 337) OX=381666 GN=trpA PE=3 SV=1	1	6	6	6	0	2	0	6	5	0	0	2	0	6	5	0	0	2	0	6	5	0	30.6	30.6	30.6	27.924	265	265	0	49.782	0	11.3	0	30.6	24.9	0	1701700	0	89576	0	800120	812050	0	0	217480	0	436220	437370
Q0K8H8	tr|Q0K8H8|Q0K8H8_CUPNH Acetyl-coenzyme A carboxylase carboxyl transferase subunit beta OS=Cupriavidus necator (strain ATCC 17699 / DSM 428 / KCTC 22496 / NCIMB 10442 / H16 / Stanier 337) OX=381666 GN=accD PE=3 SV=1	1	5	5	5	0	2	2	2	2	2	0	2	2	2	2	2	0	2	2	2	2	2	20	20	20	31.701	290	290	0	65.027	0	6.6	9	7.2	9	8.6	530000	0	65984	159230	151250	123980	29564	0	0	0	0	0
Q0K8H9	tr|Q0K8H9|Q0K8H9_CUPNH Dihydrofolate synthase/folylpolyglutamate synthase OS=Cupriavidus necator (strain ATCC 17699 / DSM 428 / KCTC 22496 / NCIMB 10442 / H16 / Stanier 337) OX=381666 GN=folC PE=3 SV=1	1	4	4	4	0	3	2	0	1	1	0	3	2	0	1	1	0	3	2	0	1	1	17	17	17	46.961	436	436	0	17.698	0	10.8	11	0	4.8	4.8	149550	0	85082	28113	0	10351	26009	0	0	0	0	0
Q0K8I2	tr|Q0K8I2|Q0K8I2_CUPNH Amidophosphoribosyltransferase OS=Cupriavidus necator (strain ATCC 17699 / DSM 428 / KCTC 22496 / NCIMB 10442 / H16 / Stanier 337) OX=381666 GN=purF PE=3 SV=1	1	3	3	3	0	3	0	1	1	0	0	3	0	1	1	0	0	3	0	1	1	0	8.4	8.4	8.4	55.939	509	509	0	11.105	0	8.4	0	4.1	2	0	204660	0	124620	0	11660	68378	0	0	0	0	0	0
Q0K8I3	tr|Q0K8I3|Q0K8I3_CUPNH O-succinylhomoserine sulfhydrylase OS=Cupriavidus necator (strain ATCC 17699 / DSM 428 / KCTC 22496 / NCIMB 10442 / H16 / Stanier 337) OX=381666 GN=metB PE=3 SV=1	1	4	4	4	0	4	0	0	0	1	0	4	0	0	0	1	0	4	0	0	0	1	15.2	15.2	15.2	42.719	401	401	0	36.103	0	15.2	0	0	0	5	248830	0	152870	0	0	0	95962	0	0	0	0	0
Q0K8I8	tr|Q0K8I8|Q0K8I8_CUPNH Small ribosomal subunit protein bS21 OS=Cupriavidus necator (strain ATCC 17699 / DSM 428 / KCTC 22496 / NCIMB 10442 / H16 / Stanier 337) OX=381666 GN=rpsU PE=3 SV=1	1	3	3	3	0	3	2	2	1	2	0	3	2	2	1	2	0	3	2	2	1	2	51.4	51.4	51.4	8.3561	70	70	0	25.382	0	51.4	34.3	34.3	14.3	34.3	1750800	0	778660	181010	250260	213620	327240	0	170720	112190	149970	0
Q0K8J2	tr|Q0K8J2|Q0K8J2_CUPNH Probable extra-cytoplasmic solute receptor OS=Cupriavidus necator (strain ATCC 17699 / DSM 428 / KCTC 22496 / NCIMB 10442 / H16 / Stanier 337) OX=381666 GN=H16_A2597 PE=3 SV=1	1	3	3	3	0	2	1	0	0	0	0	2	1	0	0	0	0	2	1	0	0	0	16	16	16	34.331	325	325	0.00058754	3.6048	0	10.8	5.2	0	0	0	144070	0	102220	41855	0	0	0	0	0	0	0	0
Q0K8J6	sp|Q0K8J6|FENR2_CUPNH Ferredoxin--NADP reductase 2 OS=Cupriavidus necator (strain ATCC 17699 / DSM 428 / KCTC 22496 / NCIMB 10442 / H16 / Stanier 337) OX=381666 GN=H16_A2592 PE=3 SV=1	1	3	3	3	0	2	2	1	1	3	0	2	2	1	1	3	0	2	2	1	1	3	10	10	10	40.323	369	369	0	19.033	0	6.5	6.5	3	3	10	525990	0	118990	120780	42783	36816	206620	0	48198	63196	0	0
Q0K8J7	tr|Q0K8J7|Q0K8J7_CUPNH Ferredoxin OS=Cupriavidus necator (strain ATCC 17699 / DSM 428 / KCTC 22496 / NCIMB 10442 / H16 / Stanier 337) OX=381666 GN=H16_A2591 PE=4 SV=1	1	9	9	9	3	8	4	5	6	4	3	8	4	5	6	4	3	8	4	5	6	4	50.5	50.5	50.5	12.072	107	107	0	138.28	20.6	50.5	25.2	30.8	30.8	30.8	8342000	805910	3336100	1520800	745560	921860	1011800	840420	770230	827840	279140	333960
Q0K8J8	tr|Q0K8J8|Q0K8J8_CUPNH Hypothetical membrane associated protein OS=Cupriavidus necator (strain ATCC 17699 / DSM 428 / KCTC 22496 / NCIMB 10442 / H16 / Stanier 337) OX=381666 GN=H16_A2590 PE=4 SV=1	1	5	5	5	2	3	4	1	1	0	2	3	4	1	1	0	2	3	4	1	1	0	47.6	47.6	47.6	19.973	187	187	0	49.249	15.5	31	29.4	9.1	9.1	0	1310700	100020	466930	550820	115090	77817	0	235600	224910	199000	0	0
Q0K8J9	sp|Q0K8J9|PNCB_CUPNH Nicotinate phosphoribosyltransferase OS=Cupriavidus necator (strain ATCC 17699 / DSM 428 / KCTC 22496 / NCIMB 10442 / H16 / Stanier 337) OX=381666 GN=pncB PE=3 SV=1	1	3	3	3	0	3	1	1	0	2	0	3	1	1	0	2	0	3	1	1	0	2	11	11	11	45.18	392	392	0	11.881	0	11	4.1	3.6	0	7.4	312900	0	120350	22410	37866	0	132280	0	37658	0	0	0
Q0K8K0	tr|Q0K8K0|Q0K8K0_CUPNH Hypothetical membrane spanning protein OS=Cupriavidus necator (strain ATCC 17699 / DSM 428 / KCTC 22496 / NCIMB 10442 / H16 / Stanier 337) OX=381666 GN=H16_A2588 PE=4 SV=1	1	7	7	7	0	3	3	6	6	7	0	3	3	6	6	7	0	3	3	6	6	7	37.3	37.3	37.3	24.398	228	228	0	171.45	0	19.3	19.3	33.8	33.8	37.3	4036600	0	281140	136060	835660	957420	1826300	0	77826	59878	209570	217310
Q0K8K2	tr|Q0K8K2|Q0K8K2_CUPNH Lactate dehydrogenase or related dehydrogenase OS=Cupriavidus necator (strain ATCC 17699 / DSM 428 / KCTC 22496 / NCIMB 10442 / H16 / Stanier 337) OX=381666 GN=H16_A2586 PE=3 SV=1	1	2	2	2	0	1	0	0	0	2	0	1	0	0	0	2	0	1	0	0	0	2	5.7	5.7	5.7	35.33	331	331	0	7.9236	0	2.7	0	0	0	5.7	160450	0	36257	0	0	0	124190	0	0	0	0	0
Q0K8K6	sp|Q0K8K6|MOBA_CUPNH Molybdenum cofactor guanylyltransferase OS=Cupriavidus necator (strain ATCC 17699 / DSM 428 / KCTC 22496 / NCIMB 10442 / H16 / Stanier 337) OX=381666 GN=mobA PE=3 SV=1	1	4	4	4	0	4	2	3	3	2	0	4	2	3	3	2	0	4	2	3	3	2	35.2	35.2	35.2	21.196	199	199	0	24.02	0	35.2	12.1	24.1	24.1	19.1	1026800	0	382050	91665	220410	170400	162320	0	94104	60174	92132	74486
Q0K8K8	tr|Q0K8K8|Q0K8K8_CUPNH Ribonuclease E OS=Cupriavidus necator (strain ATCC 17699 / DSM 428 / KCTC 22496 / NCIMB 10442 / H16 / Stanier 337) OX=381666 GN=cafA2 PE=3 SV=1	1	9	9	9	0	6	2	3	4	4	0	6	2	3	4	4	0	6	2	3	4	4	12.7	12.7	12.7	112.03	1024	1024	0	64.019	0	7.9	3.1	4.6	5.8	6.7	1109500	0	359160	112760	144130	204580	288920	0	78895	75849	62785	62229
Q0K8L0	tr|Q0K8L0|Q0K8L0_CUPNH Pseudouridine synthase OS=Cupriavidus necator (strain ATCC 17699 / DSM 428 / KCTC 22496 / NCIMB 10442 / H16 / Stanier 337) OX=381666 GN=rluA2 PE=3 SV=1	1	2	2	2	0	0	0	1	0	1	0	0	0	1	0	1	0	0	0	1	0	1	6.3	6.3	6.3	36.973	334	334	0	14.47	0	0	0	2.1	0	4.2	55646	0	0	0	5794.2	0	49852	0	0	0	0	0
Q0K8L4	tr|Q0K8L4|Q0K8L4_CUPNH Predicted methyltransferase OS=Cupriavidus necator (strain ATCC 17699 / DSM 428 / KCTC 22496 / NCIMB 10442 / H16 / Stanier 337) OX=381666 GN=H16_A2574 PE=4 SV=1	1	2	2	2	0	2	1	1	1	1	0	2	1	1	1	1	0	2	1	1	1	1	7.4	7.4	7.4	26.197	243	243	0	5.2264	0	7.4	3.3	3.3	3.3	4.1	346420	0	119590	73111	69372	58786	25559	0	0	0	0	0
Q0K8L5	tr|Q0K8L5|Q0K8L5_CUPNH 7-methyl-GTP pyrophosphatase OS=Cupriavidus necator (strain ATCC 17699 / DSM 428 / KCTC 22496 / NCIMB 10442 / H16 / Stanier 337) OX=381666 GN=H16_A2573 PE=3 SV=1	1	4	4	4	0	3	1	1	1	1	0	3	1	1	1	1	0	3	1	1	1	1	45.7	45.7	45.7	21.453	199	199	0	28.306	0	31.7	12.1	12.1	12.1	14.1	399740	0	227520	71229	24291	27629	49074	0	0	0	0	0
Q0K8L6	tr|Q0K8L6|Q0K8L6_CUPNH Large ribosomal RNA subunit accumulation protein YceD OS=Cupriavidus necator (strain ATCC 17699 / DSM 428 / KCTC 22496 / NCIMB 10442 / H16 / Stanier 337) OX=381666 GN=H16_A2572 PE=3 SV=1	1	2	2	2	1	2	1	1	1	1	1	2	1	1	1	1	1	2	1	1	1	1	11.2	11.2	11.2	21.143	196	196	0	11.781	6.1	11.2	6.1	6.1	6.1	6.1	541600	32804	164340	168310	66897	60415	48834	0	0	0	0	0
Q0K8L7	sp|Q0K8L7|RL32_CUPNH Large ribosomal subunit protein bL32 OS=Cupriavidus necator (strain ATCC 17699 / DSM 428 / KCTC 22496 / NCIMB 10442 / H16 / Stanier 337) OX=381666 GN=rpmF PE=3 SV=1	1	2	2	2	1	2	1	1	1	1	1	2	1	1	1	1	1	2	1	1	1	1	54.2	54.2	54.2	6.6565	59	59	0	70.727	37.3	54.2	37.3	37.3	37.3	37.3	13934000	393270	5658000	701910	2542500	946640	3692100	727090	2101200	0	1251800	0
Q0K8L8	sp|Q0K8L8|PLSX_CUPNH Phosphate acyltransferase OS=Cupriavidus necator (strain ATCC 17699 / DSM 428 / KCTC 22496 / NCIMB 10442 / H16 / Stanier 337) OX=381666 GN=plsX PE=3 SV=1	1	2	2	2	0	0	0	1	1	1	0	0	0	1	1	1	0	0	0	1	1	1	10.3	10.3	10.3	38.257	359	359	0	13.253	0	0	0	7	7	3.3	264040	0	0	0	100650	102040	61350	0	0	0	0	0
Q0K8L9	sp|Q0K8L9|FABH_CUPNH Beta-ketoacyl-[acyl-carrier-protein] synthase III OS=Cupriavidus necator (strain ATCC 17699 / DSM 428 / KCTC 22496 / NCIMB 10442 / H16 / Stanier 337) OX=381666 GN=fabH PE=3 SV=1	1	4	4	4	0	0	0	1	0	3	0	0	0	1	0	3	0	0	0	1	0	3	16.3	16.3	16.3	34.608	326	326	0	19.511	0	0	0	7.4	0	8.9	498250	0	0	0	39506	0	458750	0	0	0	0	0
Q0K8M0	tr|Q0K8M0|Q0K8M0_CUPNH Malonyl CoA-acyl carrier protein transacylase OS=Cupriavidus necator (strain ATCC 17699 / DSM 428 / KCTC 22496 / NCIMB 10442 / H16 / Stanier 337) OX=381666 GN=fabD PE=3 SV=1	1	9	9	9	2	9	4	6	3	3	2	9	4	6	3	3	2	9	4	6	3	3	56.6	56.6	56.6	31.646	309	309	0	229.92	12.9	56.6	29.1	43	25.9	23.9	4203700	75963	1920100	760330	786610	180170	480480	208930	366670	295560	236880	139710
Q0K8M1	tr|Q0K8M1|Q0K8M1_CUPNH 3-oxoacyl-[acyl-carrier-protein] reductase OS=Cupriavidus necator (strain ATCC 17699 / DSM 428 / KCTC 22496 / NCIMB 10442 / H16 / Stanier 337) OX=381666 GN=fabG PE=3 SV=1	1	8	8	8	1	7	4	8	5	6	1	7	4	8	5	6	1	7	4	8	5	6	60.2	60.2	60.2	25.756	249	249	0	177.13	4.4	57	29.3	60.2	40.6	45.4	5900600	86794	1278600	1102000	1123400	848860	1461000	0	262470	417750	306230	311910
Q0K8M2	sp|Q0K8M2|ACP_CUPNH Acyl carrier protein OS=Cupriavidus necator (strain ATCC 17699 / DSM 428 / KCTC 22496 / NCIMB 10442 / H16 / Stanier 337) OX=381666 GN=acpP PE=3 SV=1	1	6	6	6	3	5	5	5	5	5	3	5	5	5	5	5	3	5	5	5	5	5	51.9	51.9	51.9	8.6816	79	79	0	272.36	46.8	49.4	50.6	49.4	49.4	49.4	119440000	7367300	37638000	26808000	16241000	18579000	12807000	6993200	8183000	10703000	4899500	6393300
Q0K8M3	tr|Q0K8M3|Q0K8M3_CUPNH 3-oxoacyl-[acyl-carrier-protein] synthase 2 OS=Cupriavidus necator (strain ATCC 17699 / DSM 428 / KCTC 22496 / NCIMB 10442 / H16 / Stanier 337) OX=381666 GN=fabF PE=3 SV=1	1	19	19	18	1	13	8	9	9	11	1	13	8	9	9	11	1	13	8	9	9	11	69.5	69.5	69.5	42.785	410	410	0	323.31	5.9	65.9	37.1	49.8	50.7	48.3	12741000	55544	3203600	1437100	2256500	2023500	3764900	0	544120	488720	676210	623300
Q0K8M5	tr|Q0K8M5|Q0K8M5_CUPNH RNA polymerase sigma factor OS=Cupriavidus necator (strain ATCC 17699 / DSM 428 / KCTC 22496 / NCIMB 10442 / H16 / Stanier 337) OX=381666 GN=rpoE1 PE=3 SV=1	1	5	5	5	0	3	1	0	0	2	0	3	1	0	0	2	0	3	1	0	0	2	42.2	42.2	42.2	22.769	199	199	0	13.216	0	25.6	11.1	0	0	14.6	479860	0	139430	28427	0	0	312000	0	0	0	0	0
Q0K8M6	tr|Q0K8M6|Q0K8M6_CUPNH Negative regulator of sigma24 activity OS=Cupriavidus necator (strain ATCC 17699 / DSM 428 / KCTC 22496 / NCIMB 10442 / H16 / Stanier 337) OX=381666 GN=rseA PE=4 SV=1	1	5	5	5	0	4	1	2	3	4	0	4	1	2	3	4	0	4	1	2	3	4	40.9	40.9	40.9	22.136	208	208	0	64.179	0	32.2	11.1	16.8	25.5	29.8	1062000	0	261580	99052	179130	154080	368180	0	0	0	87307	66199
Q0K8M7	tr|Q0K8M7|Q0K8M7_CUPNH Negative regulator of sigma24 activity OS=Cupriavidus necator (strain ATCC 17699 / DSM 428 / KCTC 22496 / NCIMB 10442 / H16 / Stanier 337) OX=381666 GN=rseB PE=3 SV=1	1	13	13	13	0	11	4	6	5	7	0	11	4	6	5	7	0	11	4	6	5	7	42.1	42.1	42.1	39.915	359	359	0	143.27	0	39.3	15.3	22.8	19.8	20.9	4761700	0	1999900	427150	667900	516690	1150100	0	232840	145940	153460	145420
Q0K8M8	tr|Q0K8M8|Q0K8M8_CUPNH Trypsin-like serine protease, typically periplasmic, contains C-terminal PDZ domain OS=Cupriavidus necator (strain ATCC 17699 / DSM 428 / KCTC 22496 / NCIMB 10442 / H16 / Stanier 337) OX=381666 GN=H16_A2560 PE=4 SV=1	1	25	25	25	3	13	3	16	16	11	3	13	3	16	16	11	3	13	3	16	16	11	66.6	66.6	66.6	52.252	494	494	0	262.26	7.1	41.3	7.5	50	41.9	36	10963000	99693	2059800	169400	3117200	2732300	2784400	56961	287980	35977	589860	729160
Q0K8N3	sp|Q0K8N3|RNC_CUPNH Ribonuclease 3 OS=Cupriavidus necator (strain ATCC 17699 / DSM 428 / KCTC 22496 / NCIMB 10442 / H16 / Stanier 337) OX=381666 GN=rnc PE=3 SV=1	1	1	1	1	0	1	0	0	0	1	0	1	0	0	0	1	0	1	0	0	0	1	4.3	4.3	4.3	28.489	256	256	0	16.664	0	4.3	0	0	0	4.3	80365	0	25990	0	0	0	54375	0	0	0	0	0
Q0K8N6	sp|Q0K8N6|PDXJ_CUPNH Pyridoxine 5-phosphate synthase OS=Cupriavidus necator (strain ATCC 17699 / DSM 428 / KCTC 22496 / NCIMB 10442 / H16 / Stanier 337) OX=381666 GN=pdxJ PE=3 SV=1	1	12	12	12	1	8	7	9	6	8	1	8	7	9	6	8	1	8	7	9	6	8	64.2	64.2	64.2	27.807	260	260	0	275.43	5.4	58.8	51.5	58.8	41.9	56.9	6290400	61685	1446600	901110	1120300	1038500	1722200	0	201110	205380	229370	227480
Q0K8N8	tr|Q0K8N8|Q0K8N8_CUPNH Beta-hexosaminidase OS=Cupriavidus necator (strain ATCC 17699 / DSM 428 / KCTC 22496 / NCIMB 10442 / H16 / Stanier 337) OX=381666 GN=nagZ PE=3 SV=1	1	1	1	1	0	1	0	0	1	1	0	1	0	0	1	1	0	1	0	0	1	1	2.3	2.3	2.3	38.466	349	349	0	4.6986	0	2.3	0	0	2.3	2.3	181150	0	58442	0	0	57029	65678	0	0	0	0	0
Q0K8N9	sp|Q0K8N9|EFP_CUPNH Elongation factor P OS=Cupriavidus necator (strain ATCC 17699 / DSM 428 / KCTC 22496 / NCIMB 10442 / H16 / Stanier 337) OX=381666 GN=efp PE=3 SV=1	1	9	9	9	1	7	6	4	2	3	1	7	6	4	2	3	1	7	6	4	2	3	64.5	64.5	64.5	20.984	186	186	0	129.16	6.5	55.4	47.8	31.7	15.1	24.2	7823400	125850	2947600	2043200	1051400	646990	1008400	0	586060	576730	345180	275640
Q0K8P0	tr|Q0K8P0|Q0K8P0_CUPNH Protein-arginine rhamnosyltransferase OS=Cupriavidus necator (strain ATCC 17699 / DSM 428 / KCTC 22496 / NCIMB 10442 / H16 / Stanier 337) OX=381666 GN=H16_A2548 PE=3 SV=1	1	2	2	2	0	2	1	0	0	0	0	2	1	0	0	0	0	2	1	0	0	0	7.3	7.3	7.3	42.796	385	385	0	5.6444	0	7.3	3.4	0	0	0	139930	0	97083	42844	0	0	0	0	0	0	0	0
Q0K8P7	tr|Q0K8P7|Q0K8P7_CUPNH Hypothetical membrane associated protein OS=Cupriavidus necator (strain ATCC 17699 / DSM 428 / KCTC 22496 / NCIMB 10442 / H16 / Stanier 337) OX=381666 GN=H16_A2537 PE=4 SV=1	1	1	1	1	1	1	1	0	0	0	1	1	1	0	0	0	1	1	1	0	0	0	12.9	12.9	12.9	8.5896	85	85	0	17.07	12.9	12.9	12.9	0	0	0	7250500	1166400	3147600	2936400	0	0	0	0	0	0	0	0
Q0K8Q0	tr|Q0K8Q0|Q0K8Q0_CUPNH Biopolymer transport protein OS=Cupriavidus necator (strain ATCC 17699 / DSM 428 / KCTC 22496 / NCIMB 10442 / H16 / Stanier 337) OX=381666 GN=exbD1 PE=3 SV=1	1	1	1	1	0	1	0	0	0	0	0	1	0	0	0	0	0	1	0	0	0	0	10.9	10.9	10.9	15.008	137	137	0	5.8943	0	10.9	0	0	0	0	27916	0	27916	0	0	0	0	0	0	0	0	0
Q0K8Q6	tr|Q0K8Q6|Q0K8Q6_CUPNH Fumarate hydratase class I OS=Cupriavidus necator (strain ATCC 17699 / DSM 428 / KCTC 22496 / NCIMB 10442 / H16 / Stanier 337) OX=381666 GN=fumA PE=3 SV=1	1	18	18	18	2	13	4	9	12	8	2	13	4	9	12	8	2	13	4	9	12	8	47.5	47.5	47.5	54.552	507	507	0	191.89	5.3	33.9	13	27.8	34.7	25.8	6756000	145320	1691800	864790	923880	1462700	1667500	0	252690	450870	311180	416480
Q0K8R3	tr|Q0K8R3|Q0K8R3_CUPNH Uncharacterized protein OS=Cupriavidus necator (strain ATCC 17699 / DSM 428 / KCTC 22496 / NCIMB 10442 / H16 / Stanier 337) OX=381666 GN=H16_A2520 PE=4 SV=1	1	6	6	6	1	2	1	2	1	2	1	2	1	2	1	2	1	2	1	2	1	2	76.9	76.9	76.9	10.209	91	91	0	35.856	8.8	31.9	19.8	31.9	14.3	30.8	1089900	37813	331530	134870	186270	247910	151520	0	159180	0	128100	0
Q0K8R9	tr|Q0K8R9|Q0K8R9_CUPNH Uncharacterized protein OS=Cupriavidus necator (strain ATCC 17699 / DSM 428 / KCTC 22496 / NCIMB 10442 / H16 / Stanier 337) OX=381666 GN=H16_A2514 PE=4 SV=1	1	7	7	7	2	3	3	2	1	2	2	3	3	2	1	2	2	3	3	2	1	2	85.1	85.1	85.1	7.2961	67	67	0	111.42	46.3	62.7	43.3	34.3	22.4	23.9	15661000	684000	4619900	3964000	2444400	1783300	2165600	0	0	0	0	0
Q0K8S0	tr|Q0K8S0|Q0K8S0_CUPNH Hypothetical membrane associated protein OS=Cupriavidus necator (strain ATCC 17699 / DSM 428 / KCTC 22496 / NCIMB 10442 / H16 / Stanier 337) OX=381666 GN=H16_A2513 PE=4 SV=1	1	6	6	6	2	6	2	2	3	4	2	6	2	2	3	4	2	6	2	2	3	4	35.7	35.7	35.7	15.834	140	140	0	21.96	17.9	35.7	8.6	19.3	27.9	27.9	5918600	211120	3775500	25067	955960	496260	454600	593460	701960	69972	266910	186400
Q0K8S1	tr|Q0K8S1|Q0K8S1_CUPNH Uncharacterized protein OS=Cupriavidus necator (strain ATCC 17699 / DSM 428 / KCTC 22496 / NCIMB 10442 / H16 / Stanier 337) OX=381666 GN=H16_A2512 PE=4 SV=1	1	2	2	2	0	1	1	1	2	2	0	1	1	1	2	2	0	1	1	1	2	2	74.3	74.3	74.3	7.9971	74	74	0	49.464	0	16.2	16.2	16.2	74.3	74.3	1569400	0	150110	107890	287820	417160	606440	0	0	0	0	259390
Q0K8S2	tr|Q0K8S2|Q0K8S2_CUPNH Uncharacterized protein OS=Cupriavidus necator (strain ATCC 17699 / DSM 428 / KCTC 22496 / NCIMB 10442 / H16 / Stanier 337) OX=381666 GN=H16_A2511 PE=4 SV=1	1	1	1	1	0	0	0	0	0	1	0	0	0	0	0	1	0	0	0	0	0	1	7	7	7	12.075	114	114	0.00058548	3.4912	0	0	0	0	0	7	53935	0	0	0	0	0	53935	0	0	0	0	0
Q0K8S3	tr|Q0K8S3|Q0K8S3_CUPNH Uncharacterized protein OS=Cupriavidus necator (strain ATCC 17699 / DSM 428 / KCTC 22496 / NCIMB 10442 / H16 / Stanier 337) OX=381666 GN=H16_A2510 PE=4 SV=1	1	6	6	6	2	5	6	5	6	5	2	5	6	5	6	5	2	5	6	5	6	5	64.8	64.8	64.8	14.683	125	125	0	142.42	20	55.2	64.8	55.2	64.8	55.2	12985000	106440	2575800	2346400	2375600	2045800	3534600	445910	789540	1023000	831100	814950
Q0K8S4	sp|Q0K8S4|MLIC_CUPNH Membrane-bound lysozyme inhibitor of C-type lysozyme OS=Cupriavidus necator (strain ATCC 17699 / DSM 428 / KCTC 22496 / NCIMB 10442 / H16 / Stanier 337) OX=381666 GN=mliC PE=3 SV=1	1	3	3	3	0	3	2	0	0	0	0	3	2	0	0	0	0	3	2	0	0	0	40	40	40	13.197	125	125	0	35.214	0	40	25.6	0	0	0	359170	0	234560	124610	0	0	0	0	97895	103960	0	0
Q0K8S5	tr|Q0K8S5|Q0K8S5_CUPNH Glycerol-3-phosphate dehydrogenase OS=Cupriavidus necator (strain ATCC 17699 / DSM 428 / KCTC 22496 / NCIMB 10442 / H16 / Stanier 337) OX=381666 GN=H16_A2508 PE=3 SV=1	1	1	1	1	0	1	0	0	0	0	0	1	0	0	0	0	0	1	0	0	0	0	2.6	2.6	2.6	57.479	534	534	0	6.1841	0	2.6	0	0	0	0	26449	0	26449	0	0	0	0	0	0	0	0	0
Q0K8S8;Q0JZT6	tr|Q0K8S8|Q0K8S8_CUPNH Formyltetrahydrofolate deformylase OS=Cupriavidus necator (strain ATCC 17699 / DSM 428 / KCTC 22496 / NCIMB 10442 / H16 / Stanier 337) OX=381666 GN=purU PE=3 SV=1	2	3	3	3	0	0	0	0	1	3	0	0	0	0	1	3	0	0	0	0	1	3	18.4	18.4	18.4	31.935	288	288;306	0	8.5449	0	0	0	0	8.3	18.4	260530	0	0	0	0	42042	218490	0	0	0	0	0
Q0K8T5	tr|Q0K8T5|Q0K8T5_CUPNH ABC-type sugar transporter, periplasmic component OS=Cupriavidus necator (strain ATCC 17699 / DSM 428 / KCTC 22496 / NCIMB 10442 / H16 / Stanier 337) OX=381666 GN=H16_A2498 PE=4 SV=1	1	15	15	15	1	14	4	4	1	4	1	14	4	4	1	4	1	14	4	4	1	4	34	34	34	64.375	579	579	0	69.94	3.5	31.8	10.2	11.1	3.5	10.4	2994700	19146	2040400	476030	248840	10326	199970	0	395520	153540	80110	0
Q0K8T7	tr|Q0K8T7|Q0K8T7_CUPNH Amidase related to nicotinamidase,Isochorismatase family OS=Cupriavidus necator (strain ATCC 17699 / DSM 428 / KCTC 22496 / NCIMB 10442 / H16 / Stanier 337) OX=381666 GN=H16_A2496 PE=4 SV=1	1	6	6	6	0	6	5	4	4	3	0	6	5	4	4	3	0	6	5	4	4	3	42.8	42.8	42.8	20.783	201	201	0	150.67	0	42.8	36.3	27.4	27.9	20.9	2275800	0	992010	559100	247220	247540	229940	0	225560	227040	127470	94897
Q0K8U2	tr|Q0K8U2|Q0K8U2_CUPNH DUF262 domain-containing protein OS=Cupriavidus necator (strain ATCC 17699 / DSM 428 / KCTC 22496 / NCIMB 10442 / H16 / Stanier 337) OX=381666 GN=H16_A2491 PE=4 SV=1	1	2	2	2	0	2	0	0	0	0	0	2	0	0	0	0	0	2	0	0	0	0	6.5	6.5	6.5	45.881	403	403	0	4.662	0	6.5	0	0	0	0	131960	0	131960	0	0	0	0	0	0	0	0	0
Q0K8W6	sp|Q0K8W6|RNH_CUPNH Ribonuclease H OS=Cupriavidus necator (strain ATCC 17699 / DSM 428 / KCTC 22496 / NCIMB 10442 / H16 / Stanier 337) OX=381666 GN=rnhA PE=3 SV=1	1	4	4	4	0	4	2	1	1	0	0	4	2	1	1	0	0	4	2	1	1	0	41.4	41.4	41.4	16.053	145	145	0	19.856	0	41.4	15.9	6.9	6.9	0	332900	0	134700	95869	55886	46444	0	0	39231	53679	0	0
Q0K8W7	tr|Q0K8W7|Q0K8W7_CUPNH Methyltransferase OS=Cupriavidus necator (strain ATCC 17699 / DSM 428 / KCTC 22496 / NCIMB 10442 / H16 / Stanier 337) OX=381666 GN=H16_A2465 PE=4 SV=1	1	1	1	1	0	0	0	0	0	1	0	0	0	0	0	1	0	0	0	0	0	1	7.4	7.4	7.4	27.565	243	243	0.00058241	3.3263	0	0	0	0	0	7.4	48642	0	0	0	0	0	48642	0	0	0	0	0
Q0K8W8	tr|Q0K8W8|Q0K8W8_CUPNH Hydroxyacylglutathione hydrolase OS=Cupriavidus necator (strain ATCC 17699 / DSM 428 / KCTC 22496 / NCIMB 10442 / H16 / Stanier 337) OX=381666 GN=gloB2 PE=3 SV=1	1	7	7	7	0	4	3	5	3	1	0	4	3	5	3	1	0	4	3	5	3	1	48.9	48.9	48.9	28.252	268	268	0	33.751	0	32.1	19.4	37.7	26.1	5.6	1877100	0	562970	393010	603380	262870	54875	0	133050	163690	168840	157750
Q0K8X0	tr|Q0K8X0|Q0K8X0_CUPNH Propionate-CoA ligase OS=Cupriavidus necator (strain ATCC 17699 / DSM 428 / KCTC 22496 / NCIMB 10442 / H16 / Stanier 337) OX=381666 GN=prpE PE=4 SV=1	1	1	1	1	0	0	0	0	0	1	0	0	0	0	0	1	0	0	0	0	0	1	1.3	1.3	1.3	68.622	630	630	0.0065934	2.1497	0	0	0	0	0	1.3	66032	0	0	0	0	0	66032	0	0	0	0	0
Q0K8X7	tr|Q0K8X7|Q0K8X7_CUPNH Putative translation initiation inhibitor, yjgH family OS=Cupriavidus necator (strain ATCC 17699 / DSM 428 / KCTC 22496 / NCIMB 10442 / H16 / Stanier 337) OX=381666 GN=abmE PE=4 SV=1	1	2	2	2	0	2	1	1	0	1	0	2	1	1	0	1	0	2	1	1	0	1	25.7	25.7	25.7	14.881	136	136	0	31.665	0	25.7	13.2	13.2	0	13.2	325550	0	192740	62387	32263	0	38159	0	0	0	0	0
Q0K8X8	tr|Q0K8X8|Q0K8X8_CUPNH Carbamoyl-phosphate synthase small chain OS=Cupriavidus necator (strain ATCC 17699 / DSM 428 / KCTC 22496 / NCIMB 10442 / H16 / Stanier 337) OX=381666 GN=carA PE=3 SV=1	1	11	11	11	0	9	2	4	6	6	0	9	2	4	6	6	0	9	2	4	6	6	38.1	38.1	38.1	40.992	378	378	0	70.414	0	33.9	5.3	15.1	25.9	27.2	1551600	0	612070	109450	208520	275190	346350	0	107460	63005	76211	87291
Q0K8Y0	tr|Q0K8Y0|Q0K8Y0_CUPNH Carbamoyl-phosphate synthase large chain OS=Cupriavidus necator (strain ATCC 17699 / DSM 428 / KCTC 22496 / NCIMB 10442 / H16 / Stanier 337) OX=381666 GN=carB2 PE=3 SV=1	1	2	2	2	0	1	1	0	1	2	0	1	1	0	1	2	0	1	1	0	1	2	2.3	2.3	2.3	118.09	1082	1082	0	6.0777	0	1.2	1.2	0	1.2	2.3	196330	0	45131	23420	0	38549	89226	0	0	0	0	0
Q0K8Y1	tr|Q0K8Y1|Q0K8Y1_CUPNH Transcription elongation factor GreA OS=Cupriavidus necator (strain ATCC 17699 / DSM 428 / KCTC 22496 / NCIMB 10442 / H16 / Stanier 337) OX=381666 GN=greA1 PE=3 SV=1	1	6	6	6	1	3	3	4	3	3	1	3	3	4	3	3	1	3	3	4	3	3	44.3	44.3	44.3	17.03	158	158	0	76.961	9.5	25.9	25.9	27.8	25.9	17.1	2178000	51783	544630	437220	489090	224720	430530	0	296120	171070	159140	170640
Q0K8Y3	tr|Q0K8Y3|Q0K8Y3_CUPNH Predicted RNA-binding protein containing KH domain OS=Cupriavidus necator (strain ATCC 17699 / DSM 428 / KCTC 22496 / NCIMB 10442 / H16 / Stanier 337) OX=381666 GN=H16_A2449 PE=4 SV=1	1	6	6	6	0	3	1	5	4	6	0	3	1	5	4	6	0	3	1	5	4	6	47.3	47.3	47.3	18.209	167	167	0	59.393	0	18.6	6.6	37.1	30.5	47.3	2359800	0	306940	36017	555520	505100	956210	0	87130	0	167450	188060
Q0K8Y4	sp|Q0K8Y4|RLME_CUPNH Ribosomal RNA large subunit methyltransferase E OS=Cupriavidus necator (strain ATCC 17699 / DSM 428 / KCTC 22496 / NCIMB 10442 / H16 / Stanier 337) OX=381666 GN=rlmE PE=3 SV=1	1	1	1	1	0	0	0	1	1	1	0	0	0	1	1	1	0	0	0	1	1	1	10	10	10	24.647	221	221	0	4.1961	0	0	0	10	10	10	163800	0	0	0	45257	59994	58552	0	0	0	0	0
Q0K8Y5	tr|Q0K8Y5|Q0K8Y5_CUPNH ATP-dependent zinc metalloprotease FtsH OS=Cupriavidus necator (strain ATCC 17699 / DSM 428 / KCTC 22496 / NCIMB 10442 / H16 / Stanier 337) OX=381666 GN=ftsH PE=3 SV=1	1	1	1	1	0	1	0	0	0	0	0	1	0	0	0	0	0	1	0	0	0	0	2.1	2.1	2.1	68.716	627	627	0	4.1503	0	2.1	0	0	0	0	51881	0	51881	0	0	0	0	0	0	0	0	0
Q0K8Y6	tr|Q0K8Y6|Q0K8Y6_CUPNH Dihydropteroate synthase OS=Cupriavidus necator (strain ATCC 17699 / DSM 428 / KCTC 22496 / NCIMB 10442 / H16 / Stanier 337) OX=381666 GN=folP PE=3 SV=1	1	1	1	1	0	0	0	0	0	1	0	0	0	0	0	1	0	0	0	0	0	1	3.9	3.9	3.9	33.157	309	309	0.0017045	2.8667	0	0	0	0	0	3.9	27286	0	0	0	0	0	27286	0	0	0	0	0
Q0K8Y7	sp|Q0K8Y7|GLMM_CUPNH Phosphoglucosamine mutase OS=Cupriavidus necator (strain ATCC 17699 / DSM 428 / KCTC 22496 / NCIMB 10442 / H16 / Stanier 337) OX=381666 GN=glmM PE=3 SV=1	1	6	6	6	0	6	3	0	0	0	0	6	3	0	0	0	0	6	3	0	0	0	17	17	17	47.65	447	447	0	55.028	0	17	8.7	0	0	0	582910	0	480810	102100	0	0	0	0	0	0	0	0
Q0K8Y8	tr|Q0K8Y8|Q0K8Y8_CUPNH Phosphate-binding protein PstS OS=Cupriavidus necator (strain ATCC 17699 / DSM 428 / KCTC 22496 / NCIMB 10442 / H16 / Stanier 337) OX=381666 GN=pstS PE=3 SV=1	1	13	13	13	4	12	6	1	3	2	4	12	6	1	3	2	4	12	6	1	3	2	50.7	50.7	50.7	36.181	343	343	0	203.29	21.9	46.9	28.3	4.4	13.4	9.6	3806300	348020	1946800	1254600	42087	125510	89240	330380	431930	377350	0	53621
Q0K8Z8	tr|Q0K8Z8|Q0K8Z8_CUPNH Phosphohistidine phosphatase OS=Cupriavidus necator (strain ATCC 17699 / DSM 428 / KCTC 22496 / NCIMB 10442 / H16 / Stanier 337) OX=381666 GN=sixA PE=4 SV=1	1	4	4	4	0	0	0	2	2	3	0	0	0	2	2	3	0	0	0	2	2	3	31	31	31	17.477	158	158	0	12.125	0	0	0	11.4	11.4	25.9	391050	0	0	0	72921	99428	218700	0	0	0	40909	60462
Q0K8Z9;Q0JZW8	sp|Q0K8Z9|IF11_CUPNH Translation initiation factor IF-1 1 OS=Cupriavidus necator (strain ATCC 17699 / DSM 428 / KCTC 22496 / NCIMB 10442 / H16 / Stanier 337) OX=381666 GN=infA1 PE=3 SV=1	2	3	3	3	0	3	3	1	0	2	0	3	3	1	0	2	0	3	3	1	0	2	65.8	65.8	65.8	8.3936	73	73;73	0	45.127	0	65.8	65.8	16.4	0	43.8	1976300	0	927210	546670	181200	0	321240	0	0	0	0	0
Q0K909	tr|Q0K909|Q0K909_CUPNH Probable extra-cytoplasmic solute receptor OS=Cupriavidus necator (strain ATCC 17699 / DSM 428 / KCTC 22496 / NCIMB 10442 / H16 / Stanier 337) OX=381666 GN=H16_A2420 PE=3 SV=1	1	3	3	3	0	3	1	2	1	1	0	3	1	2	1	1	0	3	1	2	1	1	16.7	16.7	16.7	33.972	323	323	0	13.748	0	16.7	5.6	11.1	5.3	5.3	465990	0	204280	52701	101850	56417	50742	0	62294	0	63152	0
Q0K916	tr|Q0K916|Q0K916_CUPNH DUF1488 domain-containing protein OS=Cupriavidus necator (strain ATCC 17699 / DSM 428 / KCTC 22496 / NCIMB 10442 / H16 / Stanier 337) OX=381666 GN=H16_A2413 PE=4 SV=1	1	1	1	1	0	1	0	0	0	0	0	1	0	0	0	0	0	1	0	0	0	0	24.1	24.1	24.1	9.4994	83	83	0	10.644	0	24.1	0	0	0	0	42620	0	42620	0	0	0	0	0	0	0	0	0
Q0K919	tr|Q0K919|Q0K919_CUPNH Enoyl-[acyl-carrier-protein] reductase [NADH] OS=Cupriavidus necator (strain ATCC 17699 / DSM 428 / KCTC 22496 / NCIMB 10442 / H16 / Stanier 337) OX=381666 GN=fabI1 PE=3 SV=1	1	12	12	12	1	7	5	7	7	7	1	7	5	7	7	7	1	7	5	7	7	7	43.5	43.5	43.5	27.576	262	262	0	245.4	4.6	24.4	22.5	28.6	29	30.2	8256500	76284	2009600	668500	1257600	1008700	3235800	151770	456880	177980	268860	206420
Q0K926	sp|Q0K926|SYE_CUPNH Glutamate--tRNA ligase OS=Cupriavidus necator (strain ATCC 17699 / DSM 428 / KCTC 22496 / NCIMB 10442 / H16 / Stanier 337) OX=381666 GN=gltX PE=3 SV=1	1	9	9	9	0	7	4	5	3	4	0	7	4	5	3	4	0	7	4	5	3	4	26	26	26	52.109	466	466	0	59.769	0	21.2	9.7	14.2	9	11.2	3241700	0	1101600	357970	758870	246540	776760	0	151150	108030	143530	96885
Q0K929	sp|Q0K929|RL31B_CUPNH Large ribosomal subunit protein bL31B OS=Cupriavidus necator (strain ATCC 17699 / DSM 428 / KCTC 22496 / NCIMB 10442 / H16 / Stanier 337) OX=381666 GN=rpmE2 PE=3 SV=1	1	7	7	7	3	6	7	6	6	5	3	6	7	6	6	5	3	6	7	6	6	5	67.4	67.4	67.4	9.8471	86	86	0	297.64	46.5	67.4	67.4	67.4	67.4	57	47262000	1204400	15855000	11496000	6160700	4525500	8019900	1729100	3262600	3181600	1833900	1543400
Q0K931	tr|Q0K931|Q0K931_CUPNH Transcription termination factor Rho OS=Cupriavidus necator (strain ATCC 17699 / DSM 428 / KCTC 22496 / NCIMB 10442 / H16 / Stanier 337) OX=381666 GN=rho PE=3 SV=1	1	16	16	16	0	9	2	9	10	10	0	9	2	9	10	10	0	9	2	9	10	10	43.3	43.3	43.3	45.557	404	404	0	197.31	0	28.7	5.9	28.2	29	29.5	4792000	0	815730	120110	737930	1367700	1750600	0	170330	0	200090	248210
Q0K932	tr|Q0K932|Q0K932_CUPNH Thioredoxin OS=Cupriavidus necator (strain ATCC 17699 / DSM 428 / KCTC 22496 / NCIMB 10442 / H16 / Stanier 337) OX=381666 GN=H16_A2394 PE=3 SV=1	1	11	11	11	4	8	9	6	6	4	4	8	9	6	6	4	4	8	9	6	6	4	90.7	90.7	90.7	11.785	108	108	0	243.69	39.8	77.8	90.7	49.1	49.1	30.6	39937000	2148800	11998000	7460900	6234800	4009900	8084900	4802500	3605900	2229100	2440000	2239100
Q0K933	tr|Q0K933|Q0K933_CUPNH Major surface protein 3 OS=Cupriavidus necator (strain ATCC 17699 / DSM 428 / KCTC 22496 / NCIMB 10442 / H16 / Stanier 337) OX=381666 GN=H16_A2393 PE=4 SV=1	1	3	3	3	0	3	1	1	2	2	0	3	1	1	2	2	0	3	1	1	2	2	81.1	81.1	81.1	9.4933	90	90	0	89.33	0	81.1	42.2	12.2	54.4	68.9	5905100	0	3094700	672130	396020	860570	881640	0	1254600	0	0	486450
Q0K936	tr|Q0K936|Q0K936_CUPNH Vitamin B12-dependent ribonucleotide reductase OS=Cupriavidus necator (strain ATCC 17699 / DSM 428 / KCTC 22496 / NCIMB 10442 / H16 / Stanier 337) OX=381666 GN=nrdJ PE=3 SV=1	1	1	1	1	0	1	0	0	0	0	0	1	0	0	0	0	0	1	0	0	0	0	2.2	2.2	2.2	89.839	827	827	0	4.0642	0	2.2	0	0	0	0	51761	0	51761	0	0	0	0	0	0	0	0	0
Q0K938	tr|Q0K938|Q0K938_CUPNH Multifunctional fusion protein OS=Cupriavidus necator (strain ATCC 17699 / DSM 428 / KCTC 22496 / NCIMB 10442 / H16 / Stanier 337) OX=381666 GN=cR PE=3 SV=1	1	9	9	9	3	8	5	4	4	5	3	8	5	4	4	5	3	8	5	4	4	5	37.7	37.7	37.7	34.62	318	318	0	137.08	14.2	34.6	28.3	18.9	18.9	22	6812400	281360	2547400	2004400	609710	480740	888720	393470	553920	779150	281630	257160
Q0K942	tr|Q0K942|Q0K942_CUPNH Probable extra-cytoplasmic solute receptor OS=Cupriavidus necator (strain ATCC 17699 / DSM 428 / KCTC 22496 / NCIMB 10442 / H16 / Stanier 337) OX=381666 GN=H16_A2384 PE=3 SV=1	1	4	4	4	0	4	1	0	0	0	0	4	1	0	0	0	0	4	1	0	0	0	18.9	18.9	18.9	35.799	338	338	0	15.891	0	18.9	2.7	0	0	0	487260	0	440240	47025	0	0	0	0	0	0	0	0
Q0K943	tr|Q0K943|Q0K943_CUPNH ABC-type transporter, periplasmic component OS=Cupriavidus necator (strain ATCC 17699 / DSM 428 / KCTC 22496 / NCIMB 10442 / H16 / Stanier 337) OX=381666 GN=H16_A2383 PE=4 SV=1	1	18	18	18	4	16	13	15	13	13	4	16	13	15	13	13	4	16	13	15	13	13	61.4	61.4	61.4	37.383	347	347	0	323.31	18.4	57.3	51.3	54.5	49.6	51.3	45030000	698200	16496000	9093100	7947100	4814800	5980700	373630	1481200	1275600	1135700	825960
Q0K944	tr|Q0K944|Q0K944_CUPNH ABC-type transporter, ATPase component: NitT family OS=Cupriavidus necator (strain ATCC 17699 / DSM 428 / KCTC 22496 / NCIMB 10442 / H16 / Stanier 337) OX=381666 GN=H16_A2382 PE=4 SV=1	1	9	9	9	0	1	0	4	6	5	0	1	0	4	6	5	0	1	0	4	6	5	50	50	50	29.902	270	270	0	41.892	0	6.7	0	23.7	37.8	24.1	1690300	0	27637	0	396550	806770	459380	0	0	0	104760	167790
Q0K949	tr|Q0K949|Q0K949_CUPNH NADPH:quinone oxidoreductase OS=Cupriavidus necator (strain ATCC 17699 / DSM 428 / KCTC 22496 / NCIMB 10442 / H16 / Stanier 337) OX=381666 GN=H16_A2377 PE=4 SV=1	1	6	6	6	0	4	3	2	0	1	0	4	3	2	0	1	0	4	3	2	0	1	28.7	28.7	28.7	34.089	324	324	0	43.915	0	19.4	18.5	12.3	0	3.1	407600	0	133250	193960	51645	0	28749	0	0	79186	38751	0
Q0K950	sp|Q0K950|SURE_CUPNH 5-nucleotidase SurE OS=Cupriavidus necator (strain ATCC 17699 / DSM 428 / KCTC 22496 / NCIMB 10442 / H16 / Stanier 337) OX=381666 GN=surE PE=3 SV=1	1	8	8	8	0	6	1	1	0	3	0	6	1	1	0	3	0	6	1	1	0	3	42.4	42.4	42.4	26.86	250	250	0	25.005	0	35.2	4	4.4	0	21.2	810200	0	403550	96864	72735	0	237050	0	88329	0	0	0
Q0K952	tr|Q0K952|Q0K952_CUPNH Metallopeptidase, M23B subfamily OS=Cupriavidus necator (strain ATCC 17699 / DSM 428 / KCTC 22496 / NCIMB 10442 / H16 / Stanier 337) OX=381666 GN=H16_A2374 PE=4 SV=1	1	6	6	6	0	3	2	2	3	5	0	3	2	2	3	5	0	3	2	2	3	5	28	28	28	29.897	286	286	0	91.46	0	15	11.2	11.2	18.5	28	1511700	0	229270	99557	220190	262210	700440	0	89395	0	144210	168590
Q0K953	tr|Q0K953|Q0K953_CUPNH RNA polymerase sigma factor RpoS OS=Cupriavidus necator (strain ATCC 17699 / DSM 428 / KCTC 22496 / NCIMB 10442 / H16 / Stanier 337) OX=381666 GN=rpoS PE=3 SV=1	1	9	9	9	0	5	2	6	6	6	0	5	2	6	6	6	0	5	2	6	6	6	44.9	44.9	44.9	44.046	392	392	0	168.86	0	24.2	11.2	37	34.7	26	3890700	0	278220	116000	731970	677420	2087100	0	76724	106640	201060	266490
Q0K955	tr|Q0K955|Q0K955_CUPNH Metal-dependent hydrolase OS=Cupriavidus necator (strain ATCC 17699 / DSM 428 / KCTC 22496 / NCIMB 10442 / H16 / Stanier 337) OX=381666 GN=H16_A2371 PE=4 SV=1	1	3	3	3	0	1	0	0	1	3	0	1	0	0	1	3	0	1	0	0	1	3	12.3	12.3	12.3	31.853	284	284	0	11.486	0	3.5	0	0	3.5	12.3	444780	0	149330	0	0	96969	198470	0	0	0	0	0
Q0K956	sp|Q0K956|RLMD_CUPNH 23S rRNA (uracil(1939)-C(5))-methyltransferase RlmD OS=Cupriavidus necator (strain ATCC 17699 / DSM 428 / KCTC 22496 / NCIMB 10442 / H16 / Stanier 337) OX=381666 GN=rlmD PE=3 SV=1	1	1	1	1	0	1	0	0	0	0	0	1	0	0	0	0	0	1	0	0	0	0	2.7	2.7	2.7	48.731	441	441	0.0011461	3.017	0	2.7	0	0	0	0	26694	0	26694	0	0	0	0	0	0	0	0	0
Q0K958	sp|Q0K958|NDK_CUPNH Nucleoside diphosphate kinase OS=Cupriavidus necator (strain ATCC 17699 / DSM 428 / KCTC 22496 / NCIMB 10442 / H16 / Stanier 337) OX=381666 GN=ndk PE=3 SV=1	1	9	9	9	2	3	6	6	5	4	2	3	6	6	5	4	2	3	6	6	5	4	56	56	56	15.335	141	141	0	139.32	14.9	22.7	54.6	52.5	46.1	41.1	28720000	320950	6360500	4870600	5837900	4286000	7044100	1032000	2138900	1143300	2681500	1872800
Q0K961	tr|Q0K961|Q0K961_CUPNH DUF4115 domain-containing protein OS=Cupriavidus necator (strain ATCC 17699 / DSM 428 / KCTC 22496 / NCIMB 10442 / H16 / Stanier 337) OX=381666 GN=H16_A2365 PE=4 SV=1	1	4	4	4	1	4	3	2	1	1	1	4	3	2	1	1	1	4	3	2	1	1	19.6	19.6	19.6	32.909	321	321	0	52.351	6.2	19.6	15.9	10.6	6.2	6.2	789730	20944	356930	206370	70267	49701	85516	0	77654	82315	49221	0
Q0K962	tr|Q0K962|Q0K962_CUPNH 4-hydroxy-3-methylbut-2-en-1-yl diphosphate synthase (flavodoxin) OS=Cupriavidus necator (strain ATCC 17699 / DSM 428 / KCTC 22496 / NCIMB 10442 / H16 / Stanier 337) OX=381666 GN=ispG PE=3 SV=1	1	2	2	2	0	2	1	2	1	2	0	2	1	2	1	2	0	2	1	2	1	2	9.8	9.8	9.8	46.254	430	430	0	35.78	0	9.8	4.7	9.8	5.1	9.8	205770	0	27543	48773	41244	5887.3	82324	0	22024	0	38013	0
Q0K963	sp|Q0K963|SYH_CUPNH Histidine--tRNA ligase OS=Cupriavidus necator (strain ATCC 17699 / DSM 428 / KCTC 22496 / NCIMB 10442 / H16 / Stanier 337) OX=381666 GN=hisS PE=3 SV=1	1	13	13	13	0	6	5	7	5	8	0	6	5	7	5	8	0	6	5	7	5	8	33.8	33.8	33.8	49.981	456	456	0	134.37	0	17.5	17.1	21.3	17.8	25.4	2072900	0	421130	397270	308630	237690	708150	0	63895	113360	59669	73948
Q0K964	tr|Q0K964|Q0K964_CUPNH Ancillary SecYEG translocon subunit OS=Cupriavidus necator (strain ATCC 17699 / DSM 428 / KCTC 22496 / NCIMB 10442 / H16 / Stanier 337) OX=381666 GN=H16_A2362 PE=3 SV=1	1	2	2	2	0	2	1	0	0	0	0	2	1	0	0	0	0	2	1	0	0	0	14.8	14.8	14.8	23.677	210	210	0	23.789	0	14.8	9	0	0	0	260900	0	205070	55834	0	0	0	0	0	0	0	0
Q0K965	tr|Q0K965|Q0K965_CUPNH Outer membrane protein assembly factor BamB OS=Cupriavidus necator (strain ATCC 17699 / DSM 428 / KCTC 22496 / NCIMB 10442 / H16 / Stanier 337) OX=381666 GN=bamB PE=3 SV=1	1	4	4	4	0	0	0	1	1	2	0	0	0	1	1	2	0	0	0	1	1	2	20.5	20.5	20.5	41.398	391	391	0	12.333	0	0	0	2.3	5.6	12.5	324460	0	0	0	41290	157210	125960	0	0	0	0	0
Q0K967	sp|Q0K967|HFQ_CUPNH RNA-binding protein Hfq OS=Cupriavidus necator (strain ATCC 17699 / DSM 428 / KCTC 22496 / NCIMB 10442 / H16 / Stanier 337) OX=381666 GN=hfq PE=3 SV=1	1	4	4	4	0	4	0	0	3	2	0	4	0	0	3	2	0	4	0	0	3	2	60.8	60.8	60.8	8.7981	79	79	0	15.619	0	60.8	0	0	48.1	32.9	1531800	0	527350	0	0	483500	520950	0	146340	0	0	287070
Q0K969	tr|Q0K969|Q0K969_CUPNH Protein HflK OS=Cupriavidus necator (strain ATCC 17699 / DSM 428 / KCTC 22496 / NCIMB 10442 / H16 / Stanier 337) OX=381666 GN=hflC2 PE=3 SV=1	1	11	11	11	0	7	9	2	1	1	0	7	9	2	1	1	0	7	9	2	1	1	34.7	34.7	34.7	49.889	453	453	0	90.175	0	25.2	27.8	5.5	2	3.5	2066800	0	693220	1098200	116220	30291	128920	0	120670	314460	44340	0
Q0K970	tr|Q0K970|Q0K970_CUPNH Protein HflC OS=Cupriavidus necator (strain ATCC 17699 / DSM 428 / KCTC 22496 / NCIMB 10442 / H16 / Stanier 337) OX=381666 GN=hflC1 PE=3 SV=1	1	9	9	9	2	6	2	3	3	1	2	6	2	3	3	1	2	6	2	3	3	1	30.1	30.1	30.1	34.211	302	302	0	75.807	6.3	22.8	8.6	11.6	11.6	5.6	1676900	119570	799830	123740	325930	292420	15387	0	210840	95609	0	0
Q0K971	sp|Q0K971|HISZ_CUPNH ATP phosphoribosyltransferase regulatory subunit OS=Cupriavidus necator (strain ATCC 17699 / DSM 428 / KCTC 22496 / NCIMB 10442 / H16 / Stanier 337) OX=381666 GN=hisZ PE=3 SV=1	1	10	10	10	0	7	4	4	2	4	0	7	4	4	2	4	0	7	4	4	2	4	33.4	33.4	33.4	41.647	383	383	0	37.278	0	24	16.4	16.2	7.6	16.4	1593100	0	583000	249140	276790	113930	370240	0	115320	93913	102400	0
Q0K972	tr|Q0K972|Q0K972_CUPNH Adenylosuccinate synthetase OS=Cupriavidus necator (strain ATCC 17699 / DSM 428 / KCTC 22496 / NCIMB 10442 / H16 / Stanier 337) OX=381666 GN=purA PE=3 SV=1	1	14	14	14	0	9	4	7	8	11	0	9	4	7	8	11	0	9	4	7	8	11	41.8	41.8	41.8	46.82	433	433	0	165.32	0	31.2	15.7	22.9	27	33	6681700	0	1393700	733050	982090	1290800	2282000	0	268140	244910	413630	388430
Q0K973	tr|Q0K973|Q0K973_CUPNH Predicted phosphoribosyltransferase OS=Cupriavidus necator (strain ATCC 17699 / DSM 428 / KCTC 22496 / NCIMB 10442 / H16 / Stanier 337) OX=381666 GN=H16_A2353 PE=4 SV=1	1	7	7	7	0	6	2	5	4	6	0	6	2	5	4	6	0	6	2	5	4	6	66.5	66.5	66.5	21.436	188	188	0	81.152	0	55.9	14.4	36.7	34.6	47.3	4113100	0	1109900	587300	696000	354960	1364900	0	392370	276710	386150	303680
Q0K974	tr|Q0K974|Q0K974_CUPNH Putative NADH-flavin reductase OS=Cupriavidus necator (strain ATCC 17699 / DSM 428 / KCTC 22496 / NCIMB 10442 / H16 / Stanier 337) OX=381666 GN=H16_A2352 PE=4 SV=1	1	5	5	5	2	5	5	4	2	2	2	5	5	4	2	2	2	5	5	4	2	2	44.8	44.8	44.8	21.467	203	203	0	53.446	13.3	44.8	44.8	33.5	21.7	11.3	2695700	150350	1039800	856400	335740	147380	166040	234890	339950	372470	165810	108070
Q0K976	tr|Q0K976|Q0K976_CUPNH Ribonuclease R OS=Cupriavidus necator (strain ATCC 17699 / DSM 428 / KCTC 22496 / NCIMB 10442 / H16 / Stanier 337) OX=381666 GN=vacB PE=3 SV=1	1	2	2	2	0	2	0	0	0	1	0	2	0	0	0	1	0	2	0	0	0	1	3.2	3.2	3.2	101.4	909	909	0	10.977	0	3.2	0	0	0	1.8	86600	0	59117	0	0	0	27482	0	0	0	0	0
Q0K977	tr|Q0K977|Q0K977_CUPNH 23S rRNA (guanosine-2-O-)-methyltransferase RlmB OS=Cupriavidus necator (strain ATCC 17699 / DSM 428 / KCTC 22496 / NCIMB 10442 / H16 / Stanier 337) OX=381666 GN=spoU PE=3 SV=1	1	7	7	7	1	6	3	3	3	4	1	6	3	3	3	4	1	6	3	3	3	4	32	32	32	26.5	247	247	0	47.73	5.7	31.6	16.6	13.4	15	21.5	2297100	18488	495440	257800	314420	405460	805550	0	81573	107150	179160	215420
Q0K979	sp|Q0K979|TAL_CUPNH Transaldolase OS=Cupriavidus necator (strain ATCC 17699 / DSM 428 / KCTC 22496 / NCIMB 10442 / H16 / Stanier 337) OX=381666 GN=tal PE=3 SV=1	1	10	10	10	3	6	7	7	5	5	3	6	7	7	5	5	3	6	7	7	5	5	38.1	38.1	38.1	34.962	318	318	0	91.878	12.6	23.9	29.2	26.7	18.9	19.2	3802700	156960	876840	1100600	805410	356700	506140	190700	197810	282790	278440	231520
Q0K980	sp|Q0K980|RPIA_CUPNH Ribose-5-phosphate isomerase A OS=Cupriavidus necator (strain ATCC 17699 / DSM 428 / KCTC 22496 / NCIMB 10442 / H16 / Stanier 337) OX=381666 GN=rpiA PE=3 SV=1	1	12	12	12	0	11	9	6	6	6	0	11	9	6	6	6	0	11	9	6	6	6	59.2	59.2	59.2	23.853	228	228	0	75.285	0	59.2	42.1	39.9	39.9	34.2	9497600	0	3387000	2274500	1493000	1188500	1154600	0	552750	638260	458030	450290
Q0K981	sp|Q0K981|FETP_CUPNH Probable Fe(2+)-trafficking protein OS=Cupriavidus necator (strain ATCC 17699 / DSM 428 / KCTC 22496 / NCIMB 10442 / H16 / Stanier 337) OX=381666 GN=H16_A2344 PE=3 SV=1	1	7	7	7	2	3	2	3	2	6	2	3	2	3	2	6	2	3	2	3	2	6	57.8	57.8	57.8	10.297	90	90	0	42.232	18.9	37.8	28.9	32.2	28.9	48.9	9639000	297670	2376900	977660	1756100	1272700	2957900	581870	810150	434890	880000	844920
Q0K983	tr|Q0K983|Q0K983_CUPNH ATP-dependent helicase OS=Cupriavidus necator (strain ATCC 17699 / DSM 428 / KCTC 22496 / NCIMB 10442 / H16 / Stanier 337) OX=381666 GN=hrpA PE=4 SV=1	1	2	2	2	0	1	0	0	1	1	0	1	0	0	1	1	0	1	0	0	1	1	1.8	1.8	1.8	151.29	1345	1345	0.0097455	1.957	0	1	0	0	1	0.8	697230	0	244340	0	0	159830	293060	0	0	0	0	0
Q0K985	tr|Q0K985|Q0K985_CUPNH Polysaccharide deacetylase OS=Cupriavidus necator (strain ATCC 17699 / DSM 428 / KCTC 22496 / NCIMB 10442 / H16 / Stanier 337) OX=381666 GN=H16_A2340 PE=4 SV=1	1	3	3	3	0	1	0	0	0	2	0	1	0	0	0	2	0	1	0	0	0	2	17.8	17.8	17.8	31.294	286	286	0	11.46	0	7	0	0	0	10.8	168790	0	72264	0	0	0	96529	0	0	0	0	0
Q0K988	tr|Q0K988|Q0K988_CUPNH Putative competence-damage protein OS=Cupriavidus necator (strain ATCC 17699 / DSM 428 / KCTC 22496 / NCIMB 10442 / H16 / Stanier 337) OX=381666 GN=H16_A2337 PE=4 SV=1	1	5	5	5	0	4	2	2	1	2	0	4	2	2	1	2	0	4	2	2	1	2	22.3	22.3	22.3	30.204	274	274	0	16.901	0	22.3	10.6	9.9	6.6	9.9	738210	0	372270	87517	77610	39435	161380	0	97763	0	47582	0
Q0K989	tr|Q0K989|Q0K989_CUPNH Rhodanese-related sulfurtransferase OS=Cupriavidus necator (strain ATCC 17699 / DSM 428 / KCTC 22496 / NCIMB 10442 / H16 / Stanier 337) OX=381666 GN=H16_A2336 PE=4 SV=1	1	5	5	5	1	4	2	3	2	3	1	4	2	3	2	3	1	4	2	3	2	3	54.5	54.5	54.5	17.219	154	154	0	109.4	13.6	46.8	17.5	43.5	35.7	37	2869700	42653	880800	245260	338390	241290	1121300	0	231160	164410	192060	244480
Q0K990	tr|Q0K990|Q0K990_CUPNH Glutamine synthetase OS=Cupriavidus necator (strain ATCC 17699 / DSM 428 / KCTC 22496 / NCIMB 10442 / H16 / Stanier 337) OX=381666 GN=glnA1 PE=3 SV=1	1	20	20	20	3	17	8	11	12	13	3	17	8	11	12	13	3	17	8	11	12	13	50.5	50.5	50.5	52.494	471	471	0	192.92	7.6	44.2	18.5	28.7	35.5	33.1	12333000	115120	2725600	1603500	1901000	2411300	3576400	107760	469890	433480	359180	519300
Q0K991	tr|Q0K991|Q0K991_CUPNH DUF4124 domain-containing protein OS=Cupriavidus necator (strain ATCC 17699 / DSM 428 / KCTC 22496 / NCIMB 10442 / H16 / Stanier 337) OX=381666 GN=H16_A2334 PE=4 SV=1	1	5	5	5	2	4	1	2	1	3	2	4	1	2	1	3	2	4	1	2	1	3	21.5	21.5	21.5	20.299	191	191	0	83.713	15.7	20.9	8.9	14.1	8.9	21.5	2154600	163640	1083500	392280	126830	99312	289080	192980	317630	0	255120	0
Q0K993	tr|Q0K993|Q0K993_CUPNH DNA-binding transcriptional regulator NtrC OS=Cupriavidus necator (strain ATCC 17699 / DSM 428 / KCTC 22496 / NCIMB 10442 / H16 / Stanier 337) OX=381666 GN=ntrC PE=4 SV=1	1	16	16	16	0	0	0	10	14	14	0	0	0	10	14	14	0	0	0	10	14	14	46.6	46.6	46.6	56.684	515	515	0	323.31	0	0	0	28.2	41.2	41	9808100	0	0	0	2133000	3866400	3808700	0	0	0	442570	558680
Q0K995	tr|Q0K995|Q0K995_CUPNH ABC-type transporter, periplasmic component: CUT1 family OS=Cupriavidus necator (strain ATCC 17699 / DSM 428 / KCTC 22496 / NCIMB 10442 / H16 / Stanier 337) OX=381666 GN=H16_A2330 PE=3 SV=1	1	27	27	26	10	26	18	18	17	16	10	26	18	18	17	16	10	26	18	18	17	16	70.1	70.1	70.1	47.918	438	438	0	323.31	22.6	70.1	56.8	46.6	53.7	38.4	36885000	1881900	15266000	8037200	4692700	2841800	4165000	1304200	1205600	965730	570080	454610
Q0K998	sp|Q0K998|UGPC_CUPNH sn-glycerol-3-phosphate import ATP-binding protein UgpC OS=Cupriavidus necator (strain ATCC 17699 / DSM 428 / KCTC 22496 / NCIMB 10442 / H16 / Stanier 337) OX=381666 GN=ugpC PE=3 SV=1	1	8	8	8	0	1	0	4	6	6	0	1	0	4	6	6	0	1	0	4	6	6	38.3	38.3	38.3	39.534	366	366	0	65.398	0	4.4	0	19.4	30.3	30.3	1411100	0	35464	0	314710	543620	517330	0	0	0	157450	204510
Q0K9A7	tr|Q0K9A7|Q0K9A7_CUPNH Cbb3-type cytochrome oxidase, monoheme subunit II OS=Cupriavidus necator (strain ATCC 17699 / DSM 428 / KCTC 22496 / NCIMB 10442 / H16 / Stanier 337) OX=381666 GN=ccoO PE=4 SV=1	1	1	1	1	0	0	1	1	0	0	0	0	1	1	0	0	0	0	1	1	0	0	5.5	5.5	5.5	24.72	220	220	0.00057803	3.1636	0	0	5.5	5.5	0	0	367580	0	0	327490	40091	0	0	0	0	0	0	0
Q0K9B3;Q7WX66	tr|Q0K9B3|Q0K9B3_CUPNH Transcriptional regulator, FNR-like OS=Cupriavidus necator (strain ATCC 17699 / DSM 428 / KCTC 22496 / NCIMB 10442 / H16 / Stanier 337) OX=381666 GN=fnr3 PE=4 SV=1;tr|Q7WX66|Q7WX66_CUPNH Transcriptional regulator OS=Cupriavidus necat	2	2	2	2	0	1	0	0	1	1	0	1	0	0	1	1	0	1	0	0	1	1	7.9	7.9	7.9	26.829	241	241;253	0	11.234	0	4.1	0	0	4.1	3.7	87246	0	47390	0	0	23546	16310	0	0	0	0	0
Q0K9B5	tr|Q0K9B5|Q0K9B5_CUPNH Putative transcriptional regulator (Ypuh-like) OS=Cupriavidus necator (strain ATCC 17699 / DSM 428 / KCTC 22496 / NCIMB 10442 / H16 / Stanier 337) OX=381666 GN=H16_A2310 PE=4 SV=1	1	5	5	5	0	3	1	4	2	4	0	3	1	4	2	4	0	3	1	4	2	4	17.6	17.6	17.6	30.969	284	284	0	51.3	0	9.2	3.2	13.4	6	14.4	1315700	0	258260	50264	376350	143350	487530	0	93582	0	142530	126480
Q0K9B7	sp|Q0K9B7|RIMP_CUPNH Ribosome maturation factor RimP OS=Cupriavidus necator (strain ATCC 17699 / DSM 428 / KCTC 22496 / NCIMB 10442 / H16 / Stanier 337) OX=381666 GN=rimP PE=3 SV=1	1	7	7	7	0	6	5	3	2	2	0	6	5	3	2	2	0	6	5	3	2	2	56.8	56.8	56.8	17.939	162	162	0	60.519	0	46.3	37.7	27.2	17.9	17.9	3155000	0	934710	1113300	360340	280880	465810	0	343340	295540	232710	221240
Q0K9B8	tr|Q0K9B8|Q0K9B8_CUPNH Transcription termination/antitermination protein NusA OS=Cupriavidus necator (strain ATCC 17699 / DSM 428 / KCTC 22496 / NCIMB 10442 / H16 / Stanier 337) OX=381666 GN=nusA PE=3 SV=1	1	37	37	37	7	19	17	23	21	27	7	19	17	23	21	27	7	19	17	23	21	27	61.5	61.5	61.5	55.022	491	491	0	323.31	17.1	42.8	42.4	48.5	45	49.3	28623000	379630	4246800	4149400	5820300	4638700	9387800	219120	494900	680800	855510	863860
Q0K9B9	sp|Q0K9B9|IF2_CUPNH Translation initiation factor IF-2 OS=Cupriavidus necator (strain ATCC 17699 / DSM 428 / KCTC 22496 / NCIMB 10442 / H16 / Stanier 337) OX=381666 GN=infB PE=3 SV=1	1	28	28	28	0	19	7	15	17	18	0	19	7	15	17	18	0	19	7	15	17	18	43.8	43.8	43.8	103.71	962	962	0	206.16	0	33.6	12.7	27.4	28	26.4	4916700	0	1264600	418260	739150	1063100	1431600	0	94573	72836	89975	133190
Q0K9C0	sp|Q0K9C0|RBFA_CUPNH Ribosome-binding factor A OS=Cupriavidus necator (strain ATCC 17699 / DSM 428 / KCTC 22496 / NCIMB 10442 / H16 / Stanier 337) OX=381666 GN=rbfA PE=3 SV=1	1	7	7	7	3	6	4	1	2	3	3	6	4	1	2	3	3	6	4	1	2	3	73.8	73.8	73.8	13.744	122	122	0	99.265	27.9	66.4	50	16.4	28.7	36.9	1596900	108280	767000	418320	32530	114620	156090	101380	108630	90808	0	63364
Q0K9C2	tr|Q0K9C2|Q0K9C2_CUPNH Probable extra-cytoplasmic solute receptor OS=Cupriavidus necator (strain ATCC 17699 / DSM 428 / KCTC 22496 / NCIMB 10442 / H16 / Stanier 337) OX=381666 GN=H16_A2303 PE=3 SV=1	1	14	14	13	0	10	4	6	4	6	0	10	4	6	4	6	0	10	4	6	4	6	60.9	60.9	60.9	34.659	330	330	0	183.2	0	58.8	22.7	33.9	22.4	35.8	4131500	0	2125300	515190	424370	320790	745850	0	291620	157950	132500	137640
Q0K9C5	tr|Q0K9C5|Q0K9C5_CUPNH Peptidase E OS=Cupriavidus necator (strain ATCC 17699 / DSM 428 / KCTC 22496 / NCIMB 10442 / H16 / Stanier 337) OX=381666 GN=pepE1 PE=3 SV=1	1	2	2	2	0	2	0	0	0	1	0	2	0	0	0	1	0	2	0	0	0	1	13.2	13.2	13.2	25.07	234	234	0	23.953	0	13.2	0	0	0	6.4	140320	0	85541	0	0	0	54775	0	0	0	0	0
Q0K9C6	tr|Q0K9C6|Q0K9C6_CUPNH Transcriptional regulator, IclR-family OS=Cupriavidus necator (strain ATCC 17699 / DSM 428 / KCTC 22496 / NCIMB 10442 / H16 / Stanier 337) OX=381666 GN=H16_A2299 PE=4 SV=1	1	1	1	1	0	0	0	0	0	1	0	0	0	0	0	1	0	0	0	0	0	1	2.7	2.7	2.7	27.75	260	260	0.0016892	2.7447	0	0	0	0	0	2.7	11418	0	0	0	0	0	11418	0	0	0	0	0
Q0K9D1	tr|Q0K9D1|Q0K9D1_CUPNH 50S ribosomal subunit assembly factor BipA OS=Cupriavidus necator (strain ATCC 17699 / DSM 428 / KCTC 22496 / NCIMB 10442 / H16 / Stanier 337) OX=381666 GN=typA PE=3 SV=1	1	7	7	7	0	3	0	2	2	4	0	3	0	2	2	4	0	3	0	2	2	4	15.8	15.8	15.8	67.157	606	606	0	58.38	0	7.4	0	5.6	4.1	10.2	891470	0	82273	0	105480	154290	549440	0	0	0	0	0
Q0K9D4	tr|Q0K9D4|Q0K9D4_CUPNH Probable enoyl-CoA hydratase OS=Cupriavidus necator (strain ATCC 17699 / DSM 428 / KCTC 22496 / NCIMB 10442 / H16 / Stanier 337) OX=381666 GN=H16_A2291 PE=4 SV=1	1	13	13	13	3	11	6	6	5	5	3	11	6	6	5	5	3	11	6	6	5	5	59.9	59.9	59.9	39.302	362	362	0	127.38	11.6	55	32.9	28.7	20.7	22.1	2883400	72678	1414300	442000	371820	267760	314850	75018	231070	164030	121550	93231
Q0K9D5	tr|Q0K9D5|Q0K9D5_CUPNH Acyl carrier protein phosphodiesterase OS=Cupriavidus necator (strain ATCC 17699 / DSM 428 / KCTC 22496 / NCIMB 10442 / H16 / Stanier 337) OX=381666 GN=H16_A2290 PE=4 SV=1	1	9	9	9	1	4	3	8	7	7	1	4	3	8	7	7	1	4	3	8	7	7	69.4	69.4	69.4	20.446	186	186	0	247.64	7.5	41.9	34.9	68.8	62.9	63.4	12319000	47162	770390	441350	3214200	2788400	5057700	0	252140	140550	1114900	1204400
Q0K9D8	tr|Q0K9D8|Q0K9D8_CUPNH DUF2188 domain-containing protein OS=Cupriavidus necator (strain ATCC 17699 / DSM 428 / KCTC 22496 / NCIMB 10442 / H16 / Stanier 337) OX=381666 GN=H16_A2287 PE=4 SV=1	1	4	4	4	0	4	2	0	0	0	0	4	2	0	0	0	0	4	2	0	0	0	40.2	40.2	40.2	10.411	92	92	0	49.525	0	40.2	35.9	0	0	0	824070	0	462530	361540	0	0	0	0	181860	251350	0	0
Q0K9E0	tr|Q0K9E0|Q0K9E0_CUPNH Uncharacterized protein OS=Cupriavidus necator (strain ATCC 17699 / DSM 428 / KCTC 22496 / NCIMB 10442 / H16 / Stanier 337) OX=381666 GN=H16_A2284 PE=4 SV=1	1	3	3	3	0	3	2	0	0	0	0	3	2	0	0	0	0	3	2	0	0	0	44	44	44	12.615	116	116	0	15.456	0	44	33.6	0	0	0	651170	0	397420	253750	0	0	0	0	91774	203090	0	0
Q0K9E1	tr|Q0K9E1|Q0K9E1_CUPNH Lipoprotein OS=Cupriavidus necator (strain ATCC 17699 / DSM 428 / KCTC 22496 / NCIMB 10442 / H16 / Stanier 337) OX=381666 GN=H16_A2283 PE=4 SV=1	1	1	1	1	0	0	0	1	1	0	0	0	0	1	1	0	0	0	0	1	1	0	26.1	26.1	26.1	12.357	115	115	0.0038889	2.4142	0	0	0	26.1	26.1	0	116160	0	0	0	54192	61969	0	0	0	0	0	0
Q0K9E3	sp|Q0K9E3|LEXA_CUPNH LexA repressor OS=Cupriavidus necator (strain ATCC 17699 / DSM 428 / KCTC 22496 / NCIMB 10442 / H16 / Stanier 337) OX=381666 GN=lexA PE=3 SV=1	1	2	2	2	0	2	0	1	1	2	0	2	0	1	1	2	0	2	0	1	1	2	16.1	16.1	16.1	23.635	217	217	0	14.893	0	16.1	0	6.9	6.9	16.1	363990	0	99179	0	75309	102550	86951	0	0	0	0	0
Q0K9E4	tr|Q0K9E4|Q0K9E4_CUPNH Glutaminase-asparaginase (Amidohydrolase) OS=Cupriavidus necator (strain ATCC 17699 / DSM 428 / KCTC 22496 / NCIMB 10442 / H16 / Stanier 337) OX=381666 GN=H16_A2280 PE=3 SV=1	1	6	6	6	0	0	1	3	2	4	0	0	1	3	2	4	0	0	1	3	2	4	34	34	34	37.185	362	362	0	86.39	0	0	6.1	19.1	11	21	702570	0	0	20839	204130	203810	273790	0	0	0	100590	135120
Q0K9E5	sp|Q0K9E5|RS6_CUPNH Small ribosomal subunit protein bS6 OS=Cupriavidus necator (strain ATCC 17699 / DSM 428 / KCTC 22496 / NCIMB 10442 / H16 / Stanier 337) OX=381666 GN=rpsF PE=3 SV=1	1	11	11	11	4	9	8	6	6	6	4	9	8	6	6	6	4	9	8	6	6	6	79.8	79.8	79.8	14.322	124	124	0	213.33	41.9	76.6	73.4	57.3	57.3	60.5	25645000	860860	9780900	5499800	2764100	2458900	4280900	1422200	1411100	1268900	748180	708950
Q0K9E7	sp|Q0K9E7|RS18_CUPNH Small ribosomal subunit protein bS18 OS=Cupriavidus necator (strain ATCC 17699 / DSM 428 / KCTC 22496 / NCIMB 10442 / H16 / Stanier 337) OX=381666 GN=rpsR PE=3 SV=1	1	8	8	8	2	4	1	4	3	7	2	4	1	4	3	7	2	4	1	4	3	7	62	62	62	10.891	92	92	0	92.647	22.8	37	9.8	37	23.9	62	5686300	189140	2394000	170010	900480	429370	1603300	513090	679350	0	314530	187500
Q0K9E8	sp|Q0K9E8|RL9_CUPNH Large ribosomal subunit protein bL9 OS=Cupriavidus necator (strain ATCC 17699 / DSM 428 / KCTC 22496 / NCIMB 10442 / H16 / Stanier 337) OX=381666 GN=rplI PE=3 SV=1	1	15	15	15	5	11	14	9	9	9	5	11	14	9	9	9	5	11	14	9	9	9	92.7	92.7	92.7	15.847	150	150	0	323.31	34	80.7	92.7	68	72.7	57.3	42419000	917650	12620000	12036000	5399200	4210200	7236700	1792700	2418500	3248100	2352800	1535000
Q0K9F0	tr|Q0K9F0|Q0K9F0_CUPNH Predicted Phosphate transport regulator OS=Cupriavidus necator (strain ATCC 17699 / DSM 428 / KCTC 22496 / NCIMB 10442 / H16 / Stanier 337) OX=381666 GN=H16_A2274 PE=3 SV=1	1	9	9	9	2	6	6	5	7	6	2	6	6	5	7	6	2	6	6	5	7	6	59.6	59.6	59.6	23.485	208	208	0	145.29	11.5	31.2	48.6	31.2	53.4	47.6	11512000	56558	1584600	1262800	1879900	2143900	4584500	87943	336860	292930	566110	622270
Q0K9F3	tr|Q0K9F3|Q0K9F3_CUPNH Signal peptide protein OS=Cupriavidus necator (strain ATCC 17699 / DSM 428 / KCTC 22496 / NCIMB 10442 / H16 / Stanier 337) OX=381666 GN=H16_A2271 PE=4 SV=1	1	4	4	4	1	3	3	2	2	2	1	3	3	2	2	2	1	3	3	2	2	2	38.6	38.6	38.6	16.376	153	153	0	80.356	8.5	35.9	35.9	27.5	24.8	27.5	2542400	155290	721840	868870	193770	485140	117540	0	390120	496350	0	437620
Q0K9F4	tr|Q0K9F4|Q0K9F4_CUPNH Predicted ATPase related to phosphate starvation-inducible protein PhoH OS=Cupriavidus necator (strain ATCC 17699 / DSM 428 / KCTC 22496 / NCIMB 10442 / H16 / Stanier 337) OX=381666 GN=H16_A2270 PE=3 SV=1	1	11	11	11	0	9	5	8	7	11	0	9	5	8	7	11	0	9	5	8	7	11	31.9	31.9	31.9	62.195	567	567	0	161.47	0	24.9	18.2	24.9	22.4	31.9	5699600	0	1084700	720160	1001000	1217200	1676600	0	160960	213400	250070	348010
Q0K9F5	tr|Q0K9F5|Q0K9F5_CUPNH Thioredoxin peroxidase OS=Cupriavidus necator (strain ATCC 17699 / DSM 428 / KCTC 22496 / NCIMB 10442 / H16 / Stanier 337) OX=381666 GN=H16_A2269 PE=4 SV=1	1	5	5	5	1	3	2	5	4	4	1	3	2	5	4	4	1	3	2	5	4	4	35.1	35.1	35.1	17.472	154	154	0	41.932	9.1	24	19.5	35.1	33.1	29.9	6544900	91617	1393800	1134500	1728200	1058000	1138800	0	562220	823980	526090	444500
Q0K9F6	tr|Q0K9F6|Q0K9F6_CUPNH Uncharacterized conserved protein OS=Cupriavidus necator (strain ATCC 17699 / DSM 428 / KCTC 22496 / NCIMB 10442 / H16 / Stanier 337) OX=381666 GN=H16_A2268 PE=4 SV=1	1	4	4	4	0	3	2	2	2	2	0	3	2	2	2	2	0	3	2	2	2	2	63	63	63	14.052	127	127	0	42.997	0	57.5	36.2	36.2	36.2	21.3	1223000	0	268080	100940	258210	222450	373280	0	95075	49685	134940	125230
Q0K9F7	tr|Q0K9F7|Q0K9F7_CUPNH Aspartate/tyrosine/aromatic aminotransferase OS=Cupriavidus necator (strain ATCC 17699 / DSM 428 / KCTC 22496 / NCIMB 10442 / H16 / Stanier 337) OX=381666 GN=H16_A2267 PE=4 SV=1	1	3	3	3	0	3	0	0	0	1	0	3	0	0	0	1	0	3	0	0	0	1	9.2	9.2	9.2	45.653	411	411	0	16.743	0	9.2	0	0	0	2.7	212020	0	151750	0	0	0	60275	0	0	0	0	0
Q0K9F8	tr|Q0K9F8|Q0K9F8_CUPNH Homoserine dehydrogenase OS=Cupriavidus necator (strain ATCC 17699 / DSM 428 / KCTC 22496 / NCIMB 10442 / H16 / Stanier 337) OX=381666 GN=thrA PE=3 SV=1	1	11	11	11	0	8	2	1	3	3	0	8	2	1	3	3	0	8	2	1	3	3	36.2	36.2	36.2	47.091	436	436	0	75.597	0	28	7.6	2.1	10.8	9.9	1024000	0	476370	103500	34836	194130	215200	0	134740	62264	0	85007
Q0K9F9	tr|Q0K9F9|Q0K9F9_CUPNH Threonine synthase OS=Cupriavidus necator (strain ATCC 17699 / DSM 428 / KCTC 22496 / NCIMB 10442 / H16 / Stanier 337) OX=381666 GN=thrC PE=3 SV=1	1	10	10	10	0	8	4	3	4	4	0	8	4	3	4	4	0	8	4	3	4	4	28.1	28.1	28.1	52.935	481	481	0	104.88	0	22.9	12.1	8.7	11.6	11.9	1213700	0	543240	206440	112940	116980	234110	0	89754	73218	45441	36652
Q0K9G0	tr|Q0K9G0|Q0K9G0_CUPNH Molybdopterin molybdenumtransferase OS=Cupriavidus necator (strain ATCC 17699 / DSM 428 / KCTC 22496 / NCIMB 10442 / H16 / Stanier 337) OX=381666 GN=moeA1 PE=3 SV=1	1	3	3	3	0	2	0	0	0	2	0	2	0	0	0	2	0	2	0	0	0	2	16	16	16	42.416	401	401	0	17.269	0	12	0	0	0	8.2	254640	0	102750	0	0	0	151890	0	0	0	0	0
Q0K9G1	tr|Q0K9G1|Q0K9G1_CUPNH Molybdopterin biosynthesis protein D OS=Cupriavidus necator (strain ATCC 17699 / DSM 428 / KCTC 22496 / NCIMB 10442 / H16 / Stanier 337) OX=381666 GN=moaD PE=4 SV=1	1	2	2	2	1	2	0	0	0	0	1	2	0	0	0	0	1	2	0	0	0	0	24.7	24.7	24.7	9.2424	85	85	0	4.2522	10.6	24.7	0	0	0	0	375750	37999	337760	0	0	0	0	0	0	0	0	0
Q0K9G2	tr|Q0K9G2|Q0K9G2_CUPNH Molybdopterin synthase catalytic subunit OS=Cupriavidus necator (strain ATCC 17699 / DSM 428 / KCTC 22496 / NCIMB 10442 / H16 / Stanier 337) OX=381666 GN=moaE PE=3 SV=1	1	6	6	6	1	5	4	4	1	4	1	5	4	4	1	4	1	5	4	4	1	4	59.9	59.9	59.9	18.241	172	172	0	109.55	5.2	54.7	45.3	45.3	12.8	45.3	1787700	34143	476790	384020	388100	6643.3	498030	0	108400	174970	142430	0
Q0K9G7	tr|Q0K9G7|Q0K9G7_CUPNH ABC-type transporter, periplasmic component OS=Cupriavidus necator (strain ATCC 17699 / DSM 428 / KCTC 22496 / NCIMB 10442 / H16 / Stanier 337) OX=381666 GN=H16_A2257 PE=4 SV=1	1	22	22	22	0	12	3	13	12	14	0	12	3	13	12	14	0	12	3	13	12	14	63	63	63	42.915	395	395	0	323.31	0	45.3	15.9	45.3	46.8	50.9	8297400	0	1331900	209640	2173400	1893800	2688600	0	147000	46081	412220	260000
Q0K9G9	tr|Q0K9G9|Q0K9G9_CUPNH ABC-type transporter, ATPase component: HAAT family OS=Cupriavidus necator (strain ATCC 17699 / DSM 428 / KCTC 22496 / NCIMB 10442 / H16 / Stanier 337) OX=381666 GN=H16_A2255 PE=4 SV=1	1	3	3	3	0	0	0	0	0	3	0	0	0	0	0	3	0	0	0	0	0	3	16.7	16.7	16.7	26.707	246	246	0	4.6836	0	0	0	0	0	16.7	132790	0	0	0	0	0	132790	0	0	0	0	0
Q0K9H5	tr|Q0K9H5|Q0K9H5_CUPNH Chaperone protein ClpB OS=Cupriavidus necator (strain ATCC 17699 / DSM 428 / KCTC 22496 / NCIMB 10442 / H16 / Stanier 337) OX=381666 GN=clpB1 PE=3 SV=1	1	30	25	25	0	8	5	18	20	20	0	8	5	15	16	17	0	8	5	15	16	17	44.8	39.9	39.9	95.554	862	862	0	248.32	0	15.1	9.9	31.2	33.6	32.9	5377200	0	462950	314220	1172200	1279300	2148500	0	69535	76137	169060	210680
Q0K9H6	tr|Q0K9H6|Q0K9H6_CUPNH Bacterioferritin (Cytochrome b1) OS=Cupriavidus necator (strain ATCC 17699 / DSM 428 / KCTC 22496 / NCIMB 10442 / H16 / Stanier 337) OX=381666 GN=bfr3 PE=4 SV=1	1	3	3	3	0	3	0	2	1	2	0	3	0	2	1	2	0	3	0	2	1	2	35.2	35.2	35.2	19.977	179	179	0	28.232	0	35.2	0	22.9	12.8	25.1	454890	0	163910	0	105230	32477	153270	0	54924	0	61127	0
Q0K9H7	tr|Q0K9H7|Q0K9H7_CUPNH ABC-type transporter, periplasmic component: SulT family OS=Cupriavidus necator (strain ATCC 17699 / DSM 428 / KCTC 22496 / NCIMB 10442 / H16 / Stanier 337) OX=381666 GN=cysP PE=3 SV=1	1	13	13	13	2	9	9	1	4	5	2	9	9	1	4	5	2	9	9	1	4	5	46.7	46.7	46.7	35.977	334	334	0	139.06	5.4	41	34.1	3.9	17.7	21.3	3865200	100660	1378300	1527800	90088	258200	510130	88416	211630	327840	0	88539
Q0K9J1	tr|Q0K9J1|Q0K9J1_CUPNH Response regulator containing a LytTR DNA-binding domain OS=Cupriavidus necator (strain ATCC 17699 / DSM 428 / KCTC 22496 / NCIMB 10442 / H16 / Stanier 337) OX=381666 GN=lytT PE=4 SV=1	1	7	7	7	0	6	3	4	1	3	0	6	3	4	1	3	0	6	3	4	1	3	39.8	39.8	39.8	30.558	274	274	0	59.95	0	34.3	19.3	25.2	7.7	18.2	991350	0	340670	193570	188810	60657	207650	0	43898	99459	72660	0
Q0K9J3	tr|Q0K9J3|Q0K9J3_CUPNH Acetolactate synthase large subunit OS=Cupriavidus necator (strain ATCC 17699 / DSM 428 / KCTC 22496 / NCIMB 10442 / H16 / Stanier 337) OX=381666 GN=H16_A2231 PE=3 SV=1	1	2	2	2	0	0	0	1	1	2	0	0	0	1	1	2	0	0	0	1	1	2	6.9	6.9	6.9	61.904	577	577	0	9.3925	0	0	0	3.6	3.6	6.9	183240	0	0	0	27914	35207	120110	0	0	0	0	0
Q0K9J4	sp|Q0K9J4|RRAAH_CUPNH Putative 4-hydroxy-4-methyl-2-oxoglutarate aldolase OS=Cupriavidus necator (strain ATCC 17699 / DSM 428 / KCTC 22496 / NCIMB 10442 / H16 / Stanier 337) OX=381666 GN=H16_A2230 PE=3 SV=1	1	8	8	8	2	4	6	3	4	3	2	4	6	3	4	3	2	4	6	3	4	3	55.2	55.2	55.2	17.32	165	165	0	59.114	19.4	29.7	40.6	19.4	38.2	35.2	3035300	170290	637850	816580	192370	689800	528430	349150	165540	218320	223380	253760
Q0K9J5	tr|Q0K9J5|Q0K9J5_CUPNH Gamma-glutamylcyclotransferase AIG2-like domain-containing protein OS=Cupriavidus necator (strain ATCC 17699 / DSM 428 / KCTC 22496 / NCIMB 10442 / H16 / Stanier 337) OX=381666 GN=H16_A2229 PE=4 SV=1	1	2	2	2	1	0	0	0	0	1	1	0	0	0	0	1	1	0	0	0	0	1	21.7	21.7	21.7	14.639	138	138	0	8.0944	9.4	0	0	0	0	12.3	62328	25452	0	0	0	0	36876	0	0	0	0	0
Q0K9J7	tr|Q0K9J7|Q0K9J7_CUPNH Isocitrate lyase OS=Cupriavidus necator (strain ATCC 17699 / DSM 428 / KCTC 22496 / NCIMB 10442 / H16 / Stanier 337) OX=381666 GN=iclB PE=4 SV=1	1	6	6	6	0	3	2	2	1	5	0	3	2	2	1	5	0	3	2	2	1	5	14.8	14.8	14.8	47.451	431	431	0	71.353	0	10.2	7.2	7.2	4.6	11.8	640170	0	148000	51460	87829	17525	335350	0	59320	46333	62414	0
[truncated: 785 more rows]
[truncated: 22 more columns]

## Sheet: S2.ExpressionProteomics
Uniprot	Full01	Full02	Full03	NLim01	NLim02	NLim03	Log2(FoldChange)	T-test p-value(-Log2)	T-test Difference	Significant
[truncated: 1,835 more rows]

## Sheet: S3.ExpressionProteomics-Functio
term	observed gene count	background gene count	strength	signal	false discovery rate	matching proteins
[truncated: 15 more rows]

[truncated: 2 more sheets: S4.MaxQuant-TPP, S5.ThermalProteomics]
